# Supplementary material for: Responses of a soil fungal community to severe windstorm damages in an old silver fir stand
Source: Front Microbiol. 2023 Nov 10;14:1246874. doi: 10.3389/fmicb.2023.1246874 (PMC10668432; doi:10.3389/fmicb.2023.1246874)
Supplement: Supplementary file 8 [file Table_1.XLSX]

## Sheet: otu.table.with.taxonomy
Supplementary Table 2: OTU table on which downstream analyses were performed. Each OTU was named after its centroid ASV, and the abundance of each OTU represent the sum of all ASVs clustered in it. The abundances of each OTU (rows) are reported in columns for each undamaged (“a” prefix) and wind-damaged (“ad” prefix) sample. In sample names, the numbers reported after dashes indicate technical re…
OTU.ID	a230-1	a230-2	a230-3	a245-1	a245-2	a245-3	a255-1	a255-2	a255-3	a285-1	a285-2	a285-3	a315-1	a315-2	a315-3	a360-1	a360-2	a360-3	ad430-1	ad430-2	ad430-3	ad495-1	ad495-2	ad495-3	ad515-1	ad515-2	ad515-3	ad535-1	ad535-2	ad535-3	ad570-1	ad570-2	ad570-3	ad575-1	ad575-2	ad575-3	Taxon	trophicMode	guild	trait	growthForm	confidenceRanking	notes	citationSource
ASV_100	0	0	0	0	0	0	0	0	0	2487	0	3467	0	1415	0	0	0	0	0	0	0	0	0	0	0	0	27	0	0	0	0	0	0	0	0	0	k__Fungi;p__Basidiomycota;c__Agaricomycetes;o__Agaricales;f__Cortinariaceae;g__Cortinarius;s__Cortinarius_cagei	Symbiotroph	Ectomycorrhizal	NULL	Agaricoid	Highly Probable	NULL	Rinaldi AC, et al. 2008. Fungal Diversity 33:1-45 ((http://www.fungaldiversity.org/fdp/sfdp/33-1.pdf)); Tedersoo L, et al. 2010. Mycorrhiza 20:217-263 ((https://doi.org/10.1007/s00572-009-0274-x)); http://mycorrhizas.info/ecmf.html ((http://mycorrhizas.info/ecmf.html))
ASV_1002	0	0	0	0	0	0	0	0	0	0	0	0	0	0	0	0	0	0	0	143	0	40	0	0	0	0	0	68	0	0	0	0	80	13	6	0	k__Fungi;p__Mucoromycota;c__Glomeromycetes;o__Glomerales;f__Claroideoglomeraceae;g__Claroideoglomus	Symbiotroph	Arbuscular Mycorrhizal	NULL	NULL	Highly Probable	NULL	Tedersoo L, et al. 2014. Science 346:e1256688 ((https://doi.org/10.1126/science.1256688))
ASV_1003	0	0	0	0	0	0	0	0	0	0	0	0	0	0	0	0	0	0	0	97	0	0	0	32	0	49	0	38	0	0	51	166	27	0	0	0	k__Fungi;p__Mucoromycota;c__Glomeromycetes;o__Archaeosporales;f__Archaeosporaceae	Symbiotroph	Arbuscular Mycorrhizal	NULL	NULL	Highly Probable	NULL	Cannon PF, Kirk PM. 2007. Fungal Families of the World. CAB International, Cambridge (ISBN: 978-0851998275); Redecker D, et al. 2013. Mycorrhiza 23:515-531 ((https://doi.org/10.1007/s00572-013-0486-y))
ASV_1005	0	0	0	0	0	0	0	0	0	0	0	0	0	0	0	0	0	0	0	0	0	0	0	0	0	0	0	0	65	177	0	0	0	0	0	0	k__Fungi;p__Ascomycota	na	na	na	na	na	na	na
ASV_1007	0	0	22	10	33	29	0	0	0	4	9	5	31	9	14	15	13	35	0	0	0	42	3	0	0	0	0	0	18	0	12	0	22	11	0	6	k__Fungi;p__Ascomycota;c__Pezizomycetes;o__Pezizales;f__Caloscyphaceae;g__Caloscypha;s__Caloscypha_fulgens	Pathotroph	Plant Pathogen	NULL	NULL	Probable	NULL	Tedersoo L, et al. 2014. Science 346:e1256688 ((https://doi.org/10.1126/science.1256688))
ASV_101	17	21	43	0	0	0	0	0	0	0	30	0	50	0	59	0	13	47	12	0	0	0	0	20	1714	2003	3369	0	8	0	0	0	0	0	0	0	k__Fungi;p__Basidiomycota;c__Agaricomycetes;o__Agaricales;f__Tricholomataceae;g__Laccaria	Symbiotroph	Ectomycorrhizal	NULL	Agaricoid	Highly Probable	NULL	Rinaldi AC, et al. 2008. Fungal Diversity 33:1-45 ((http://www.fungaldiversity.org/fdp/sfdp/33-1.pdf)); Tedersoo L, et al. 2010. Mycorrhiza 20:217-263 ((https://doi.org/10.1007/s00572-009-0274-x)); http://mycorrhizas.info/ecmf.html ((http://mycorrhizas.info/ecmf.html))
ASV_1010	0	0	0	0	0	0	0	0	0	0	0	0	0	0	0	0	0	0	0	44	0	0	0	0	0	0	0	0	0	0	0	0	196	0	0	0	k__Fungi;p__Ascomycota;c__Sordariomycetes;o__Sordariales;f__Chaetomiaceae;g__Podospora	Saprotroph-Symbiotroph	Dung Saprotroph-Endophyte-Litter Saprotroph-Undefined Saprotroph	NULL	Microfungus	Possible	Endophyte detection method-culture (David et al. 2016)	Bell A. 1983. Dung Fungi: An Illustrated Guide to Coprophilous Fungi in New Zealand. Victoria University Press, Wellington (ISBN: 978-0864730015); Tedersoo L, et al. 2014. Science 346:e1256688 ((https://doi.org/10.1126/science.1256688)); David AS, et al. 2016. Microbial Ecology 71:912-926 ((https://doi.org/10.1007/s00248-015-0712-6)); Purahong W, et al. 2016. Molecular Ecology 25:4059-4074 ((http…
ASV_1012	0	0	0	0	0	0	0	0	0	0	0	0	0	0	0	0	0	0	0	0	0	0	45	0	0	50	88	0	30	164	0	0	0	0	0	0	k__Fungi;p__Ascomycota;c__Sordariomycetes;o__Hypocreales;f__Stachybotryaceae	na	na	na	na	na	na	na
ASV_1020	0	0	0	0	0	0	175	26	35	0	0	0	0	0	0	0	0	0	0	0	0	0	0	0	0	0	0	0	0	0	0	0	0	0	0	0	k__Fungi;p__Basidiomycota;c__Tremellomycetes;o__Trichosporonales;f__Trichosporonaceae;g__Cutaneotrichosporon;s__Cutaneotrichosporon_moniliiforme	na	na	na	na	na	na	na
ASV_1021	0	0	0	0	0	0	0	0	0	0	0	0	0	0	0	236	0	0	0	0	0	0	0	0	0	0	0	0	0	0	0	0	0	0	0	0	k__Fungi;p__Basidiomycota;c__Agaricomycetes;o__Sebacinales	na	na	na	na	na	na	na
ASV_1022	0	0	0	0	0	0	0	0	0	0	0	0	0	0	0	0	0	0	0	30	0	0	9	0	51	0	0	0	50	0	0	78	27	0	0	0	k__Fungi;p__Mucoromycota;c__Glomeromycetes;o__Archaeosporales	Symbiotroph	Arbuscular Mycorrhizal	NULL	NULL	Highly Probable	NULL	Redecker D, et al. 2013. Mycorrhiza 23:515-531 ((https://doi.org/10.1007/s00572-013-0486-y))
ASV_1023	0	0	0	0	0	0	97	0	20	0	0	0	0	0	0	0	0	0	0	0	0	171	0	39	0	0	0	0	26	0	0	0	0	0	0	28	k__Fungi;p__Ascomycota;c__Sordariomycetes;o__Hypocreales;f__Nectriaceae	Pathotroph-Saprotroph-Symbiotroph	Animal Pathogen-Endophyte-Fungal Parasite-Lichen Parasite-Plant Pathogen-Wood Saprotroph	NULL	Microfungus	Possible	Fusarium species are amongst the economically significant plant pathogens (Cannon & Kirk 2007)	Cannon PF, Kirk PM. 2007. Fungal Families of the World. CAB International, Cambridge (ISBN: 978-0851998275); Hirooka Y, et al. 2012. Studies in Mycology 711-210 ((https://doi.org/10.3114/sim0001)); Tedersoo L, et al. 2014. Science 346:e1256688 ((https://doi.org/10.1126/science.1256688)); The American Phytopathological Society Common Names of Plant Diseases ((http://www.apsnet.org/publications/com…
ASV_1024	0	0	0	0	0	0	0	0	0	0	0	0	0	0	0	0	0	0	0	46	0	0	20	0	0	68	24	22	45	0	57	0	0	0	0	0	k__Fungi;p__Basidiomycota	na	na	na	na	na	na	na
ASV_1029	0	0	0	0	0	0	0	0	0	0	0	0	0	0	0	234	0	0	0	0	0	0	0	0	0	0	0	0	0	0	0	0	0	0	0	0	k__Fungi;p__Ascomycota;c__Saccharomycetes;o__Saccharomycetales;f__Debaryomycetaceae;g__Teunomyces;s__Candida_sake	na	na	na	na	na	na	na
ASV_103	0	0	0	0	0	0	0	0	0	0	0	0	0	0	0	0	0	0	0	0	0	0	0	0	1431	2143	3571	0	0	171	0	0	0	0	0	0	k__Fungi;p__Basidiomycota;c__Agaricomycetes;o__Polyporales;g__Hypochnicium;s__Hypochnicium_lundellii	Saprotroph	Undefined Saprotroph	White Rot	Corticioid	Probable	NULL	Tedersoo L, et al. 2014. Science 346:e1256688 ((https://doi.org/10.1126/science.1256688))
ASV_1030	0	0	0	0	0	0	0	0	0	0	0	0	0	0	0	234	0	0	0	0	0	0	0	0	0	0	0	0	0	0	0	0	0	0	0	0	k__Fungi;p__Ascomycota;c__Saccharomycetes;o__Saccharomycetales	na	na	na	na	na	na	na
ASV_1039	0	0	0	0	0	0	0	0	0	0	0	0	0	0	0	0	0	0	0	20	0	0	0	0	0	0	0	0	159	0	28	52	165	0	0	0	k__Fungi;p__Basidiomycota;c__Tremellomycetes;o__Tremellales;f__Cuniculitremaceae;g__Sterigmatosporidium;s__Sterigmatosporidium_polymorphum	na	na	na	na	na	na	na
ASV_104	700	340	486	717	669	478	418	53	348	347	278	772	411	525	320	294	61	291	225	73	93	697	102	74	6	0	3	0	97	0	0	0	0	1529	293	1496	k__Fungi;p__Ascomycota;c__Leotiomycetes	na	na	na	na	na	na	na
ASV_1042	0	0	0	84	73	0	0	0	0	18	0	31	24	0	0	0	0	0	0	0	0	0	0	0	0	0	0	0	0	0	0	0	0	0	0	0	k__Fungi;p__Basidiomycota;c__Agaricomycetes;o__Agaricales;f__Cortinariaceae;g__Cortinarius	Symbiotroph	Ectomycorrhizal	NULL	Agaricoid	Highly Probable	NULL	Rinaldi AC, et al. 2008. Fungal Diversity 33:1-45 ((http://www.fungaldiversity.org/fdp/sfdp/33-1.pdf)); Tedersoo L, et al. 2010. Mycorrhiza 20:217-263 ((https://doi.org/10.1007/s00572-009-0274-x)); http://mycorrhizas.info/ecmf.html ((http://mycorrhizas.info/ecmf.html))
ASV_1045	0	0	0	0	11	11	63	9	20	0	0	0	0	0	0	0	17	16	27	13	42	0	0	0	0	0	0	0	0	0	0	0	0	0	0	0	k__Fungi;p__Ascomycota;c__Pezizomycetes;o__Pezizales;f__Pyronemataceae;g__Genea	Symbiotroph	Ectomycorrhizal	NULL	NULL	Highly Probable	NULL	Rinaldi AC, et al. 2008. Fungal Diversity 33:1-45 ((http://www.fungaldiversity.org/fdp/sfdp/33-1.pdf)); Tedersoo L, et al. 2010. Mycorrhiza 20:217-263 ((https://doi.org/10.1007/s00572-009-0274-x)); http://mycorrhizas.info/ecmf.html ((http://mycorrhizas.info/ecmf.html))
ASV_1048	39	39	0	138	12	22	0	0	0	4	26	0	89	0	0	6	0	0	0	0	0	0	29	37	6	0	0	0	0	0	0	0	0	0	0	0	k__Fungi;p__Ascomycota;c__Eurotiomycetes;o__Chaetothyriales;f__Herpotrichiellaceae	Pathotroph-Saprotroph	Animal Pathogen-Fungal Parasite-Undefined Saprotroph	NULL	Facultative Yeast-Microfungus	Probable	Mostly saprobic on plants or other fungi, isolated from soil etc., and from medical sources (Cannon & Kirk 2007)	Cannon PF, Kirk PM. 2007. Fungal Families of the World. CAB International, Cambridge (ISBN: 978-0851998275)
ASV_1059	0	0	0	0	0	0	0	0	0	0	0	0	0	0	0	224	0	0	0	0	0	0	0	0	0	0	0	0	0	0	0	0	0	0	0	0	k__Fungi;p__Ascomycota	na	na	na	na	na	na	na
ASV_1064	0	0	0	0	0	0	0	0	0	0	0	0	0	0	0	0	0	0	0	0	0	0	0	0	0	0	0	0	0	218	0	0	0	0	0	0	k__Fungi;p__Ascomycota	na	na	na	na	na	na	na
ASV_1066	75	17	37	0	0	0	0	33	54	0	0	0	0	0	0	0	0	0	0	0	0	0	0	0	0	0	0	0	0	0	0	0	0	0	0	0	k__Fungi;p__Basidiomycota;c__Agaricomycetes;o__Thelephorales;f__Thelephoraceae;g__Tomentella	Symbiotroph	Ectomycorrhizal	NULL	Corticioid	Highly Probable	NULL	Rinaldi AC, et al. 2008. Fungal Diversity 33:1-45 ((http://www.fungaldiversity.org/fdp/sfdp/33-1.pdf)); Tedersoo L, et al. 2010. Mycorrhiza 20:217-263 ((https://doi.org/10.1007/s00572-009-0274-x)); http://mycorrhizas.info/ecmf.html ((http://mycorrhizas.info/ecmf.html))
ASV_1068	0	0	0	0	0	0	0	0	0	0	0	7	0	0	0	0	0	13	0	0	0	0	0	0	0	0	47	0	0	145	0	0	0	0	0	17	k__Fungi;p__Ascomycota;c__Dothideomycetes;o__Mytilinidiales;f__Mytilinidiaceae;g__Lophium;s__Lophium_mytilinum	Saprotroph	Undefined Saprotroph	NULL	NULL	Probable	NULL	Tedersoo L, et al. 2014. Science 346:e1256688 ((https://doi.org/10.1126/science.1256688))
ASV_1070	0	0	0	0	0	0	0	0	0	0	0	0	0	0	0	0	0	0	0	59	0	0	0	0	0	0	0	0	0	0	0	120	36	0	0	0	k__Fungi;p__Basidiomycota;c__Agaricomycetes;o__Agaricales;f__Schizophyllaceae;g__Henningsomyces;s__Henningsomyces_candidus	Pathotroph-Saprotroph-Symbiotroph	Bryophyte Parasite-Dung Saprotroph-Ectomycorrhizal-Fungal Parasite-Leaf Saprotroph-Plant Parasite-Undefined Saprotroph-Wood Saprotroph	NULL	Agaricoid-Gasteroid-Microfungus-Secotioid-Yeast	Possible	Mushrooms and toadstools, Gill fungi, Agarics... lignicolous, sometimes muscicolous or fungicolous, saprobic, mycorrhizal, rarely parasitic on plants or fungi (Kirk et al. 2008)	Kirk PM et al. 2008. Dictionary of the Fungi. Tenth Edition. CAB International, Wallingford (ISBN: 978-0851998268)
ASV_1077	0	0	0	0	0	0	0	0	0	0	0	0	0	0	0	0	0	0	0	67	0	29	0	0	0	0	0	0	32	23	31	115	0	0	0	0	k__Fungi;p__Mucoromycota	na	na	na	na	na	na	na
ASV_1086	79	33	21	75	0	0	0	0	0	0	0	0	0	0	0	0	0	0	0	0	0	0	0	0	0	0	0	0	0	0	0	0	0	0	0	0	k__Fungi;p__Ascomycota;c__Sordariomycetes;o__Hypocreales;g__Ciliciopodium;s__Ciliciopodium_brevipes	na	na	na	na	na	na	na
ASV_1087	0	0	0	0	0	0	43	0	0	0	0	0	23	0	0	0	0	0	0	0	41	0	0	0	0	31	0	0	0	0	0	21	0	0	35	14	k__Fungi;p__Ascomycota	na	na	na	na	na	na	na
ASV_1091	0	0	0	0	0	0	0	0	0	0	20	0	0	0	0	0	0	0	0	0	0	0	0	0	139	0	0	0	0	0	48	0	0	0	0	0	k__Fungi;p__Ascomycota;c__Sordariomycetes;o__Hypocreales;f__Nectriaceae;g__Fusarium	Pathotroph-Saprotroph-Symbiotroph	Animal Pathogen-Endophyte-Lichen Parasite-Plant Pathogen-Soil Saprotroph-Wood Saprotroph	NULL	Microfungus	Possible	Likely opportunistic human pathogen (Irinyi et al. 2015)	Duncan CG, Eslyn WE. 1966. Mycologia 58:642-664 ((https://doi.org/10.2307/3757045)); Seehann G, et al. 1975. List of Fungi in Soft-Rot Tissue Tests. Institute fur Holzbiologie und Holzschutz, Bundesforschungsanstalt fur Forst - und Holzwirtshaft, Hamburg - Lohbrugge, Germany; Costa IPMW, et al. 2012. Mycotaxon 119:e26 ((http://mycotaxon.com/resources/checklists/costa_v119_checklist.pdf)); Tederso…
ASV_1095	0	0	0	0	0	0	0	0	0	0	0	0	0	15	42	0	0	0	0	29	96	0	0	0	0	0	24	0	0	0	0	0	0	0	0	0	k__Fungi;p__Ascomycota;c__Sordariomycetes;o__Hypocreales	na	na	na	na	na	na	na
ASV_1096	0	0	0	0	0	0	0	0	0	0	0	0	0	0	0	0	0	0	0	0	0	39	0	0	0	0	0	0	0	0	19	44	123	0	0	0	k__Fungi;p__Basidiomycota;c__Agaricomycetes;o__Agaricales;f__Mycenaceae;g__Mycena	Pathotroph-Saprotroph	Leaf Saprotroph-Plant Pathogen-Undefined Saprotroph-Wood Saprotroph	NULL	Agaricoid	Probable	NULL	Grgurinovic CA, Simpson JA. 2001. Fungal Diversity 8:97-127 ((http://www.fungaldiversity.org/fdp/sfdp/FD_8_97-127.pdf)); Tedersoo L, et al. 2014. Science 346:e1256688 ((https://doi.org/10.1126/science.1256688)); The American Phytopathological Society Common Names of Plant Diseases ((http://www.apsnet.org/publications/commonnames/Pages/default.aspx))
ASV_1098	0	0	0	0	0	0	0	0	0	0	0	0	0	0	0	0	0	0	0	0	0	54	0	0	0	0	205	0	0	0	0	0	0	0	0	0	k__Fungi;p__Ascomycota	na	na	na	na	na	na	na
ASV_11	531	270	274	1388	426	294	4468	1288	2342	182	302	371	2827	222	847	0	76	74	233	2033	157	7388	917	4712	7005	5507	5171	757	1737	1535	5639	12210	4251	854	2786	1778	k__Fungi;p__Mucoromycota;c__Mortierellomycetes;o__Mortierellales;f__Mortierellaceae	Saprotroph-Symbiotroph	Endophyte-Litter Saprotroph-Soil Saprotroph-Undefined Saprotroph	NULL	Microfungus	Possible	Saprobic in soil and thus frequenctly isolated from soil and material contaminated with soil such as hay or rotten silage and spoil tips (Cannon & Kirk 2007)	Cannon PF, Kirk PM. 2007. Fungal Families of the World. CAB International, Cambridge (ISBN: 978-0851998275); Purahong W, et al. 2016. Molecular Ecology 25:4059-4074 ((https://doi.org/10.1111/mec.13739))
ASV_1103	11	0	0	0	0	0	0	0	10	0	0	0	0	0	6	0	0	0	0	0	0	0	0	0	0	16	4	0	11	122	14	0	8	0	0	0	k__Fungi;p__Basidiomycota;c__Agaricomycetes;o__Russulales;f__Bondarzewiaceae;g__Heterobasidion	Saprotroph	Wood Saprotroph	White Rot	Polyporoid	Highly Probable	NULL	Gilbertson RL, Ryvarden L. 1987-1987. North American Polypores. Fungiflora, Oslo (ISBN: 978-0945345060)
ASV_1105	0	8	14	9	0	0	45	8	0	0	2	0	0	0	6	32	0	13	0	0	0	0	13	0	0	0	0	0	51	0	0	0	0	0	0	0	k__Fungi;p__Ascomycota;c__Dothideomycetes	na	na	na	na	na	na	na
ASV_111	0	0	161	3243	521	842	1344	360	958	422	1277	496	1758	190	1586	797	938	1797	0	5	0	10	0	0	0	47	0	0	0	0	0	0	0	887	251	277	k__Fungi;p__Basidiomycota;c__Agaricomycetes;o__Agaricales;f__Cortinariaceae	Symbiotroph	Ectomycorrhizal	NULL	Agaricoid	Probable	Ectomycorrhizal with woody plants, especially Pinaceae, Fagaceae and Salicaceae (Cannon & Kirk 2007)	Cannon PF, Kirk PM. 2007. Fungal Families of the World. CAB International, Cambridge (ISBN: 978-0851998275)
ASV_1110	0	0	20	0	33	14	60	48	24	9	0	0	0	9	0	0	0	0	0	0	0	0	0	0	3	4	0	0	0	0	0	0	0	0	0	0	k__Fungi;p__Basidiomycota;c__Agaricomycetes;o__Agaricales;f__Tricholomataceae;g__Tricholoma;s__Tricholoma_sejunctum	Pathotroph-Symbiotroph	Ectomycorrhizal-Fungal Parasite	NULL	Agaricoid	Highly Probable	Tricholoma species are ectomycorrhizal, occurring in coniferous and broadleaved forests (Cannon & Kirk 2007); T. sclerotoideum is parasitic on Helvella spp.	Cannon PF, Kirk PM. 2007. Fungal Families of the World. CAB International, Cambridge (ISBN: 978-0851998275); Rinaldi AC, et al. 2008. Fungal Diversity 33:1-45 ((http://www.fungaldiversity.org/fdp/sfdp/33-1.pdf)); Tedersoo L, et al. 2010. Mycorrhiza 20:217-263 ((https://doi.org/10.1007/s00572-009-0274-x)); http://mycorrhizas.info/ecmf.html ((http://mycorrhizas.info/ecmf.html))
ASV_1111	26	0	0	0	19	0	0	0	0	0	0	10	8	0	0	0	0	0	0	0	0	0	39	29	78	0	0	0	17	0	0	0	0	0	0	0	k__Fungi;p__Ascomycota;c__Sordariomycetes;o__Chaetosphaeriales;f__Chaetosphaeriaceae;g__Chaetosphaeria;s__Chaetosphaeria_innumera	Saprotroph	Plant Saprotroph-Wood Saprotroph	NULL	Microfungus	Probable	Saprobes associated with decaying woody and herbaceous plant material, including timber and timber products in damp buildings (Cannon & Kirk 2007)	Cannon PF, Kirk PM. 2007. Fungal Families of the World. CAB International, Cambridge (ISBN: 978-0851998275)
ASV_1116	0	0	0	0	0	0	0	0	0	0	0	0	0	0	0	157	0	0	0	0	0	0	0	0	24	0	0	16	0	0	0	0	0	0	0	0	k__Fungi;p__Basidiomycota;c__Tremellomycetes;o__Tremellales;f__Bulleraceae;g__Bullera;s__Bullera_alba	na	na	na	na	na	na	na
ASV_112	0	0	0	0	0	0	0	0	0	0	0	0	0	0	0	3984	1027	1848	18	0	0	0	0	0	0	0	0	0	0	0	0	0	0	0	0	0	k__Fungi;p__Basidiomycota;c__Agaricomycetes;o__Thelephorales;f__Thelephoraceae;g__Tomentella	Symbiotroph	Ectomycorrhizal	NULL	Corticioid	Highly Probable	NULL	Rinaldi AC, et al. 2008. Fungal Diversity 33:1-45 ((http://www.fungaldiversity.org/fdp/sfdp/33-1.pdf)); Tedersoo L, et al. 2010. Mycorrhiza 20:217-263 ((https://doi.org/10.1007/s00572-009-0274-x)); http://mycorrhizas.info/ecmf.html ((http://mycorrhizas.info/ecmf.html))
ASV_1122	0	0	0	0	0	0	0	0	0	0	0	0	0	0	0	0	0	0	0	0	0	0	0	0	46	0	74	0	0	0	56	0	20	0	0	0	k__Fungi;p__Ascomycota;c__Sordariomycetes;o__Hypocreales;f__Nectriaceae;g__Mariannaea;s__Mariannaea_elegans	Pathotroph-Saprotroph-Symbiotroph	Animal Pathogen-Endophyte-Fungal Parasite-Lichen Parasite-Plant Pathogen-Wood Saprotroph	NULL	Microfungus	Possible	Fusarium species are amongst the economically significant plant pathogens (Cannon & Kirk 2007)	Cannon PF, Kirk PM. 2007. Fungal Families of the World. CAB International, Cambridge (ISBN: 978-0851998275); Hirooka Y, et al. 2012. Studies in Mycology 711-210 ((https://doi.org/10.3114/sim0001)); Tedersoo L, et al. 2014. Science 346:e1256688 ((https://doi.org/10.1126/science.1256688)); The American Phytopathological Society Common Names of Plant Diseases ((http://www.apsnet.org/publications/com…
ASV_1124	0	0	0	0	0	0	0	0	0	0	0	0	0	0	0	0	0	0	0	0	0	64	0	0	0	0	0	57	22	115	0	0	0	0	0	0	k__Fungi;p__Ascomycota;c__Dothideomycetes	na	na	na	na	na	na	na
ASV_1129	0	0	0	96	27	95	0	0	0	0	0	0	0	0	0	0	0	0	0	0	0	0	0	0	0	0	0	0	0	0	0	0	0	0	0	0	k__Fungi;p__Basidiomycota;c__Agaricomycetes;o__Agaricales;f__Cortinariaceae;g__Cortinarius	Symbiotroph	Ectomycorrhizal	NULL	Agaricoid	Highly Probable	NULL	Rinaldi AC, et al. 2008. Fungal Diversity 33:1-45 ((http://www.fungaldiversity.org/fdp/sfdp/33-1.pdf)); Tedersoo L, et al. 2010. Mycorrhiza 20:217-263 ((https://doi.org/10.1007/s00572-009-0274-x)); http://mycorrhizas.info/ecmf.html ((http://mycorrhizas.info/ecmf.html))
ASV_1135	0	0	0	0	0	0	28	12	0	0	0	0	0	0	0	0	0	0	0	10	0	0	36	0	0	0	0	0	0	0	107	31	42	0	0	0	k__Fungi;p__Ascomycota;c__Leotiomycetes;o__Helotiales	na	na	na	na	na	na	na
ASV_1137	0	0	0	0	0	0	0	0	0	0	0	0	0	0	0	0	0	0	0	0	0	0	0	0	0	0	0	0	0	0	156	0	34	0	0	0	k__Fungi;p__Ascomycota;c__Sordariomycetes;o__Chaetosphaeriales;f__Chaetosphaeriaceae	Saprotroph	Plant Saprotroph-Wood Saprotroph	NULL	Microfungus	Probable	Saprobes associated with decaying woody and herbaceous plant material, including timber and timber products in damp buildings (Cannon & Kirk 2007)	Cannon PF, Kirk PM. 2007. Fungal Families of the World. CAB International, Cambridge (ISBN: 978-0851998275)
ASV_1148	0	0	0	0	0	0	0	0	0	0	0	0	0	0	0	0	0	0	0	0	0	0	0	0	0	0	0	0	0	0	187	0	0	0	0	0	k__Fungi;p__Basidiomycota;c__Agaricomycetes;o__Agaricales;f__Pleurotaceae;g__Pleurotus;s__Pleurotus_djamor	Pathotroph-Saprotroph	Endophyte-Plant Pathogen-Wood Saprotroph	White Rot	Agaricoid	Probable	This genus is known to be nematophagous, capturing and consuming nematodes.	James TY, et al. 2006. Nature 443:818-822 ((https://doi.org/10.1038/nature05110)); Costa IPMW, et al. 2012. Mycotaxon 119:e26 ((http://mycotaxon.com/resources/checklists/costa_v119_checklist.pdf)); Tedersoo L, et al. 2014. Science 346:e1256688 ((https://doi.org/10.1126/science.1256688)); The American Phytopathological Society Common Names of Plant Diseases ((http://www.apsnet.org/publications/com…
ASV_1149	25	0	0	0	54	0	56	0	0	20	0	0	0	0	0	0	0	0	0	0	0	0	0	0	0	0	0	0	31	0	0	0	0	0	0	0	k__Fungi;p__Ascomycota;c__Dothideomycetes;o__Pleosporales	na	na	na	na	na	na	na
ASV_1151	0	0	0	0	0	0	0	0	0	0	0	0	0	0	0	0	0	0	0	15	0	0	0	0	0	0	0	0	0	0	96	22	53	0	0	0	k__Fungi;p__Basidiomycota;c__Agaricomycetes;o__Agaricales;f__Entolomataceae;g__Clitopilus;s__Clitopilus_baronii	Saprotroph	Undefined Saprotroph	NULL	Agaricoid	Probable	NULL	Tedersoo L, et al. 2014. Science 346:e1256688 ((https://doi.org/10.1126/science.1256688))
ASV_1152	76	36	73	0	0	0	0	0	0	0	0	0	0	0	0	0	0	0	0	0	0	0	0	0	0	0	0	0	0	0	0	0	0	0	0	0	k__Fungi;p__Basidiomycota;c__Agaricomycetes;o__Agaricales;f__Cortinariaceae;g__Cortinarius	Symbiotroph	Ectomycorrhizal	NULL	Agaricoid	Highly Probable	NULL	Rinaldi AC, et al. 2008. Fungal Diversity 33:1-45 ((http://www.fungaldiversity.org/fdp/sfdp/33-1.pdf)); Tedersoo L, et al. 2010. Mycorrhiza 20:217-263 ((https://doi.org/10.1007/s00572-009-0274-x)); http://mycorrhizas.info/ecmf.html ((http://mycorrhizas.info/ecmf.html))
ASV_1153	0	0	0	0	4	0	0	0	0	0	0	0	0	0	0	0	0	0	0	24	0	0	0	0	0	0	0	0	0	0	77	54	26	0	0	0	k__Fungi;p__Basidiomycota;c__Agaricomycetes	na	na	na	na	na	na	na
ASV_1154	0	0	0	0	0	0	0	0	0	0	89	0	39	0	57	0	0	0	0	0	0	0	0	0	0	0	0	0	0	0	0	0	0	0	0	0	k__Fungi;p__Basidiomycota;c__Agaricomycetes;o__Sebacinales	na	na	na	na	na	na	na
ASV_1155	0	0	0	0	0	0	0	0	0	0	0	0	0	0	19	0	0	0	0	0	0	276	0	0	0	0	0	0	0	0	0	0	0	0	0	0	k__Fungi;p__Ascomycota;c__Dothideomycetes;o__Pleosporales	na	na	na	na	na	na	na
ASV_1158	0	0	0	0	0	0	85	0	99	0	0	0	0	0	0	0	0	0	0	0	0	0	0	0	0	0	0	0	0	0	0	0	0	0	0	0	k__Fungi;p__Mucoromycota;c__Mortierellomycetes;o__Mortierellales;f__Mortierellaceae;g__Mortierella	Saprotroph-Symbiotroph	Endophyte-Litter Saprotroph-Soil Saprotroph-Undefined Saprotroph	NULL	Microfungus	Probable	Saprobic in soil and thus frequenctly isolated from soil and material contaminated with soil such as hay or rotten silage and spoil tips (Cannon & Kirk 2007)	Cannon PF, Kirk PM. 2007. Fungal Families of the World. CAB International, Cambridge (ISBN: 978-0851998275); Tedersoo L, et al. 2014. Science 346:e1256688 ((https://doi.org/10.1126/science.1256688)); Purahong W, et al. 2016. Molecular Ecology 25:4059-4074 ((https://doi.org/10.1111/mec.13739))
ASV_116	139	87	118	59	129	45	222	55	120	0	187	57	167	39	269	122	266	308	105	105	41	442	116	158	486	299	367	188	230	332	222	308	244	212	74	273	k__Fungi;p__Ascomycota;c__Eurotiomycetes;o__Eurotiales;f__Aspergillaceae;g__Penicillium	na	na	na	na	na	na	na
ASV_1160	0	0	0	0	0	0	0	0	0	0	0	0	0	0	0	0	0	0	0	0	0	0	0	0	0	0	0	0	0	0	54	46	84	0	0	0	k__Fungi;p__Ascomycota;c__Dothideomycetes;o__Mycosphaerellales;f__Teratosphaeriaceae;g__Neocatenulostroma	na	na	na	na	na	na	na
ASV_1168	0	0	37	0	0	0	0	0	0	5	8	24	0	0	0	0	0	0	0	12	0	0	0	0	36	0	0	16	0	0	25	0	83	0	0	0	k__Fungi;p__Basidiomycota;c__Agaricomycetes;o__Agaricales;f__Mycenaceae;g__Mycena	Pathotroph-Saprotroph	Leaf Saprotroph-Plant Pathogen-Undefined Saprotroph-Wood Saprotroph	NULL	Agaricoid	Probable	NULL	Grgurinovic CA, Simpson JA. 2001. Fungal Diversity 8:97-127 ((http://www.fungaldiversity.org/fdp/sfdp/FD_8_97-127.pdf)); Tedersoo L, et al. 2014. Science 346:e1256688 ((https://doi.org/10.1126/science.1256688)); The American Phytopathological Society Common Names of Plant Diseases ((http://www.apsnet.org/publications/commonnames/Pages/default.aspx))
ASV_1175	0	0	0	0	0	0	100	25	0	0	0	8	0	0	0	0	0	0	0	0	0	0	0	0	0	0	0	0	0	0	117	0	0	0	0	0	k__Fungi;p__Ascomycota;c__Leotiomycetes;o__Helotiales	na	na	na	na	na	na	na
ASV_1179	0	0	0	0	0	0	46	10	20	14	0	8	0	0	0	0	0	0	0	0	0	0	0	0	0	0	0	0	0	0	0	292	0	0	0	8	k__Fungi;p__Basidiomycota;c__Agaricomycetes;o__Trechisporales;f__Hydnodontaceae;g__Trechispora	Saprotroph	Wood Saprotroph	White Rot	Corticioid	Highly Probable	NULL	Gilbertson RL, Ryvarden L. 1987-1987. North American Polypores. Fungiflora, Oslo (ISBN: 978-0945345060); Rinaldi AC, et al. 2008. Fungal Diversity 33:1-45 ((http://www.fungaldiversity.org/fdp/sfdp/33-1.pdf)) (as Uncertain); Tedersoo L, et al. 2010. Mycorrhiza 20:217-263 ((https://doi.org/10.1007/s00572-009-0274-x)) (as not ECM).
ASV_118	3722	1320	2632	151	160	38	0	0	0	403	117	986	460	425	462	334	194	209	173	123	214	102	92	36	13	0	0	49	203	0	0	19	17	101	0	42	k__Fungi;p__Ascomycota;c__Leotiomycetes;o__Helotiales;f__Hyaloscyphaceae;g__Hyaloscypha	Saprotroph	Undefined Saprotroph	NULL	NULL	Probable	NULL	Tedersoo L, et al. 2014. Science 346:e1256688 ((https://doi.org/10.1126/science.1256688))
ASV_1188	0	0	0	0	0	0	0	0	0	0	0	0	0	0	0	0	0	0	0	0	0	0	0	0	19	45	168	0	0	0	0	0	0	0	0	0	k__Fungi;p__Mucoromycota;c__Glomeromycetes;o__Archaeosporales	Symbiotroph	Arbuscular Mycorrhizal	NULL	NULL	Highly Probable	NULL	Redecker D, et al. 2013. Mycorrhiza 23:515-531 ((https://doi.org/10.1007/s00572-013-0486-y))
ASV_1191	21	37	88	0	28	0	0	0	0	0	0	0	0	0	0	0	0	0	0	0	0	0	0	0	0	0	0	0	0	0	0	0	0	0	0	0	k__Fungi;p__Ascomycota;c__Leotiomycetes;o__Helotiales	na	na	na	na	na	na	na
ASV_1197	0	0	0	0	0	0	0	0	0	0	0	0	0	0	0	0	0	0	0	0	0	0	0	0	0	0	0	0	0	173	0	0	0	0	0	0	k__Fungi;p__Basidiomycota;c__Agaricomycetes;o__Polyporales;f__Incrustoporiaceae;g__Skeletocutis;s__Skeletocutis_odora	Saprotroph	Wood Saprotroph	White Rot	Polyporoid	Highly Probable	NULL	Gilbertson RL, Ryvarden L. 1987-1987. North American Polypores. Fungiflora, Oslo (ISBN: 978-0945345060)
ASV_1199	68	16	60	0	0	10	0	0	0	0	0	0	18	0	0	0	0	0	0	0	0	49	0	119	0	0	0	0	0	0	0	0	0	0	0	0	k__Fungi;p__Mucoromycota;c__Mortierellomycetes;o__Mortierellales;f__Mortierellaceae;g__Mortierella;s__Mortierella_biramosa	Saprotroph-Symbiotroph	Endophyte-Litter Saprotroph-Soil Saprotroph-Undefined Saprotroph	NULL	Microfungus	Probable	Saprobic in soil and thus frequenctly isolated from soil and material contaminated with soil such as hay or rotten silage and spoil tips (Cannon & Kirk 2007)	Cannon PF, Kirk PM. 2007. Fungal Families of the World. CAB International, Cambridge (ISBN: 978-0851998275); Tedersoo L, et al. 2014. Science 346:e1256688 ((https://doi.org/10.1126/science.1256688)); Purahong W, et al. 2016. Molecular Ecology 25:4059-4074 ((https://doi.org/10.1111/mec.13739))
ASV_12	725	295	1041	91	151	69	2280	840	1274	581	928	2038	3586	494	9096	3480	4345	6304	725	1068	335	47244	8214	18832	2088	5282	2325	4541	3955	5584	1302	962	606	2156	2064	1812	k__Fungi;p__Mucoromycota;c__Mortierellomycetes;o__Mortierellales;f__Mortierellaceae	Saprotroph-Symbiotroph	Endophyte-Litter Saprotroph-Soil Saprotroph-Undefined Saprotroph	NULL	Microfungus	Possible	Saprobic in soil and thus frequenctly isolated from soil and material contaminated with soil such as hay or rotten silage and spoil tips (Cannon & Kirk 2007)	Cannon PF, Kirk PM. 2007. Fungal Families of the World. CAB International, Cambridge (ISBN: 978-0851998275); Purahong W, et al. 2016. Molecular Ecology 25:4059-4074 ((https://doi.org/10.1111/mec.13739))
ASV_120	106	45	41	0	0	0	0	0	0	0	0	0	0	0	0	0	0	0	0	0	0	0	0	0	1827	1598	2450	0	0	0	0	0	0	0	0	0	k__Fungi;p__Ascomycota;c__Pezizomycetes;o__Pezizales;f__Tuberaceae	Symbiotroph	Ectomycorrhizal	Hypogeous	Gasteroid	Probable	Common name - true truffle; Mycorrhizal with broadleaved trees, growing in the surface layer of soil and closely associated with roots. Highly specific pheromone-like chemicals are produced that play a role in dispersal by attracting mammals that uproot fruit bodies and ditribute spores (Cannon & Kirk 2007)	Cannon PF, Kirk PM. 2007. Fungal Families of the World. CAB International, Cambridge (ISBN: 978-0851998275)
ASV_1201	0	0	0	0	0	0	0	0	16	5	0	0	43	0	0	0	0	0	0	0	0	85	0	22	0	0	0	0	0	0	0	0	0	0	0	0	k__Fungi;p__Ascomycota;c__Pezizomycetes;o__Pezizales;f__Helvellaceae;g__Balsamia	Symbiotroph	Ectomycorrhizal	Hypogeous	Gasteroid	Highly Probable	Common name - false truffle	Rinaldi AC, et al. 2008. Fungal Diversity 33:1-45 ((http://www.fungaldiversity.org/fdp/sfdp/33-1.pdf)); Tedersoo L, et al. 2010. Mycorrhiza 20:217-263 ((https://doi.org/10.1007/s00572-009-0274-x))
ASV_1208	0	0	0	0	0	0	6	0	0	0	0	0	0	0	4	0	0	0	0	0	0	0	0	0	0	0	13	0	6	223	0	0	0	0	0	0	k__Fungi;p__Basidiomycota;c__Agaricostilbomycetes;o__Agaricostilbales;f__Chionosphaeraceae	Pathotroph-Saprotroph	Fungal Parasite-Undefined Saprotroph	NULL	Microfungus	Possible	Species appear to be mycoparasitic, associated with fungi of bark beetle galleries, wood-inhabiting Xylariaceae or lichens. Others are found erumpent from bark or decaying wood and may be sabrobic (Cannon & Kirk 2007)	Cannon PF, Kirk PM. 2007. Fungal Families of the World. CAB International, Cambridge (ISBN: 978-0851998275)
ASV_1216	0	0	0	0	0	0	0	0	0	0	0	0	0	0	0	0	0	0	60	0	167	0	0	0	0	0	0	0	0	0	0	0	0	10	26	9	k__Fungi;p__Basidiomycota;c__Agaricomycetes;o__Cantharellales;f__Hydnaceae;g__Clavulina;s__Clavulina_rugosa	Symbiotroph	Ectomycorrhizal	NULL	Clavarioid	Highly Probable	NULL	Tedersoo L, et al. 2014. Science 346:e1256688 ((https://doi.org/10.1126/science.1256688))
ASV_1223	0	0	0	0	0	0	0	0	0	0	0	0	0	0	0	0	0	0	0	66	0	0	0	39	0	0	0	0	0	0	0	98	0	0	0	0	k__Fungi;p__Ascomycota;c__Dothideomycetes;g__Leptospora;s__Leptospora_rubella	na	na	na	na	na	na	na
ASV_1244	0	0	0	0	0	0	0	0	0	0	0	0	0	0	0	0	0	0	0	0	0	0	100	0	16	0	47	0	26	161	0	0	0	0	0	0	k__Fungi;p__Ascomycota;c__Leotiomycetes	na	na	na	na	na	na	na
ASV_1248	0	0	0	0	0	0	0	0	0	0	0	0	0	0	0	0	0	0	0	0	0	0	0	0	25	109	74	0	13	0	0	0	0	0	0	0	k__Fungi;p__Ascomycota;c__Dothideomycetes;o__Minutisphaerales;f__Acrogenosporaceae;g__Acrogenospora;s__Acrogenospora_carmichaeliana	Saprotroph	Undefined Saprotroph	NULL	NULL	Probable	NULL	Tedersoo L, et al. 2014. Science 346:e1256688 ((https://doi.org/10.1126/science.1256688))
ASV_1249	0	0	0	42	45	35	0	0	0	0	0	0	0	0	0	15	22	0	0	0	0	0	0	0	0	0	0	0	0	0	0	0	0	0	0	0	k__Fungi;p__Ascomycota;c__Leotiomycetes;o__Leotiales;f__Leotiaceae;g__Leotia	Saprotroph	Undefined Saprotroph	NULL	NULL	Probable	NULL	Tedersoo L, et al. 2014. Science 346:e1256688 ((https://doi.org/10.1126/science.1256688))
ASV_125	0	0	0	0	0	0	17	65	106	0	0	0	0	0	0	1598	1691	2521	9	125	0	0	0	0	420	233	563	91	124	94	147	338	67	0	0	10	k__Fungi;p__Basidiomycota;c__Agaricomycetes;o__Boletales;f__Boletaceae	Pathotroph-Saprotroph-Symbiotroph	Ectomycorrhizal-Fungal Parasite-Plant Saprotroph-Wood Saprotroph	NULL	Boletoid	Probable	Most species form ectomycorrhizal associations with gymnosperm or angiosperm trees. Some are saprobes on decaying wood and leaf litter, a few are parasitic on other fungi (Cannon & Kirk 2007)	Cannon PF, Kirk PM. 2007. Fungal Families of the World. CAB International, Cambridge (ISBN: 978-0851998275)
ASV_1251	0	0	0	0	0	0	0	0	0	0	0	0	0	0	0	0	0	0	0	0	0	137	22	0	0	0	0	0	0	0	0	0	0	0	0	0	k__Fungi;p__Ascomycota;c__Dothideomycetes;o__Pleosporales;f__Torulaceae;g__Torula;s__Torula_acaciae	Pathotroph-Saprotroph	Endophyte-Plant Pathogen-Wood Saprotroph	Soft Rot	NULL	Probable	Endophyte Host - Caryophyllacae (Costa et al. 2012)	Duncan CG, Eslyn WE. 1966. Mycologia 58:642-645 ((https://doi.org/10.2307/3757045)); Costa IPMW, et al. 2012. Mycotaxon 119:e26 ((http://mycotaxon.com/resources/checklists/costa_v119_checklist.pdf))
ASV_1254	26	7	14	0	0	0	0	0	0	0	0	0	0	0	0	0	12	0	0	0	0	0	0	0	0	0	0	0	0	0	99	0	0	0	0	0	k__Fungi;p__Ascomycota;c__Orbiliomycetes;o__Orbiliales	na	na	na	na	na	na	na
ASV_126	0	0	0	0	0	0	3500	485	1265	0	22	0	0	0	0	0	0	20	0	0	0	54	0	0	119	191	70	68	210	0	0	0	0	0	0	0	k__Fungi;p__Basidiomycota;c__Tremellomycetes;o__Trichosporonales;f__Trichosporonaceae;g__Apiotrichum	Saprotroph	Soil Saprotroph	NULL	Microfungus	Possible	From forest soil (Calduch et al. 2002)	Calduch M, et al. 2002. Mycologia 94:355-361 ((https://doi.org/10.1080/15572536.2003.11833241))
ASV_1266	0	0	0	0	0	0	0	0	0	0	0	0	0	0	0	0	0	0	0	0	0	107	0	0	49	15	0	0	0	0	0	0	0	0	0	0	k__Fungi;p__Basidiomycota;c__Agaricomycetes;o__Thelephorales;f__Thelephoraceae;g__Thelephora	Saprotroph-Symbiotroph	Ectomycorrhizal-Undefined Saprotroph	NULL	Clavarioid	Probable	On the ground, on soil, a few on wood. At least some speices ectomycorrhizal (Cannon & Kirk 2007)	Cannon PF, Kirk PM. 2007. Fungal Families of the World. CAB International, Cambridge (ISBN: 978-0851998275)
ASV_127	288	96	356	216	337	229	351	180	110	35	48	34	209	0	58	406	569	860	73	94	139	701	706	150	5	70	0	0	37	0	114	17	12	266	45	74	k__Fungi;p__Mucoromycota;c__Mortierellomycetes;o__Mortierellales	na	na	na	na	na	na	na
ASV_1276	83	20	51	0	0	0	0	0	0	0	0	0	0	0	0	0	0	0	0	0	0	0	0	0	0	0	0	0	0	0	0	0	0	0	0	0	k__Fungi;p__Basidiomycota;c__Agaricomycetes;o__Russulales;f__Russulaceae;g__Russula	Symbiotroph	Ectomycorrhizal	NULL	Agaricoid	Highly Probable	NULL	Rinaldi AC, et al. 2008. Fungal Diversity 33:1-45 ((http://www.fungaldiversity.org/fdp/sfdp/33-1.pdf)); Tedersoo L, et al. 2010. Mycorrhiza 20:217-263 ((https://doi.org/10.1007/s00572-009-0274-x)); http://mycorrhizas.info/ecmf.html ((http://mycorrhizas.info/ecmf.html))
ASV_128	0	0	0	458	343	238	1742	542	357	0	0	35	96	44	62	0	0	30	0	232	0	751	179	76	560	352	232	235	542	0	206	558	159	0	26	0	k__Fungi;p__Ascomycota;c__Sordariomycetes;o__Hypocreales;f__Nectriaceae;g__Neonectria;s__Neonectria_lugdunensis	Pathotroph	Plant Pathogen	NULL	NULL	Probable	NULL	Tedersoo L, et al. 2014. Science 346:e1256688 ((https://doi.org/10.1126/science.1256688))
ASV_1280	0	0	0	0	0	0	36	9	0	0	0	0	0	0	0	0	0	0	13	0	0	0	55	39	0	0	0	60	0	0	0	0	0	0	0	0	k__Fungi;p__Ascomycota;c__Leotiomycetes;o__Helotiales	na	na	na	na	na	na	na
ASV_1284	0	0	0	0	0	0	0	0	0	0	0	0	0	0	0	0	0	0	0	0	0	59	56	0	0	0	0	0	38	0	0	0	0	0	0	0	k__Fungi;p__Ascomycota;c__Sordariomycetes	na	na	na	na	na	na	na
ASV_1285	0	0	0	0	0	0	0	0	0	0	0	0	0	0	0	0	0	0	0	0	0	0	23	0	0	0	29	0	0	0	88	13	0	0	0	0	k__Fungi;p__Ascomycota;c__Leotiomycetes;o__Helotiales	na	na	na	na	na	na	na
ASV_1297	0	0	0	0	0	0	0	0	0	0	0	0	0	0	0	150	0	0	0	0	0	0	0	0	0	0	0	0	0	0	0	0	0	0	0	0	k__Fungi;p__Ascomycota;c__Dothideomycetes;o__Pleosporales;f__Didymellaceae;g__Epicoccum;s__Epicoccum_nigrum	Pathotroph-Saprotroph-Symbiotroph	Endophyte-Fungal Parasite-Lichen Parasite-Plant Pathogen-Wood Saprotroph	NULL	Microfungus	Probable	NULL	Nilsson T. 1973. Studia Forestalia Suecica 104:1-40 ((https://pub.epsilon.slu.se/5711/)); Seehann G, et al. 1975. List of Fungi in Soft-Rot Tissue Tests. Institute fur Holzbiologie und Holzschutz, Bundesforschungsanstalt fur Forst - und Holzwirtshaft, Hamburg - Lohbrugge, Germany; Costa IPMW, et al. 2012. Mycotaxon 119:e26 ((http://mycotaxon.com/resources/checklists/costa_v119_checklist.pdf)); Te…
ASV_1298	0	0	0	0	0	0	0	0	0	0	0	0	0	0	0	0	0	0	0	0	150	0	0	0	0	0	0	0	0	0	0	0	0	0	0	0	k__Fungi;p__Basidiomycota;c__Agaricomycetes;o__Russulales;f__Peniophoraceae;g__Peniophora;s__Peniophora_lycii	Pathotroph-Saprotroph	Plant Pathogen-Wood Saprotroph	White Rot	Corticioid	Probable	NULL	Tedersoo L, et al. 2014. Science 346:e1256688 ((https://doi.org/10.1126/science.1256688))
ASV_1299	0	0	0	0	0	0	0	0	0	0	0	0	0	0	0	0	0	0	0	0	0	0	0	0	0	0	0	0	150	0	0	0	0	0	0	0	k__Fungi;p__Ascomycota;c__Sordariomycetes;o__Xylariales;f__Sporocadaceae;g__Diploceras;s__Diploceras_hypericinum	na	na	na	na	na	na	na
ASV_13	6	0	0	0	0	0	19	0	15	0	0	0	0	0	0	19	0	0	0	0	0	130	0	0	0	0	0	0	0	0	0	0	0	22718	13116	24060	k__Fungi;p__Basidiomycota;c__Agaricomycetes;o__Agaricales;f__Inocybaceae;g__Inocybe;s__Inocybe_cf._giacomi	Symbiotroph	Ectomycorrhizal	NULL	Agaricoid	Highly Probable	Sensu stricto (Matheny 2009).	Rinaldi AC, et al. 2008. Fungal Diversity 33:1-45 ((http://www.fungaldiversity.org/fdp/sfdp/33-1.pdf)); Matheny PB. 2009. McIlvainea 18:11-21 ((https://namyco.org/docs/3_Matheny.pdf)); Tedersoo L, et al. 2010. Mycorrhiza 20:217-263 ((https://doi.org/10.1007/s00572-009-0274-x)); http://mycorrhizas.info/ecmf.html ((http://mycorrhizas.info/ecmf.html))
ASV_130	1176	509	950	1300	1185	841	0	25	271	443	0	794	0	385	0	0	0	0	0	0	0	0	49	0	0	0	9	0	0	0	0	0	0	0	0	0	k__Fungi;p__Basidiomycota;c__Agaricomycetes;o__Atheliales;f__Atheliaceae;g__Piloderma	Symbiotroph	Ectomycorrhizal	NULL	Corticioid	Highly Probable	NULL	Rinaldi AC, et al. 2008. Fungal Diversity 33:1-45 ((http://www.fungaldiversity.org/fdp/sfdp/33-1.pdf)); Tedersoo L, et al. 2010. Mycorrhiza 20:217-263 ((https://doi.org/10.1007/s00572-009-0274-x)); http://mycorrhizas.info/ecmf.html ((http://mycorrhizas.info/ecmf.html))
ASV_131	0	0	0	0	0	0	0	0	0	0	1333	0	2231	0	2227	0	0	0	0	0	0	0	0	0	0	0	0	0	0	0	0	0	0	0	0	0	k__Fungi;p__Basidiomycota;c__Agaricomycetes;o__Agaricales;f__Inocybaceae;g__Inocybe	Symbiotroph	Ectomycorrhizal	NULL	Agaricoid	Highly Probable	Sensu stricto (Matheny 2009).	Rinaldi AC, et al. 2008. Fungal Diversity 33:1-45 ((http://www.fungaldiversity.org/fdp/sfdp/33-1.pdf)); Matheny PB. 2009. McIlvainea 18:11-21 ((https://namyco.org/docs/3_Matheny.pdf)); Tedersoo L, et al. 2010. Mycorrhiza 20:217-263 ((https://doi.org/10.1007/s00572-009-0274-x)); http://mycorrhizas.info/ecmf.html ((http://mycorrhizas.info/ecmf.html))
ASV_1313	17	0	0	0	0	0	71	0	0	0	20	0	10	0	0	0	0	0	0	0	0	0	24	0	0	0	0	0	74	0	0	0	0	0	0	0	k__Fungi;p__Ascomycota;c__Leotiomycetes;o__Helotiales;g__Infundichalara;s__Infundichalara_microchona	Saprotroph	Undefined Saprotroph	NULL	NULL	Probable	NULL	Tedersoo L, et al. 2014. Science 346:e1256688 ((https://doi.org/10.1126/science.1256688))
ASV_1314	0	0	0	0	0	0	0	0	0	0	0	0	0	0	0	145	0	0	0	0	0	0	0	0	0	0	0	0	0	0	0	0	0	0	0	0	k__Fungi;p__Ascomycota;c__Leotiomycetes;o__Helotiales	na	na	na	na	na	na	na
ASV_1315	0	0	0	0	0	0	0	0	0	0	0	0	0	0	0	0	0	0	0	0	0	115	12	18	0	0	16	0	0	0	0	0	0	14	0	32	k__Fungi;p__Ascomycota;c__Sordariomycetes;o__Glomerellales;f__Plectosphaerellaceae	Pathotroph-Saprotroph-Symbiotroph	Animal Pathogen-Endophyte-Fungal Parasite-Plant Pathogen-Wood Saprotroph	NULL	Microfungus	Possible	NULL	Duncan CG, Eslyn WE. 1966. Mycologia 58:642-645 ((https://doi.org/10.2307/3757045)); Nilsson T. 1973. Studia Forestalia Suecica 104:1-40 ((https://pub.epsilon.slu.se/5711/)); Worrall JJ, et al. 1997. Mycologia 89:199-219 ((https://doi.org/10.2307/3761073)); Hanada RE, et al. 2010. Fungal Biology 114:901-910 ((https://doi.org/10.1016/j.funbio.2010.08.006)); Del Olmo-Ruiz M, Arnold AE. 2014. Mycolo…
ASV_1316	0	0	0	0	0	0	0	0	0	0	0	0	0	0	0	0	0	0	0	21	26	0	0	0	0	0	0	0	0	0	51	42	30	0	0	0	k__Fungi;p__Ascomycota;c__Sordariomycetes;o__Hypocreales;f__Clavicipitaceae	Pathotroph-Symbiotroph	Endophyte-Epiphyte-Fungal Parasite-Insect Parasite	NULL	Microfungus	Possible	Parasitic, endophytic or epiphytic on Insecta, other fungi or Gamineae (Cannon & Kirk 2007)	Cannon PF, Kirk PM. 2007. Fungal Families of the World. CAB International, Cambridge (ISBN: 978-0851998275)
ASV_1319	0	0	0	0	143	0	0	0	0	0	0	0	0	0	0	0	0	0	0	0	0	0	0	0	0	0	0	0	0	0	0	0	0	0	0	0	k__Fungi;p__Ascomycota;c__Dothideomycetes;f__Gloniaceae;g__Cenococcum	Symbiotroph	Ectomycorrhizal	NULL	NULL	Highly Probable	NULL	Tedersoo L, et al. 2014. Science 346:e1256688 ((https://doi.org/10.1126/science.1256688))
ASV_132	208	31	503	349	119	214	1186	357	497	201	0	431	5	112	0	196	274	391	243	287	135	586	156	138	38	103	38	625	337	1037	0	0	0	1527	629	864	k__Fungi;p__Basidiomycota;c__Agaricomycetes;o__Boletales;f__Boletaceae	Pathotroph-Saprotroph-Symbiotroph	Ectomycorrhizal-Fungal Parasite-Plant Saprotroph-Wood Saprotroph	NULL	Boletoid	Probable	Most species form ectomycorrhizal associations with gymnosperm or angiosperm trees. Some are saprobes on decaying wood and leaf litter, a few are parasitic on other fungi (Cannon & Kirk 2007)	Cannon PF, Kirk PM. 2007. Fungal Families of the World. CAB International, Cambridge (ISBN: 978-0851998275)
ASV_1323	0	0	0	0	0	0	0	0	0	0	0	0	0	0	0	0	0	0	0	0	0	0	0	105	0	0	0	0	0	142	0	0	0	14	0	0	k__Fungi;p__Ascomycota;c__Pezizomycetes;o__Pezizales;f__Discinaceae;g__Gyromitra;s__Gyromitra_gigas	Saprotroph	Undefined Saprotroph	Poisonous	Macrofungus	Probable	Deadly; Monomethylhydrazine producer; common name - false morel	Rinaldi AC, et al. 2008. Fungal Diversity 33:1-45 ((http://www.fungaldiversity.org/fdp/sfdp/33-1.pdf)) (as ECM); Tedersoo L, et al. 2010. Mycorrhiza 20:217-263 ((https://doi.org/10.1007/s00572-009-0274-x)) (as not ECM)
ASV_1327	0	0	0	0	5	0	0	0	0	0	0	0	0	0	0	7	0	0	0	0	27	0	0	0	9	0	0	0	41	0	0	11	0	64	0	0	k__Fungi;p__Ascomycota	na	na	na	na	na	na	na
ASV_133	316	115	214	50	0	22	0	0	0	20	1764	89	1897	85	1891	689	332	674	758	501	956	0	0	0	0	0	0	0	0	0	0	0	0	379	321	557	k__Fungi;p__Basidiomycota;c__Agaricomycetes;o__Sebacinales;f__Sebacinaceae;g__Sebacina;s__Sebacina_sp	Symbiotroph	Ectomycorrhizal	NULL	Coralloid	Probable	Terrestrial forming mycorrhizas with a wide range of plants including orchids, Ericaceae and liverworts as well as ectomycorrhizas with conifers and angiosperm trees (Cannon & Kirk 2007)	Cannon PF, Kirk PM. 2007. Fungal Families of the World. CAB International, Cambridge (ISBN: 978-0851998275)
ASV_1333	0	0	0	0	0	0	0	0	0	0	0	0	0	0	0	0	0	0	0	0	0	38	37	65	0	0	0	0	0	0	0	0	0	0	0	16	k__Fungi;p__Basidiomycota;c__Agaricomycetes;o__Russulales;f__Russulaceae;g__Russula	Symbiotroph	Ectomycorrhizal	NULL	Agaricoid	Highly Probable	NULL	Rinaldi AC, et al. 2008. Fungal Diversity 33:1-45 ((http://www.fungaldiversity.org/fdp/sfdp/33-1.pdf)); Tedersoo L, et al. 2010. Mycorrhiza 20:217-263 ((https://doi.org/10.1007/s00572-009-0274-x)); http://mycorrhizas.info/ecmf.html ((http://mycorrhizas.info/ecmf.html))
ASV_1338	0	0	0	0	0	0	0	0	0	0	0	0	0	0	0	75	10	54	0	0	0	0	0	0	0	0	0	0	0	0	0	0	0	0	0	0	k__Fungi;p__Basidiomycota;c__Agaricomycetes;o__Agaricales;f__Bolbitiaceae;g__Conocybe	Saprotroph	Undefined Saprotroph	NULL	Agaricoid	Probable	NULL	Tedersoo L, et al. 2014. Science 346:e1256688 ((https://doi.org/10.1126/science.1256688))
ASV_1341	0	0	0	0	0	0	0	0	0	0	0	0	0	0	0	0	0	0	0	0	0	0	0	0	0	139	0	0	0	0	0	0	0	0	0	0	k__Fungi;p__Ascomycota;c__Sordariomycetes;o__Sordariales;f__Lasiosphaeriaceae	Saprotroph	Undefined Saprotroph	NULL	Microfungus	Probable	Saprobes found dung, soil and rotting vegetation (Cannon & Kirk 2007)	Cannon PF, Kirk PM. 2007. Fungal Families of the World. CAB International, Cambridge (ISBN: 978-0851998275)
ASV_1347	0	0	0	0	0	0	0	0	0	0	0	0	0	0	0	0	0	0	0	0	0	93	0	0	0	0	0	13	12	33	0	0	0	0	0	0	k__Fungi;p__Ascomycota;c__Orbiliomycetes;o__Orbiliales	na	na	na	na	na	na	na
ASV_1349	0	0	0	0	0	0	0	0	0	0	0	0	0	0	0	0	0	0	0	0	0	0	0	0	0	0	138	0	0	0	0	0	0	0	0	0	k__Fungi;p__Basidiomycota;c__Agaricomycetes;o__Agaricales;f__Psathyrellaceae;g__Coprinopsis	Saprotroph	Dung Saprotroph-Plant Saprotroph-Wood Saprotroph	NULL	Agaricoid	Probable	Saprobic, in grass, on dung, rotten wood and similar substrata (Cannon & Kirk 2007)	Cannon PF, Kirk PM. 2007. Fungal Families of the World. CAB International, Cambridge (ISBN: 978-0851998275)
ASV_135	54	18	162	26	364	0	123	11	74	0	45	57	313	11	108	32	182	92	374	1107	430	495	36	156	21	0	4	708	662	971	3250	2383	3500	581	233	284	k__Fungi;p__Basidiomycota;c__Agaricomycetes;o__Agaricales;f__Mycenaceae;g__Mycena;s__Mycena_amicta	Pathotroph-Saprotroph	Leaf Saprotroph-Plant Pathogen-Undefined Saprotroph-Wood Saprotroph	NULL	Agaricoid	Probable	NULL	Grgurinovic CA, Simpson JA. 2001. Fungal Diversity 8:97-127 ((http://www.fungaldiversity.org/fdp/sfdp/FD_8_97-127.pdf)); Tedersoo L, et al. 2014. Science 346:e1256688 ((https://doi.org/10.1126/science.1256688)); The American Phytopathological Society Common Names of Plant Diseases ((http://www.apsnet.org/publications/commonnames/Pages/default.aspx))
ASV_1353	0	0	0	0	0	0	0	0	0	0	8	11	0	0	0	0	0	0	0	0	0	0	0	0	0	0	213	0	0	0	0	0	0	0	0	0	k__Fungi;p__Ascomycota;c__Eurotiomycetes;o__Chaetothyriales;f__Herpotrichiellaceae	Pathotroph-Saprotroph	Animal Pathogen-Fungal Parasite-Undefined Saprotroph	NULL	Facultative Yeast-Microfungus	Probable	Mostly saprobic on plants or other fungi, isolated from soil etc., and from medical sources (Cannon & Kirk 2007)	Cannon PF, Kirk PM. 2007. Fungal Families of the World. CAB International, Cambridge (ISBN: 978-0851998275)
ASV_1369	0	0	0	0	0	0	0	0	0	0	0	0	0	0	0	0	0	0	0	0	0	0	0	0	0	0	0	0	0	0	134	0	0	0	0	0	k__Fungi;p__Ascomycota;c__Lecanoromycetes;o__Pertusariales;f__Megasporaceae	Symbiotroph	Lichenized	NULL	Thallus	Probable	Lichenized with green algae, on rocks, often maritime or in or close to fresh water (Cannon & Kirk 2007)	Cannon PF, Kirk PM. 2007. Fungal Families of the World. CAB International, Cambridge (ISBN: 978-0851998275)
ASV_137	16	0	0	0	0	0	0	0	0	0	56	0	38	0	48	0	0	35	0	1043	0	0	0	18	0	0	0	0	13	0	777	2875	533	0	0	0	k__Fungi;p__Basidiomycota;c__Agaricomycetes;o__Agaricales;f__Tricholomataceae	Pathotroph-Symbiotroph	Ectomycorrhizal-Fungal Parasite	NULL	Agaricoid	Probable	Tricholoma species are ectomycorrhizal, occurring in coniferous and broadleaved forests (Cannon & Kirk 2007); T. sclerotoideum is parasitic on Helvella spp.	Cannon PF, Kirk PM. 2007. Fungal Families of the World. CAB International, Cambridge (ISBN: 978-0851998275)
ASV_1373	0	0	0	0	0	0	0	0	0	0	0	0	0	0	0	0	0	0	0	0	0	0	0	0	33	59	99	0	0	0	0	0	0	0	0	0	k__Fungi;p__Mucoromycota;c__Glomeromycetes;o__Glomerales	Symbiotroph	Arbuscular Mycorrhizal	NULL	Microfungus	Highly Probable	NULL	Redecker D, et al. 2013. Mycorrhiza 23:515-531 ((https://doi.org/10.1007/s00572-013-0486-y))
ASV_1377	17	0	0	0	0	0	0	0	25	0	0	0	0	0	0	0	0	0	0	0	0	0	35	0	0	0	54	0	17	0	0	0	0	0	0	0	k__Fungi;p__Ascomycota;c__Taphrinomycetes;o__Taphrinales;f__Taphrinaceae;g__Taphrina;s__Taphrina_carpini	Pathotroph	Plant Pathogen	NULL	Microfungus	Probable	NULL	The American Phytopathological Society Common Names of Plant Diseases ((http://www.apsnet.org/publications/commonnames/Pages/default.aspx))
ASV_1384	18	0	17	0	0	0	0	0	0	0	0	7	0	0	0	0	26	30	11	5	21	0	0	0	0	0	0	0	0	0	0	0	0	0	0	0	k__Fungi;p__Basidiomycota;c__Agaricomycetes;o__Russulales;f__Russulaceae;g__Lactarius;s__Lactarius_salmonicolor	Symbiotroph	Ectomycorrhizal	NULL	Agaricoid	Highly Probable	Common name - milk-cap	Rinaldi AC, et al. 2008. Fungal Diversity 33:1-45 ((http://www.fungaldiversity.org/fdp/sfdp/33-1.pdf)); Tedersoo L, et al. 2010. Mycorrhiza 20:217-263 ((https://doi.org/10.1007/s00572-009-0274-x)); http://mycorrhizas.info/ecmf.html ((http://mycorrhizas.info/ecmf.html))
ASV_139	4467	923	0	0	0	0	0	0	0	0	0	0	0	0	0	0	0	0	0	0	0	0	0	0	0	0	0	0	0	0	0	0	0	0	0	0	k__Fungi;p__Basidiomycota;c__Agaricomycetes;o__Agaricales;f__Cortinariaceae;g__Cortinarius	Symbiotroph	Ectomycorrhizal	NULL	Agaricoid	Highly Probable	NULL	Rinaldi AC, et al. 2008. Fungal Diversity 33:1-45 ((http://www.fungaldiversity.org/fdp/sfdp/33-1.pdf)); Tedersoo L, et al. 2010. Mycorrhiza 20:217-263 ((https://doi.org/10.1007/s00572-009-0274-x)); http://mycorrhizas.info/ecmf.html ((http://mycorrhizas.info/ecmf.html))
ASV_1391	0	0	0	0	0	13	0	0	20	0	0	0	0	0	0	0	15	0	0	13	0	34	0	0	0	0	0	0	0	0	0	34	0	0	0	0	k__Fungi;p__Basidiomycota;c__Agaricomycetes;o__Agaricales;f__Psathyrellaceae;g__Coprinellus	Saprotroph	Undefined Saprotroph	NULL	Agaricoid	Probable	NULL	Tedersoo L, et al. 2014. Science 346:e1256688 ((https://doi.org/10.1126/science.1256688))
ASV_1392	0	0	0	0	0	0	0	0	0	0	0	0	0	0	0	0	0	0	7	4	0	0	20	0	0	0	0	0	60	0	0	21	0	0	0	17	k__Fungi;p__Mucoromycota;c__Mortierellomycetes;o__Mortierellales;f__Mortierellaceae	Saprotroph-Symbiotroph	Endophyte-Litter Saprotroph-Soil Saprotroph-Undefined Saprotroph	NULL	Microfungus	Possible	Saprobic in soil and thus frequenctly isolated from soil and material contaminated with soil such as hay or rotten silage and spoil tips (Cannon & Kirk 2007)	Cannon PF, Kirk PM. 2007. Fungal Families of the World. CAB International, Cambridge (ISBN: 978-0851998275); Purahong W, et al. 2016. Molecular Ecology 25:4059-4074 ((https://doi.org/10.1111/mec.13739))
ASV_1395	0	0	0	0	0	0	0	0	0	0	0	0	0	0	0	0	0	0	0	0	0	0	0	0	0	129	0	0	0	0	0	0	0	0	0	0	k__Fungi;p__Mucoromycota;c__Mortierellomycetes	na	na	na	na	na	na	na
ASV_1397	0	0	0	0	0	0	0	0	0	0	0	0	0	0	0	0	0	0	12	8	0	82	0	0	28	18	0	0	0	0	0	0	0	0	0	0	k__Fungi;p__Basidiomycota;c__Agaricomycetes;o__Boletales;f__Melanogastraceae;g__Melanogaster	Symbiotroph	Ectomycorrhizal	Hypogeous	Gasteroid	Highly Probable	Common name - false truffle	Rinaldi AC, et al. 2008. Fungal Diversity 33:1-45 ((http://www.fungaldiversity.org/fdp/sfdp/33-1.pdf)); Tedersoo L, et al. 2010. Mycorrhiza 20:217-263 ((https://doi.org/10.1007/s00572-009-0274-x)); http://mycorrhizas.info/ecmf.html ((http://mycorrhizas.info/ecmf.html))
ASV_14	6491	5288	5491	0	0	0	12743	5267	8112	1917	4449	3914	6904	2479	5826	8287	10312	13532	29	0	0	113	30	0	0	0	0	0	0	0	0	0	0	0	0	0	k__Fungi;p__Ascomycota;c__Eurotiomycetes;o__Eurotiales;f__Elaphomycetaceae	na	na	na	na	na	na	na
ASV_1406	0	0	0	0	0	0	0	0	41	0	0	0	0	0	0	0	0	0	0	0	12	0	73	0	0	0	0	0	0	0	0	0	0	0	0	0	k__Fungi;p__Mucoromycota;c__Mortierellomycetes	na	na	na	na	na	na	na
ASV_1414	0	0	0	0	0	0	125	33	0	0	0	0	0	0	4	0	0	0	0	0	0	0	0	0	0	0	0	0	0	0	0	0	0	0	0	0	k__Fungi;p__Basidiomycota;c__Agaricomycetes;o__Agaricales;f__Tricholomataceae;g__Tricholoma;s__Tricholoma_saponaceum	Pathotroph-Symbiotroph	Ectomycorrhizal-Fungal Parasite	NULL	Agaricoid	Highly Probable	Tricholoma species are ectomycorrhizal, occurring in coniferous and broadleaved forests (Cannon & Kirk 2007); T. sclerotoideum is parasitic on Helvella spp.	Cannon PF, Kirk PM. 2007. Fungal Families of the World. CAB International, Cambridge (ISBN: 978-0851998275); Rinaldi AC, et al. 2008. Fungal Diversity 33:1-45 ((http://www.fungaldiversity.org/fdp/sfdp/33-1.pdf)); Tedersoo L, et al. 2010. Mycorrhiza 20:217-263 ((https://doi.org/10.1007/s00572-009-0274-x)); http://mycorrhizas.info/ecmf.html ((http://mycorrhizas.info/ecmf.html))
ASV_1419	124	0	25	0	0	0	0	0	0	0	0	0	0	0	0	0	0	0	0	0	0	0	0	0	0	0	0	0	0	0	0	0	0	0	0	0	k__Fungi;p__Basidiomycota;c__Agaricomycetes;o__Auriculariales;f__Auriculariaceae;g__Auricularia	Saprotroph	Undefined Saprotroph	NULL	NULL	Probable	NULL	Tedersoo L, et al. 2014. Science 346:e1256688 ((https://doi.org/10.1126/science.1256688))
ASV_1424	0	0	0	0	0	0	0	0	0	0	0	0	0	0	0	0	0	0	0	14	0	0	0	0	0	112	72	0	0	0	0	38	0	0	0	0	k__Fungi;p__Ascomycota;c__Leotiomycetes;o__Helotiales	na	na	na	na	na	na	na
ASV_1435	0	0	0	0	0	0	0	0	0	0	0	0	0	0	0	0	0	0	0	0	0	13	0	0	0	14	52	41	11	11	0	0	0	44	27	0	k__Fungi;p__Ascomycota;c__Pezizomycetes;o__Pezizales;f__Helvellaceae;g__Helvella;s__Helvella_compressa	Symbiotroph	Ectomycorrhizal	NULL	NULL	Highly Probable	NULL	Rinaldi AC, et al. 2008. Fungal Diversity 33:1-45 ((http://www.fungaldiversity.org/fdp/sfdp/33-1.pdf)); Tedersoo L, et al. 2010. Mycorrhiza 20:217-263 ((https://doi.org/10.1007/s00572-009-0274-x)); http://mycorrhizas.info/ecmf.html ((http://mycorrhizas.info/ecmf.html))
ASV_1439	0	0	0	0	0	0	0	0	0	0	0	0	0	0	0	0	0	0	0	0	0	85	37	0	0	0	0	0	0	0	0	0	0	0	0	0	k__Fungi;p__Basidiomycota;c__Agaricomycetes	na	na	na	na	na	na	na
ASV_144	1496	140	220	0	0	0	0	0	0	0	50	0	62	0	75	17	0	19	0	28	0	4990	0	0	0	0	0	0	0	0	125	51	0	40	9	0	k__Fungi;p__Basidiomycota;c__Agaricomycetes;o__Agaricales;f__Bolbitiaceae;g__Conocybe	Saprotroph	Undefined Saprotroph	NULL	Agaricoid	Probable	NULL	Tedersoo L, et al. 2014. Science 346:e1256688 ((https://doi.org/10.1126/science.1256688))
ASV_1443	0	0	0	0	0	0	0	0	0	0	0	0	0	0	0	0	0	0	0	32	0	0	0	0	0	0	0	0	0	0	0	89	0	0	0	0	k__Fungi;p__Ascomycota;c__Dothideomycetes;g__Phaeosclera	na	na	na	na	na	na	na
ASV_1449	0	0	0	0	0	0	0	0	0	0	0	0	0	0	0	0	0	0	49	56	64	0	0	0	0	0	0	0	0	0	0	0	0	0	0	0	k__Fungi;p__Basidiomycota;c__Agaricomycetes;o__Atheliales;f__Atheliaceae;g__Byssocorticium	Pathotroph-Saprotroph-Symbiotroph	Ectomycorrhizal-Lichen Parasite-Lichenized-Plant Pathogen	NULL	Corticioid	Possible	Many species form ectomycorrhizal associations, often occupying a dominant position in mycorrhizal communities. Other species are pathogens of many different plants and even lichens, and one species has even been suggested to form a lichen association with cyanobacteria. Yet more species are sparse and active decomposers, and a few are aquatic (Cannon & Kirk 2007)	Cannon PF, Kirk PM. 2007. Fungal Families of the World. CAB International, Cambridge (ISBN: 978-0851998275)
ASV_1452	83	0	36	0	0	0	0	0	0	0	0	0	0	0	0	0	0	0	0	0	0	0	0	0	0	0	0	0	0	0	0	0	0	0	0	0	k__Fungi;p__Basidiomycota	na	na	na	na	na	na	na
ASV_1459	0	0	0	0	0	0	0	0	0	0	0	0	0	0	0	0	0	0	0	0	0	62	0	57	0	0	0	0	0	0	0	0	0	0	0	0	k__Fungi;p__Basidiomycota;c__Agaricomycetes;o__Agaricales;f__Entolomataceae;g__Entoloma	Pathotroph-Saprotroph-Symbiotroph	Ectomycorrhizal-Fungal Parasite-Soil Saprotroph-Undefined Saprotroph	NULL	Agaricoid	Possible	NULL	Rinaldi AC, et al. 2008. Fungal Diversity 33:1-45 ((http://www.fungaldiversity.org/fdp/sfdp/33-1.pdf)) (as ECM/not ECM); Tedersoo L, et al. 2010. Mycorrhiza 20:217-263 ((https://doi.org/10.1007/s00572-009-0274-x; sensu stricto)); http://mycorrhizas.info/ecmf.html ((http://mycorrhizas.info/ecmf.html)) ((as ECM/not ECM))
ASV_1463	0	0	0	0	0	0	0	0	0	0	49	0	97	0	69	0	0	0	0	0	0	0	0	0	0	0	0	0	0	0	0	0	0	0	0	0	k__Fungi;p__Ascomycota;c__Leotiomycetes;f__Pseudeurotiaceae	Saprotroph	Plant Saprotroph-Wood Saprotroph	NULL	Microfungus	Probable	Saprobic on woody tissue and rotting vegetation, often isolated from soil (Cannon & Kirk 2007)	Cannon PF, Kirk PM. 2007. Fungal Families of the World. CAB International, Cambridge (ISBN: 978-0851998275)
ASV_1467	5	9	44	0	0	0	0	0	0	0	15	0	0	0	44	0	0	0	0	0	0	0	0	0	0	0	0	0	0	0	0	0	0	0	0	0	k__Fungi;p__Ascomycota	na	na	na	na	na	na	na
ASV_1470	0	0	0	0	0	0	0	0	0	0	0	0	10	0	0	0	0	0	0	0	0	0	0	22	0	0	0	0	14	0	12	0	46	13	0	0	k__Fungi;p__Basidiomycota;c__Agaricomycetes;o__Russulales;f__Lachnocladiaceae	na	na	na	na	na	na	na
ASV_1475	0	0	0	0	0	0	0	0	0	0	0	0	0	0	0	0	0	0	0	33	0	0	0	0	0	32	0	0	0	0	0	51	0	0	0	0	k__Fungi;p__Mucoromycota	na	na	na	na	na	na	na
ASV_1477	8	19	18	17	0	0	15	0	8	0	0	0	0	0	0	8	3	0	0	2	0	3	0	0	0	0	0	0	17	0	0	5	0	0	0	0	k__Fungi;p__Basidiomycota;c__Agaricomycetes;o__Agaricales;f__Tricholomataceae;g__Fayodia;s__Fayodia_gracilipes	Saprotroph	Undefined Saprotroph	NULL	NULL	Probable	NULL	Tedersoo L, et al. 2014. Science 346:e1256688 ((https://doi.org/10.1126/science.1256688))
ASV_1480	0	0	0	0	0	0	0	0	0	0	0	0	0	0	0	29	0	0	0	0	0	0	0	0	0	0	0	0	86	0	0	0	0	0	0	0	k__Fungi;p__Ascomycota;c__Eurotiomycetes;o__Chaetothyriales	na	na	na	na	na	na	na
ASV_1483	0	0	0	0	0	0	0	0	0	0	0	0	0	0	0	0	0	0	0	0	0	77	26	7	0	0	0	0	0	0	38	5	0	0	0	0	k__Fungi;p__Basidiomycota;c__Agaricomycetes;o__Hymenochaetales	na	na	na	na	na	na	na
ASV_1488	0	0	0	0	0	0	0	0	0	0	0	0	0	0	0	0	0	0	0	0	0	114	0	0	0	0	0	0	0	0	0	0	0	0	0	0	k__Fungi;p__Ascomycota;c__Eurotiomycetes	na	na	na	na	na	na	na
ASV_149	0	0	0	0	0	0	0	0	0	0	0	0	0	0	0	0	0	0	0	160	0	0	0	0	770	766	928	471	424	1377	197	372	284	0	0	0	k__Fungi;p__Mucoromycota;c__Endogonomycetes;o__Endogonales	na	na	na	na	na	na	na
ASV_1495	0	0	0	0	0	0	55	0	40	0	0	0	0	0	0	0	73	0	0	0	0	0	0	0	0	0	0	0	0	0	0	0	0	0	0	0	k__Fungi;p__Ascomycota	na	na	na	na	na	na	na
ASV_1498	0	0	0	0	0	0	0	0	0	0	0	0	0	0	0	0	0	0	0	0	0	0	0	0	3	5	9	7	0	96	0	0	0	0	0	0	k__Fungi;p__Ascomycota	na	na	na	na	na	na	na
ASV_1499	0	0	0	0	0	0	0	0	0	0	0	0	0	0	0	0	0	0	0	0	0	0	0	0	0	0	0	0	113	0	0	0	0	0	0	0	k__Fungi;p__Ascomycota;c__Dothideomycetes;o__Pleosporales	na	na	na	na	na	na	na
ASV_1507	0	0	0	0	0	0	0	0	0	0	0	0	0	6	0	0	0	0	0	0	0	0	0	0	0	50	0	0	0	0	55	0	0	0	0	0	k__Fungi;p__Ascomycota	na	na	na	na	na	na	na
ASV_152	0	0	0	0	0	0	89	0	0	0	0	0	0	0	0	4585	16	14	7	10	16	0	0	0	0	0	0	0	0	0	0	0	38	0	0	0	k__Fungi;p__Ascomycota;c__Leotiomycetes;o__Helotiales;f__Sclerotiniaceae	Pathotroph	Plant Pathogen	NULL	Microfungus	Probable	Primarily necrotrophs, infecting roots, leaves, fruits, seeds, etc. and causing moulds, damping off etc. Sclerotia often overwinter and can survive for long periods in soil (Cannon & Kirk 2007)	Cannon PF, Kirk PM. 2007. Fungal Families of the World. CAB International, Cambridge (ISBN: 978-0851998275)
ASV_1524	0	0	0	0	0	0	0	0	0	0	0	0	0	0	0	0	0	0	0	35	0	0	0	0	0	0	0	0	0	0	0	73	0	0	0	0	k__Fungi;p__Basidiomycota;c__Malasseziomycetes;o__Malasseziales;f__Malasseziaceae;g__Malassezia;s__Malassezia_sympodialis	na	na	na	na	na	na	na
ASV_1529	0	0	0	0	0	0	0	0	0	0	0	0	0	0	0	0	0	0	0	0	0	108	0	0	0	0	0	0	0	0	0	0	0	0	0	0	k__Fungi;p__Ascomycota	na	na	na	na	na	na	na
ASV_153	387	176	260	0	0	94	82	0	0	27	0	0	90	28	0	0	0	0	0	192	0	806	0	270	0	0	0	0	152	1055	136	493	155	0	0	0	k__Fungi;p__Ascomycota;c__Eurotiomycetes;o__Eurotiales	na	na	na	na	na	na	na
ASV_1532	0	9	0	0	0	0	0	0	0	0	0	0	0	0	0	0	0	0	0	0	0	0	0	0	0	9	0	38	51	0	0	0	0	0	0	0	k__Fungi;p__Basidiomycota;c__Agaricomycetes;o__Polyporales;f__Polyporaceae;g__Ganoderma;s__Ganoderma_resinaceum	Pathotroph-Saprotroph	Plant Pathogen-Wood Saprotroph	White Rot	Polyporoid	Highly Probable	Lignicolous, causing sometimes agressive white rots of timber (Cannon & Kirk 2007)	Gilbertson RL, Ryvarden L. 1987-1987. North American Polypores. Fungiflora, Oslo (ISBN: 978-0945345060); Cannon PF, Kirk PM. 2007. Fungal Families of the World. CAB International, Cambridge (ISBN: 978-0851998275)
ASV_1535	0	0	0	0	0	0	0	0	0	0	0	0	0	0	0	21	20	0	0	0	0	0	0	0	0	0	0	0	0	0	0	0	0	46	20	0	k__Fungi;p__Ascomycota;c__Leotiomycetes;o__Helotiales	na	na	na	na	na	na	na
ASV_1539	0	0	0	0	0	0	0	0	0	0	0	0	0	0	0	0	0	0	0	0	0	0	0	0	0	0	0	0	0	0	0	0	107	0	0	0	k__Fungi;p__Ascomycota;c__Sordariomycetes;o__Sordariales;f__Chaetomiaceae;g__Podospora	Saprotroph-Symbiotroph	Dung Saprotroph-Endophyte-Litter Saprotroph-Undefined Saprotroph	NULL	Microfungus	Possible	Endophyte detection method-culture (David et al. 2016)	Bell A. 1983. Dung Fungi: An Illustrated Guide to Coprophilous Fungi in New Zealand. Victoria University Press, Wellington (ISBN: 978-0864730015); Tedersoo L, et al. 2014. Science 346:e1256688 ((https://doi.org/10.1126/science.1256688)); David AS, et al. 2016. Microbial Ecology 71:912-926 ((https://doi.org/10.1007/s00248-015-0712-6)); Purahong W, et al. 2016. Molecular Ecology 25:4059-4074 ((http…
ASV_154	1869	704	1741	70	0	0	0	0	0	0	0	0	0	0	0	0	0	0	0	0	0	0	0	0	0	0	0	0	0	0	0	0	0	0	0	0	k__Fungi;p__Basidiomycota;c__Agaricomycetes;o__Agaricales;f__Cortinariaceae;g__Cortinarius	Symbiotroph	Ectomycorrhizal	NULL	Agaricoid	Highly Probable	NULL	Rinaldi AC, et al. 2008. Fungal Diversity 33:1-45 ((http://www.fungaldiversity.org/fdp/sfdp/33-1.pdf)); Tedersoo L, et al. 2010. Mycorrhiza 20:217-263 ((https://doi.org/10.1007/s00572-009-0274-x)); http://mycorrhizas.info/ecmf.html ((http://mycorrhizas.info/ecmf.html))
ASV_1540	0	0	0	0	0	0	0	0	0	0	0	0	0	0	0	0	0	0	0	21	0	0	0	0	106	34	0	0	0	0	0	48	0	0	0	0	k__Fungi;p__Basidiomycota;c__Agaricomycetes;o__Polyporales;f__Dacryobolaceae;g__Postia;s__Postia_gloeopora	Saprotroph	Wood Saprotroph	Brown Rot	Polyporoid	Highly Probable	NULL	Jordan CR, et al. 1996. Holzforschung - International Journal of the Biology, Chemistry, Physics and Technology of Wood 50:312-318 ((https://doi.org/10.1515/hfsg.1996.50.4.312))
ASV_155	372	12	15	0	0	0	167	32	110	0	437	26	355	0	348	189	129	154	14	134	44	559	195	31	0	33	200	104	0	221	0	275	174	20	74	55	k__Fungi;p__Ascomycota	na	na	na	na	na	na	na
ASV_1553	0	0	0	104	0	0	0	0	0	0	0	0	0	0	0	0	0	0	0	0	0	0	0	0	0	0	0	0	0	0	0	0	0	0	0	0	k__Fungi;p__Mucoromycota;c__Glomeromycetes;o__Glomerales;f__Glomeraceae	Symbiotroph	Arbuscular Mycorrhizal	NULL	Microfungus	Highly Probable	NULL	Redecker D, et al. 2013. Mycorrhiza 23:515-531 ((https://doi.org/10.1007/s00572-013-0486-y))
ASV_1556	0	0	0	0	0	0	0	0	0	0	18	4	59	0	27	0	8	0	0	0	0	0	0	0	0	0	0	0	0	0	10	0	13	0	0	0	k__Fungi;p__Basidiomycota;c__Agaricomycetes;o__Trechisporales;f__Hydnodontaceae;g__Trechispora;s__Trechispora_stellulata	Saprotroph	Wood Saprotroph	White Rot	Corticioid	Highly Probable	NULL	Gilbertson RL, Ryvarden L. 1987-1987. North American Polypores. Fungiflora, Oslo (ISBN: 978-0945345060); Rinaldi AC, et al. 2008. Fungal Diversity 33:1-45 ((http://www.fungaldiversity.org/fdp/sfdp/33-1.pdf)) (as Uncertain); Tedersoo L, et al. 2010. Mycorrhiza 20:217-263 ((https://doi.org/10.1007/s00572-009-0274-x)) (as not ECM).
ASV_1558	0	0	0	0	0	0	0	0	0	0	0	0	0	0	0	0	0	0	0	0	0	60	44	0	0	0	0	0	0	0	0	0	0	0	0	0	k__Fungi;p__Ascomycota;c__Saccharomycetes	na	na	na	na	na	na	na
ASV_1561	64	0	0	0	0	0	22	4	0	0	7	0	32	0	0	0	0	0	0	0	0	0	0	0	0	0	0	0	0	0	0	0	0	0	0	0	k__Fungi;p__Basidiomycota;c__Agaricomycetes;o__Agaricales;f__Cortinariaceae;g__Cortinarius	Symbiotroph	Ectomycorrhizal	NULL	Agaricoid	Highly Probable	NULL	Rinaldi AC, et al. 2008. Fungal Diversity 33:1-45 ((http://www.fungaldiversity.org/fdp/sfdp/33-1.pdf)); Tedersoo L, et al. 2010. Mycorrhiza 20:217-263 ((https://doi.org/10.1007/s00572-009-0274-x)); http://mycorrhizas.info/ecmf.html ((http://mycorrhizas.info/ecmf.html))
ASV_157	0	0	0	0	0	0	0	0	0	0	0	0	0	0	9	0	0	0	0	0	0	2546	614	1104	0	0	0	0	0	0	0	0	0	0	0	0	k__Fungi;p__Mucoromycota;c__Mortierellomycetes;o__Mortierellales;f__Mortierellaceae	Saprotroph-Symbiotroph	Endophyte-Litter Saprotroph-Soil Saprotroph-Undefined Saprotroph	NULL	Microfungus	Possible	Saprobic in soil and thus frequenctly isolated from soil and material contaminated with soil such as hay or rotten silage and spoil tips (Cannon & Kirk 2007)	Cannon PF, Kirk PM. 2007. Fungal Families of the World. CAB International, Cambridge (ISBN: 978-0851998275); Purahong W, et al. 2016. Molecular Ecology 25:4059-4074 ((https://doi.org/10.1111/mec.13739))
ASV_1573	3	10	0	0	0	0	7	0	0	0	6	8	17	0	43	0	0	0	0	0	0	0	0	0	4	0	4	0	0	0	0	0	0	0	0	0	k__Fungi;p__Basidiomycota;c__Agaricomycetes;o__Russulales;f__Russulaceae;g__Russula	Symbiotroph	Ectomycorrhizal	NULL	Agaricoid	Highly Probable	NULL	Rinaldi AC, et al. 2008. Fungal Diversity 33:1-45 ((http://www.fungaldiversity.org/fdp/sfdp/33-1.pdf)); Tedersoo L, et al. 2010. Mycorrhiza 20:217-263 ((https://doi.org/10.1007/s00572-009-0274-x)); http://mycorrhizas.info/ecmf.html ((http://mycorrhizas.info/ecmf.html))
ASV_1574	5	0	0	0	0	10	0	0	0	0	5	0	0	2	0	0	0	5	0	0	0	0	0	0	92	0	0	0	0	0	0	0	0	0	0	0	k__Fungi;p__Basidiomycota;c__Tremellomycetes	na	na	na	na	na	na	na
ASV_1575	0	0	0	0	0	0	102	23	37	0	0	0	0	0	0	0	0	0	0	0	0	0	0	0	0	0	0	0	0	0	0	0	0	0	0	0	k__Fungi;p__Basidiomycota;c__Agaricomycetes;o__Thelephorales;f__Thelephoraceae;g__Tomentellopsis;s__Tomentellopsis_submollis	Symbiotroph	Ectomycorrhizal	NULL	Corticioid	Highly Probable	NULL	Rinaldi AC, et al. 2008. Fungal Diversity 33:1-45 ((http://www.fungaldiversity.org/fdp/sfdp/33-1.pdf)); Tedersoo L, et al. 2010. Mycorrhiza 20:217-263 ((https://doi.org/10.1007/s00572-009-0274-x)); http://mycorrhizas.info/ecmf.html ((http://mycorrhizas.info/ecmf.html))
ASV_1586	0	0	0	0	0	6	0	4	7	0	0	2	0	0	0	0	0	0	0	0	0	36	15	0	0	0	0	0	0	0	31	0	0	0	0	0	k__Fungi;p__Ascomycota;c__Dothideomycetes;o__Botryosphaeriales;f__Botryosphaeriaceae;g__Neofusicoccum	Pathotroph	Plant Pathogen	NULL	NULL	Probable	NULL	Tedersoo L, et al. 2014. Science 346:e1256688 ((https://doi.org/10.1126/science.1256688))
ASV_1595	0	0	0	0	0	0	0	0	0	0	0	0	0	0	0	0	0	0	0	0	0	0	0	0	19	0	82	0	0	0	0	0	0	0	0	0	k__Fungi;p__Ascomycota;c__Pezizomycetes;o__Pezizales;f__Pyronemataceae;g__Byssonectria;s__Byssonectria_deformis	Saprotroph	Undefined Saprotroph	NULL	NULL	Probable	NULL	Tedersoo L, et al. 2014. Science 346:e1256688 ((https://doi.org/10.1126/science.1256688))
ASV_1604	0	0	10	0	0	26	0	6	0	0	2	0	9	0	0	0	0	5	0	14	0	10	35	0	0	0	13	0	0	0	0	0	0	0	0	0	k__Fungi;p__Ascomycota;c__Dothideomycetes;o__Botryosphaeriales;f__Botryosphaeriaceae;g__Neofusicoccum	Pathotroph	Plant Pathogen	NULL	NULL	Probable	NULL	Tedersoo L, et al. 2014. Science 346:e1256688 ((https://doi.org/10.1126/science.1256688))
ASV_161	0	0	7	0	35	0	0	2	0	0	0	0	0	0	0	0	0	0	1399	815	1839	49	0	0	0	7	0	0	0	0	0	10	0	0	0	0	k__Fungi;p__Basidiomycota;c__Agaricomycetes;o__Russulales;f__Russulaceae;g__Russula;s__Russula_farinipes	Symbiotroph	Ectomycorrhizal	NULL	Agaricoid	Highly Probable	NULL	Rinaldi AC, et al. 2008. Fungal Diversity 33:1-45 ((http://www.fungaldiversity.org/fdp/sfdp/33-1.pdf)); Tedersoo L, et al. 2010. Mycorrhiza 20:217-263 ((https://doi.org/10.1007/s00572-009-0274-x)); http://mycorrhizas.info/ecmf.html ((http://mycorrhizas.info/ecmf.html))
ASV_1610	0	0	0	0	0	0	0	0	0	0	0	0	0	0	0	0	0	0	0	0	0	98	0	19	0	0	0	0	0	0	0	0	0	0	0	0	k__Fungi;p__Ascomycota;c__Dothideomycetes;o__Pleosporales;f__Leptosphaeriaceae;g__Ampelomyces	Saprotroph-Symbiotroph	Endophyte-Undefined Saprotroph	NULL	Microfungus	Probable	Endophyte detection method-culture (Dik et al. 1998)	Dik AJ, et al. 1998. European Journal of Plant Pathology 104:413-423 ((https://doi.org/10.1023/A:1008025416672)); Tedersoo L, et al. 2014. Science 346:e1256688 ((https://doi.org/10.1126/science.1256688))
ASV_1614	0	0	0	0	0	0	0	0	0	0	0	0	0	0	0	0	0	0	0	33	0	0	0	0	0	0	0	0	0	0	0	64	0	0	0	0	k__Fungi;p__Mucoromycota;c__Glomeromycetes;o__Archaeosporales;f__Archaeosporaceae;g__Archaeospora;s__Archaeospora_trappei	Symbiotroph	Arbuscular Mycorrhizal	NULL	NULL	Highly Probable	NULL	Redecker D, et al. 2013. Mycorrhiza 23:515-531 ((https://doi.org/10.1007/s00572-013-0486-y))
ASV_162	1760	706	1682	0	0	0	0	0	0	0	0	0	0	0	0	0	0	0	0	0	0	0	0	0	0	0	0	0	0	0	0	0	0	0	0	0	k__Fungi;p__Basidiomycota;c__Agaricomycetes;o__Agaricales;f__Cortinariaceae;g__Cortinarius	Symbiotroph	Ectomycorrhizal	NULL	Agaricoid	Highly Probable	NULL	Rinaldi AC, et al. 2008. Fungal Diversity 33:1-45 ((http://www.fungaldiversity.org/fdp/sfdp/33-1.pdf)); Tedersoo L, et al. 2010. Mycorrhiza 20:217-263 ((https://doi.org/10.1007/s00572-009-0274-x)); http://mycorrhizas.info/ecmf.html ((http://mycorrhizas.info/ecmf.html))
ASV_1645	22	0	0	0	0	0	0	0	0	0	0	0	0	0	0	0	22	0	0	0	15	0	0	0	0	0	0	34	0	0	0	0	0	0	0	0	k__Fungi;p__Ascomycota;c__Eurotiomycetes;o__Verrucariales	na	na	na	na	na	na	na
ASV_1656	0	10	0	82	0	0	0	0	0	0	0	0	0	0	0	0	0	0	0	0	0	0	0	0	0	0	0	0	0	0	0	0	0	0	0	0	k__Fungi;p__Ascomycota;c__Leotiomycetes;o__Helotiales	na	na	na	na	na	na	na
ASV_1661	0	0	0	0	0	0	0	0	0	0	0	0	0	0	0	0	0	0	0	33	0	0	0	0	0	0	0	0	0	0	0	59	0	0	0	0	k__Fungi;p__Ascomycota	na	na	na	na	na	na	na
ASV_1663	0	0	0	0	0	0	0	0	0	0	0	0	0	0	0	0	11	0	0	0	0	92	0	0	0	0	0	0	33	0	0	0	0	0	0	0	k__Fungi;p__Ascomycota	na	na	na	na	na	na	na
ASV_1668	0	0	0	0	0	0	0	0	0	0	0	0	0	0	0	0	0	0	0	0	0	0	0	0	12	0	79	0	0	0	0	0	0	0	0	0	k__Fungi;p__Ascomycota	na	na	na	na	na	na	na
ASV_167	0	0	0	0	0	0	0	0	0	0	0	0	0	0	0	0	0	0	0	582	0	110	72	27	1725	1876	2896	11	101	56	341	1214	360	0	0	0	k__Fungi;p__Mucoromycota;c__Glomeromycetes;o__Paraglomerales;f__Paraglomeraceae;g__Paraglomus;s__Paraglomus_laccatum	Symbiotroph	Arbuscular Mycorrhizal	NULL	NULL	Highly Probable	NULL	Redecker D, et al. 2013. Mycorrhiza 23:515-531 ((https://doi.org/10.1007/s00572-013-0486-y))
ASV_1672	16	0	0	0	0	0	0	0	0	0	0	0	0	0	0	0	0	0	0	0	0	0	0	0	0	0	0	0	74	0	0	0	0	0	0	0	k__Fungi;p__Ascomycota	na	na	na	na	na	na	na
ASV_1674	0	0	0	0	10	0	0	0	0	0	0	0	0	0	0	0	0	0	0	0	0	80	0	0	0	0	0	0	0	0	0	0	0	0	0	0	k__Fungi;p__Ascomycota	na	na	na	na	na	na	na
ASV_1676	0	0	0	0	0	0	16	0	66	0	0	0	8	0	0	0	0	0	0	0	0	0	0	0	0	0	0	0	14	0	0	0	0	0	0	0	k__Fungi;p__Ascomycota;c__Sordariomycetes;o__Xylariales;g__Polyscytalum	Pathotroph	Plant Pathogen	NULL	NULL	Probable	NULL	The American Phytopathological Society Common Names of Plant Diseases ((http://www.apsnet.org/publications/commonnames/Pages/default.aspx))
ASV_1682	0	0	0	0	0	0	0	0	0	0	0	0	0	0	0	0	0	0	0	0	0	75	0	0	0	15	0	0	0	0	0	0	0	0	0	0	k__Fungi;p__Basidiomycota;c__Cystobasidiomycetes	na	na	na	na	na	na	na
ASV_1684	0	0	0	0	0	0	0	0	0	0	0	0	0	0	0	0	0	0	0	0	0	0	32	0	18	0	40	0	0	0	0	0	0	0	0	0	k__Fungi;p__Mucoromycota;c__Glomeromycetes;o__Paraglomerales;f__Paraglomeraceae;g__Paraglomus;s__Paraglomus_laccatum	Symbiotroph	Arbuscular Mycorrhizal	NULL	NULL	Highly Probable	NULL	Redecker D, et al. 2013. Mycorrhiza 23:515-531 ((https://doi.org/10.1007/s00572-013-0486-y))
ASV_1689	0	0	0	0	0	0	0	0	0	0	0	0	0	0	0	0	0	0	0	0	0	0	0	37	52	0	0	0	0	0	0	0	0	0	0	0	k__Fungi;p__Basidiomycota;c__Agaricomycetes;o__Sebacinales;f__Sebacinaceae	Symbiotroph	Ectomycorrhizal	NULL	Coralloid	Probable	Terrestrial forming mycorrhizas with a wide range of plants including orchids, Ericaceae and liverworts as well as ectomycorrhizas with conifers and angiosperm trees (Cannon & Kirk 2007)	Cannon PF, Kirk PM. 2007. Fungal Families of the World. CAB International, Cambridge (ISBN: 978-0851998275)
ASV_1690	0	0	0	0	0	0	0	0	0	0	0	0	0	0	0	0	0	0	0	0	0	0	0	0	22	0	0	67	0	0	0	0	0	0	0	0	k__Fungi;p__Ascomycota;c__Dothideomycetes;o__Cladosporiales;f__Cladosporiaceae;g__Cladosporium;s__Cladosporium_sphaerospermum	na	na	na	na	na	na	na
ASV_1698	0	0	0	0	0	0	0	0	0	0	0	0	0	0	0	0	0	0	0	0	0	0	0	0	0	0	0	0	0	0	0	0	77	0	0	12	k__Fungi;p__Ascomycota;c__Dothideomycetes;o__Botryosphaeriales	na	na	na	na	na	na	na
ASV_1699	36	0	0	0	0	16	0	0	0	0	0	0	6	0	0	0	0	0	0	0	0	0	0	0	23	0	98	0	18	0	0	0	0	0	0	0	k__Fungi;p__Ascomycota	na	na	na	na	na	na	na
ASV_170	2164	304	439	0	0	0	0	0	0	96	739	157	1077	27	876	1252	1016	1381	352	271	429	0	20	0	0	0	0	0	0	0	0	0	0	0	0	0	k__Fungi;p__Basidiomycota;c__Agaricomycetes;o__Thelephorales;f__Thelephoraceae;g__Tomentella;s__Tomentella_stuposa	Symbiotroph	Ectomycorrhizal	NULL	Corticioid	Highly Probable	NULL	Rinaldi AC, et al. 2008. Fungal Diversity 33:1-45 ((http://www.fungaldiversity.org/fdp/sfdp/33-1.pdf)); Tedersoo L, et al. 2010. Mycorrhiza 20:217-263 ((https://doi.org/10.1007/s00572-009-0274-x)); http://mycorrhizas.info/ecmf.html ((http://mycorrhizas.info/ecmf.html))
ASV_1703	0	0	0	0	0	0	0	0	0	0	0	35	0	13	0	0	0	0	0	0	0	0	0	0	0	0	0	0	40	0	0	0	0	0	0	0	k__Fungi;p__Ascomycota;c__Eurotiomycetes;o__Chaetothyriales;f__Herpotrichiellaceae	Pathotroph-Saprotroph	Animal Pathogen-Fungal Parasite-Undefined Saprotroph	NULL	Facultative Yeast-Microfungus	Probable	Mostly saprobic on plants or other fungi, isolated from soil etc., and from medical sources (Cannon & Kirk 2007)	Cannon PF, Kirk PM. 2007. Fungal Families of the World. CAB International, Cambridge (ISBN: 978-0851998275)
ASV_1705	0	0	0	0	0	0	0	0	0	0	0	0	0	0	0	0	0	0	0	25	0	0	0	0	0	0	0	0	0	0	0	63	0	0	0	0	k__Fungi;p__Ascomycota;c__Leotiomycetes;o__Helotiales	na	na	na	na	na	na	na
ASV_1710	0	0	0	0	0	0	0	0	0	0	0	0	0	0	0	0	0	0	0	31	0	0	0	0	0	0	0	0	0	0	0	56	0	0	0	0	k__Fungi;p__Basidiomycota;c__Agaricomycetes;o__Auriculariales	na	na	na	na	na	na	na
ASV_1712	0	0	0	0	0	0	0	0	0	0	0	0	0	0	0	0	0	0	0	0	0	0	0	0	0	0	0	87	0	0	0	0	0	0	0	0	k__Fungi;p__Basidiomycota;c__Tremellomycetes;o__Cystofilobasidiales	na	na	na	na	na	na	na
ASV_1715	0	0	0	0	0	0	0	0	0	0	0	0	0	0	8	0	0	0	0	0	0	0	0	0	0	0	0	0	0	0	87	0	0	0	0	0	k__Fungi;p__Ascomycota;c__Sordariomycetes;o__Hypocreales;f__Nectriaceae;g__Fusarium	Pathotroph-Saprotroph-Symbiotroph	Animal Pathogen-Endophyte-Lichen Parasite-Plant Pathogen-Soil Saprotroph-Wood Saprotroph	NULL	Microfungus	Possible	Likely opportunistic human pathogen (Irinyi et al. 2015)	Duncan CG, Eslyn WE. 1966. Mycologia 58:642-664 ((https://doi.org/10.2307/3757045)); Seehann G, et al. 1975. List of Fungi in Soft-Rot Tissue Tests. Institute fur Holzbiologie und Holzschutz, Bundesforschungsanstalt fur Forst - und Holzwirtshaft, Hamburg - Lohbrugge, Germany; Costa IPMW, et al. 2012. Mycotaxon 119:e26 ((http://mycotaxon.com/resources/checklists/costa_v119_checklist.pdf)); Tederso…
ASV_1719	0	0	0	0	86	68	0	0	0	0	0	0	0	0	0	0	0	0	0	0	0	0	0	0	0	0	0	0	0	0	0	0	0	0	0	0	k__Fungi;p__Ascomycota;c__Leotiomycetes;o__Helotiales;f__Hyaloscyphaceae;g__Hyaloscypha	Saprotroph	Undefined Saprotroph	NULL	NULL	Probable	NULL	Tedersoo L, et al. 2014. Science 346:e1256688 ((https://doi.org/10.1126/science.1256688))
ASV_172	0	0	105	0	344	0	0	0	0	42	148	78	115	100	0	0	0	0	0	149	0	213	0	0	473	233	383	325	193	273	0	386	0	0	0	0	k__Fungi;p__Ascomycota;c__Sordariomycetes;o__Hypocreales;f__Nectriaceae	Pathotroph-Saprotroph-Symbiotroph	Animal Pathogen-Endophyte-Fungal Parasite-Lichen Parasite-Plant Pathogen-Wood Saprotroph	NULL	Microfungus	Possible	Fusarium species are amongst the economically significant plant pathogens (Cannon & Kirk 2007)	Cannon PF, Kirk PM. 2007. Fungal Families of the World. CAB International, Cambridge (ISBN: 978-0851998275); Hirooka Y, et al. 2012. Studies in Mycology 711-210 ((https://doi.org/10.3114/sim0001)); Tedersoo L, et al. 2014. Science 346:e1256688 ((https://doi.org/10.1126/science.1256688)); The American Phytopathological Society Common Names of Plant Diseases ((http://www.apsnet.org/publications/com…
ASV_1730	0	0	0	20	0	0	0	0	0	0	0	0	0	0	15	0	0	0	0	0	0	0	0	0	23	0	0	0	0	0	0	41	0	0	0	0	k__Fungi;p__Basidiomycota;c__Agaricomycetes;o__Cantharellales	na	na	na	na	na	na	na
ASV_1737	0	0	0	0	0	0	0	0	0	0	0	0	0	0	0	0	0	0	0	0	0	0	0	0	84	0	0	0	0	0	0	0	0	0	0	0	k__Fungi;p__Ascomycota;c__Sordariomycetes;o__Hypocreales	na	na	na	na	na	na	na
ASV_1738	0	0	0	0	0	0	0	0	0	0	0	0	0	0	0	0	0	0	0	0	0	0	0	0	51	0	33	0	0	0	0	0	0	0	0	0	k__Fungi;p__Mucoromycota;c__Glomeromycetes;o__Diversisporales;f__Diversisporaceae;g__Diversispora;s__Diversispora_versiformis	Symbiotroph	Arbuscular Mycorrhizal	NULL	NULL	Highly Probable	NULL	Redecker D, et al. 2013. Mycorrhiza 23:515-531 ((https://doi.org/10.1007/s00572-013-0486-y))
ASV_174	2214	486	1388	145	88	93	0	10	0	0	0	41	3	20	0	632	779	1420	4	0	6	0	0	0	0	0	0	0	0	0	0	0	0	0	0	0	k__Fungi;p__Basidiomycota;c__Agaricomycetes;o__Boletales;f__Boletaceae;g__Boletus	Pathotroph-Saprotroph-Symbiotroph	Ectomycorrhizal-Fungal Parasite-Plant Saprotroph-Wood Saprotroph	NULL	Boletoid	Probable	Most species form ectomycorrhizal associations with gymnosperm or angiosperm trees. Some are saprobes on decaying wood and leaf litter, a few are parasitic on other fungi (Cannon & Kirk 2007)	Cannon PF, Kirk PM. 2007. Fungal Families of the World. CAB International, Cambridge (ISBN: 978-0851998275)
ASV_1744	0	0	0	0	0	0	0	0	0	0	0	0	0	0	0	12	0	0	0	0	0	83	0	0	0	0	0	0	0	0	0	0	0	0	0	0	k__Fungi;p__Ascomycota	na	na	na	na	na	na	na
ASV_1749	0	0	0	0	0	0	0	0	0	0	48	0	32	0	27	0	0	0	0	0	0	0	0	0	0	0	0	0	0	0	0	0	0	0	0	0	k__Fungi;p__Basidiomycota;c__Agaricomycetes;o__Sebacinales	na	na	na	na	na	na	na
ASV_1752	0	0	0	0	0	0	0	0	0	0	0	0	0	0	0	0	0	0	0	0	0	58	0	24	0	0	0	0	0	0	0	0	0	0	0	0	k__Fungi;p__Ascomycota;c__Sordariomycetes;o__Pleurotheciales;f__Pleurotheciaceae;g__Sterigmatobotrys;s__Sterigmatobotrys_macrocarpa	Saprotroph	Undefined Saprotroph	NULL	NULL	Probable	NULL	Tedersoo L, et al. 2014. Science 346:e1256688 ((https://doi.org/10.1126/science.1256688))
ASV_1753	0	0	0	0	0	0	0	0	0	0	0	0	0	0	0	0	0	0	0	0	0	0	0	0	82	0	0	0	0	0	0	0	0	0	0	0	k__Fungi;p__Ascomycota;c__Dothideomycetes;o__Mycosphaerellales;f__Mycosphaerellaceae	Pathotroph-Saprotroph	Plant Pathogen-Undefined Saprotroph	NULL	Microfungus	Probable	Biotrophic, necrotrophic or saprobic on various plant tissues (Cannon & Kirk 2007)	Cannon PF, Kirk PM. 2007. Fungal Families of the World. CAB International, Cambridge (ISBN: 978-0851998275)
ASV_1757	0	0	0	0	0	0	0	0	0	0	0	0	0	0	0	0	0	0	0	0	0	0	0	0	0	0	0	0	0	0	82	0	0	0	0	0	k__Fungi;p__Basidiomycota;c__Tremellomycetes;o__Tremellales;f__Naemateliaceae;g__Naematelia;s__Naematelia_aurantialba	na	na	na	na	na	na	na
ASV_1758	0	0	0	0	0	0	0	0	0	0	0	0	0	0	0	0	0	0	0	0	0	0	0	0	0	0	0	0	0	0	46	36	0	0	0	0	k__Fungi;p__Basidiomycota;c__Agaricomycetes;o__Boletales	na	na	na	na	na	na	na
ASV_1759	0	0	0	0	0	0	0	0	0	0	0	0	0	0	0	0	0	0	0	0	0	0	0	0	0	0	0	0	0	0	0	0	0	14	18	50	k__Fungi;p__Basidiomycota;c__Agaricomycetes;o__Agaricales	Pathotroph-Saprotroph-Symbiotroph	Bryophyte Parasite-Dung Saprotroph-Ectomycorrhizal-Fungal Parasite-Leaf Saprotroph-Plant Parasite-Undefined Saprotroph-Wood Saprotroph	NULL	Agaricoid-Gasteroid-Microfungus-Secotioid-Yeast	Possible	Mushrooms and toadstools, Gill fungi, Agarics... lignicolous, sometimes muscicolous or fungicolous, saprobic, mycorrhizal, rarely parasitic on plants or fungi (Kirk et al. 2008)	Kirk PM et al. 2008. Dictionary of the Fungi. Tenth Edition. CAB International, Wallingford (ISBN: 978-0851998268)
ASV_1761	14	0	17	0	0	0	0	11	0	0	0	9	0	0	4	0	0	12	0	0	0	0	0	0	0	0	0	0	0	0	25	0	0	0	0	0	k__Fungi;p__Basidiomycota;c__Microbotryomycetes;f__Chrysozymaceae;g__Oberwinklerozyma;s__Oberwinklerozyma_silvestris	na	na	na	na	na	na	na
ASV_1767	0	0	0	0	0	0	0	0	0	0	0	0	0	0	0	0	0	0	0	0	0	0	0	0	0	81	0	0	0	0	0	0	0	0	0	0	k__Fungi;p__Basidiomycota;c__Agaricomycetes;o__Boletales;g__Leucogyrophana;s__Leucogyrophana_olivascens	Pathotroph-Saprotroph	Lichen Parasite-Wood Saprotroph	Brown Rot	Corticioid-Microfungus	Probable	Syn. Penttilamyces	Tedersoo L, et al. 2014. Science 346:e1256688 ((https://doi.org/10.1126/science.1256688)); Lawrey JD, Diederich P. 2016. http://www.lichenicolous.net (accessed 24 May 2017) ((http://www.lichenicolous.net))
ASV_177	24	16	57	75	46	179	138	23	0	50	0	118	26	20	14	17	3	0	0	71	0	263	26	8	337	341	743	116	52	233	192	132	157	0	4	15	k__Fungi;p__Ascomycota;c__Sordariomycetes;o__Xylariales;f__Xylariaceae;g__Xylaria	Pathotroph-Saprotroph-Symbiotroph	Dung Saprotroph-Endophyte-Plant Pathogen-Undefined Saprotroph	NULL	Xylarioid	Probable	Saprobes or weak pathogens, many endophytes, mainly in wood and bark, occasionally in soil and dung (Cannon & Kirk 2007)	Cannon PF, Kirk PM. 2007. Fungal Families of the World. CAB International, Cambridge (ISBN: 978-0851998275)
ASV_1772	0	0	16	0	0	0	0	0	0	0	0	0	0	0	0	0	0	0	0	29	0	0	0	0	0	0	0	0	0	0	0	35	0	0	0	0	k__Fungi;p__Ascomycota;c__Orbiliomycetes;o__Orbiliales;f__Orbiliaceae	Saprotroph	Wood Saprotroph	NULL	Microfungus	Probable	Saprobic, found especially on wood in both wet and dry habitats. Many species are nematophagous, forming adhesive knobs, nets or ring-like traps in the presence of a food source; perhaps a strategy for life in low-nitrogen environments. There have been reports of associations with algae for a few species, but an established lichen association appears not to exist (Cannon & Kirk 2007)	Cannon PF, Kirk PM. 2007. Fungal Families of the World. CAB International, Cambridge (ISBN: 978-0851998275)
ASV_1773	0	0	12	0	11	0	0	0	0	0	0	0	20	0	16	6	0	0	0	0	0	0	15	20	0	0	0	0	0	0	0	0	0	0	0	0	k__Fungi;p__Ascomycota	na	na	na	na	na	na	na
ASV_1776	0	7	0	0	0	0	0	0	0	0	0	10	0	0	7	9	0	0	0	7	0	20	0	0	0	0	0	0	0	0	0	0	18	0	0	9	k__Fungi;p__Ascomycota	na	na	na	na	na	na	na
ASV_1779	0	0	0	0	0	0	0	0	0	0	0	0	0	0	0	0	0	0	0	0	0	80	0	0	0	0	0	0	0	0	0	0	0	0	0	0	k__Fungi;p__Ascomycota;c__Sordariomycetes;o__Hypocreales;f__Hypocreaceae;g__Trichoderma	Pathotroph-Saprotroph-Symbiotroph	Animal Pathogen-Endophyte-Epiphyte-Fungal Parasite-Plant Pathogen-Wood Saprotroph	Soft Rot	Microfungus	Probable	Cause of soft-rot (Seehann et al. 1975); Likely opportunistic human pathogen (Irinyi et al. 2015); Endophyte detection method-culture (Busby et al. 2016)	Seehann G, et al. 1975. List of Fungi in Soft-Rot Tissue Tests. Institute fur Holzbiologie und Holzschutz, Bundesforschungsanstalt fur Forst - und Holzwirtshaft, Hamburg - Lohbrugge, Germany; Andrews JH, et al. 1983. Phytopathology 73228-234; Hanada RE, et al. 2010. Fungal Biology 114:901-910 ((https://doi.org/10.1016/j.funbio.2010.08.006)); Costa IPMW, et al. 2012. Mycotaxon 119:e26 ((http://myc…
ASV_1785	0	0	0	0	28	0	0	0	0	0	0	28	0	0	0	23	0	0	0	0	0	0	0	0	0	0	0	0	0	0	0	0	0	0	0	0	k__Fungi;p__Ascomycota;c__Eurotiomycetes;o__Eurotiales;f__Aspergillaceae;g__Penicillium	na	na	na	na	na	na	na
ASV_1787	0	0	0	0	0	0	0	0	0	0	0	0	0	0	0	79	0	0	0	0	0	0	0	0	0	0	0	0	0	0	0	0	0	0	0	0	k__Fungi;p__Basidiomycota;c__Agaricomycetes;o__Hymenochaetales;f__Hymenochaetaceae;g__Fuscoporia	Saprotroph	Undefined Saprotroph	White Rot	Polyporoid	Probable	NULL	Tedersoo L, et al. 2014. Science 346:e1256688 ((https://doi.org/10.1126/science.1256688))
ASV_1795	0	0	0	0	0	0	0	0	0	0	0	0	0	0	0	0	0	0	0	0	0	0	0	0	0	21	50	0	8	0	0	0	0	0	0	0	k__Fungi;p__Basidiomycota;c__Agaricomycetes	na	na	na	na	na	na	na
ASV_1796	0	0	0	0	0	0	0	0	0	0	0	0	0	0	0	0	0	0	0	0	0	0	0	0	0	0	0	0	38	0	41	0	0	0	0	0	k__Fungi;p__Ascomycota;c__Dothideomycetes;o__Pleosporales;f__Pleosporaceae;g__Alternaria	Pathotroph-Saprotroph-Symbiotroph	Animal Pathogen-Endophyte-Plant Pathogen-Wood Saprotroph	Soft Rot	Microfungus	Possible	NULL	Duncan CG, Eslyn WE. 1966. Mycologia 58642-664; Seehann G, et al. 1975. List of Fungi in Soft-Rot Tissue Tests. Institute fur Holzbiologie und Holzschutz, Bundesforschungsanstalt fur Forst - und Holzwirtshaft, Hamburg - Lohbrugge, Germany; Tedersoo L, et al. 2014. Science 346:e1256688 ((https://doi.org/10.1126/science.1256688))
ASV_1797	0	0	0	0	0	0	0	0	0	0	0	0	0	0	0	0	0	0	0	0	0	0	0	0	0	0	0	38	34	45	0	0	0	0	0	0	k__Fungi;p__Basidiomycota;c__Agaricomycetes;o__Agaricales;f__Cortinariaceae;g__Cortinarius	Symbiotroph	Ectomycorrhizal	NULL	Agaricoid	Highly Probable	NULL	Rinaldi AC, et al. 2008. Fungal Diversity 33:1-45 ((http://www.fungaldiversity.org/fdp/sfdp/33-1.pdf)); Tedersoo L, et al. 2010. Mycorrhiza 20:217-263 ((https://doi.org/10.1007/s00572-009-0274-x)); http://mycorrhizas.info/ecmf.html ((http://mycorrhizas.info/ecmf.html))
ASV_18	838	1317	615	498	1715	581	26249	14464	20917	97	616	244	2705	131	2623	335	177	158	84	250	196	2941	499	499	324	318	415	120	296	146	246	612	502	421	0	269	k__Fungi;p__Ascomycota;c__Sordariomycetes;o__Hypocreales;f__Hypocreaceae;g__Trichoderma	Pathotroph-Saprotroph-Symbiotroph	Animal Pathogen-Endophyte-Epiphyte-Fungal Parasite-Plant Pathogen-Wood Saprotroph	Soft Rot	Microfungus	Probable	Cause of soft-rot (Seehann et al. 1975); Likely opportunistic human pathogen (Irinyi et al. 2015); Endophyte detection method-culture (Busby et al. 2016)	Seehann G, et al. 1975. List of Fungi in Soft-Rot Tissue Tests. Institute fur Holzbiologie und Holzschutz, Bundesforschungsanstalt fur Forst - und Holzwirtshaft, Hamburg - Lohbrugge, Germany; Andrews JH, et al. 1983. Phytopathology 73228-234; Hanada RE, et al. 2010. Fungal Biology 114:901-910 ((https://doi.org/10.1016/j.funbio.2010.08.006)); Costa IPMW, et al. 2012. Mycotaxon 119:e26 ((http://myc…
ASV_180	0	0	0	0	0	0	708	228	404	0	0	0	0	0	0	0	0	0	0	124	0	74	160	0	37	35	68	40	18	0	0	226	0	576	194	466	k__Fungi;p__Ascomycota;c__Sordariomycetes;o__Hypocreales;f__Hypocreaceae;g__Trichoderma	Pathotroph-Saprotroph-Symbiotroph	Animal Pathogen-Endophyte-Epiphyte-Fungal Parasite-Plant Pathogen-Wood Saprotroph	Soft Rot	Microfungus	Probable	Cause of soft-rot (Seehann et al. 1975); Likely opportunistic human pathogen (Irinyi et al. 2015); Endophyte detection method-culture (Busby et al. 2016)	Seehann G, et al. 1975. List of Fungi in Soft-Rot Tissue Tests. Institute fur Holzbiologie und Holzschutz, Bundesforschungsanstalt fur Forst - und Holzwirtshaft, Hamburg - Lohbrugge, Germany; Andrews JH, et al. 1983. Phytopathology 73228-234; Hanada RE, et al. 2010. Fungal Biology 114:901-910 ((https://doi.org/10.1016/j.funbio.2010.08.006)); Costa IPMW, et al. 2012. Mycotaxon 119:e26 ((http://myc…
ASV_1802	0	0	0	0	67	0	0	0	0	0	0	0	0	0	0	0	0	0	0	0	0	0	0	0	0	11	0	0	0	0	0	0	0	0	0	0	k__Fungi;p__Mucoromycota;c__Umbelopsidomycetes;o__Umbelopsidales;f__Umbelopsidaceae;g__Umbelopsis	Saprotroph	Undefined Saprotroph	NULL	NULL	Probable	NULL	Tedersoo L, et al. 2014. Science 346:e1256688 ((https://doi.org/10.1126/science.1256688))
ASV_1806	0	0	0	0	0	0	0	0	0	0	0	0	0	0	0	0	0	0	0	0	0	78	0	0	0	0	10	0	0	0	0	0	0	0	0	0	k__Fungi;p__Basidiomycota;c__Agaricomycetes;o__Agaricales;f__Entolomataceae;g__Clitopilus	Saprotroph	Undefined Saprotroph	NULL	Agaricoid	Probable	NULL	Tedersoo L, et al. 2014. Science 346:e1256688 ((https://doi.org/10.1126/science.1256688))
ASV_1807	0	0	0	0	0	0	0	0	0	0	0	0	0	0	0	0	0	0	0	0	0	7	19	0	14	0	0	0	0	0	0	14	24	0	0	0	k__Fungi;p__Mucoromycota;c__Glomeromycetes;o__Diversisporales;f__Diversisporaceae;g__Diversispora	Symbiotroph	Arbuscular Mycorrhizal	NULL	NULL	Highly Probable	NULL	Redecker D, et al. 2013. Mycorrhiza 23:515-531 ((https://doi.org/10.1007/s00572-013-0486-y))
ASV_181	0	0	85	1463	431	535	0	22	0	181	0	382	57	179	0	0	0	0	0	0	0	0	0	0	0	0	0	0	0	0	0	0	0	0	0	0	k__Fungi;p__Basidiomycota;c__Agaricomycetes;o__Agaricales;f__Cortinariaceae;g__Cortinarius;s__Cortinarius_rigidipes	Symbiotroph	Ectomycorrhizal	NULL	Agaricoid	Highly Probable	NULL	Rinaldi AC, et al. 2008. Fungal Diversity 33:1-45 ((http://www.fungaldiversity.org/fdp/sfdp/33-1.pdf)); Tedersoo L, et al. 2010. Mycorrhiza 20:217-263 ((https://doi.org/10.1007/s00572-009-0274-x)); http://mycorrhizas.info/ecmf.html ((http://mycorrhizas.info/ecmf.html))
ASV_1813	0	0	0	0	0	0	0	0	0	0	0	0	0	0	0	0	0	0	0	0	0	0	0	0	0	0	0	78	0	0	0	0	0	0	0	0	k__Fungi;p__Ascomycota;c__Lecanoromycetes;o__Ostropales;f__Stictidaceae	Symbiotroph	Lichenized-Wood Saprotroph	NULL	Microfungus-Thallus	Probable	Saprobic on wood and stems, a few species lichenized or lignicolous (Cannon & Kirk 2007)	Cannon PF, Kirk PM. 2007. Fungal Families of the World. CAB International, Cambridge (ISBN: 978-0851998275)
ASV_1821	0	0	0	0	0	0	39	0	0	0	0	0	0	0	0	25	0	0	0	0	13	0	0	0	0	0	0	0	0	0	0	0	0	0	0	0	k__Fungi;p__Ascomycota;c__Sordariomycetes;o__Xylariales;f__Diatrypaceae	Pathotroph-Saprotroph	Plant Pathogen-Plant Saprotroph	NULL	Microfungus	Probable	Saprobes and (usually) weak parasites in wood and bark (Cannon & Kirk 2007)	Cannon PF, Kirk PM. 2007. Fungal Families of the World. CAB International, Cambridge (ISBN: 978-0851998275)
ASV_1824	0	0	0	0	0	0	0	0	0	0	0	0	0	0	0	0	0	0	0	0	0	0	0	0	39	0	38	0	0	0	0	0	0	0	0	0	k__Fungi;p__Ascomycota;c__Pezizomycetes;o__Pezizales	na	na	na	na	na	na	na
ASV_1825	0	0	0	0	0	0	0	0	0	0	0	0	0	0	0	0	0	0	0	0	0	0	0	0	0	0	0	0	77	0	0	0	0	0	0	0	k__Fungi;p__Basidiomycota;c__Agaricomycetes;o__Agaricales	Pathotroph-Saprotroph-Symbiotroph	Bryophyte Parasite-Dung Saprotroph-Ectomycorrhizal-Fungal Parasite-Leaf Saprotroph-Plant Parasite-Undefined Saprotroph-Wood Saprotroph	NULL	Agaricoid-Gasteroid-Microfungus-Secotioid-Yeast	Possible	Mushrooms and toadstools, Gill fungi, Agarics... lignicolous, sometimes muscicolous or fungicolous, saprobic, mycorrhizal, rarely parasitic on plants or fungi (Kirk et al. 2008)	Kirk PM et al. 2008. Dictionary of the Fungi. Tenth Edition. CAB International, Wallingford (ISBN: 978-0851998268)
ASV_183	68	0	0	0	0	0	47	0	78	0	0	0	0	0	0	0	0	0	41	0	41	134	0	0	579	68	283	373	241	1222	0	40	0	157	0	124	k__Fungi;p__Ascomycota;c__Sordariomycetes;o__Hypocreales;f__Bionectriaceae;g__Clonostachys	Pathotroph	Plant Pathogen	NULL	NULL	Probable	NULL	Tedersoo L, et al. 2014. Science 346:e1256688 ((https://doi.org/10.1126/science.1256688))
ASV_1835	0	0	0	0	0	0	0	0	0	0	0	0	0	0	0	0	0	0	0	0	0	0	0	24	0	0	0	0	52	0	0	0	0	0	0	0	k__Fungi;p__Ascomycota;c__Sordariomycetes;o__Hypocreales;f__Nectriaceae;g__Thyronectria;s__Thyronectria_abieticola	Pathotroph-Saprotroph-Symbiotroph	Animal Pathogen-Endophyte-Fungal Parasite-Lichen Parasite-Plant Pathogen-Wood Saprotroph	NULL	Microfungus	Possible	Fusarium species are amongst the economically significant plant pathogens (Cannon & Kirk 2007)	Cannon PF, Kirk PM. 2007. Fungal Families of the World. CAB International, Cambridge (ISBN: 978-0851998275); Hirooka Y, et al. 2012. Studies in Mycology 711-210 ((https://doi.org/10.3114/sim0001)); Tedersoo L, et al. 2014. Science 346:e1256688 ((https://doi.org/10.1126/science.1256688)); The American Phytopathological Society Common Names of Plant Diseases ((http://www.apsnet.org/publications/com…
ASV_1836	0	0	0	0	0	0	0	0	0	0	0	0	0	0	0	0	0	0	0	0	0	0	0	0	0	13	0	0	0	0	0	18	58	4	0	0	k__Fungi;p__Ascomycota;c__Eurotiomycetes;o__Eurotiales	na	na	na	na	na	na	na
ASV_1839	0	0	39	0	0	0	0	0	5	10	0	0	0	0	0	0	0	21	0	0	0	0	0	0	0	0	0	0	0	0	0	0	0	0	0	0	k__Fungi;p__Basidiomycota;c__Tremellomycetes;o__Cystofilobasidiales;f__Mrakiaceae;g__Krasilnikovozyma	na	na	na	na	na	na	na
ASV_1845	45	39	0	0	0	0	0	0	0	0	0	0	0	0	0	0	0	0	0	0	0	0	0	28	0	0	0	0	0	0	0	0	0	47	0	0	k__Fungi;p__Ascomycota;c__Eurotiomycetes;o__Eurotiales;f__Aspergillaceae;g__Penicillium	na	na	na	na	na	na	na
ASV_185	0	0	0	8	0	0	0	0	0	0	0	0	0	0	0	0	0	0	0	0	0	1457	1431	369	0	16	0	0	0	0	0	0	0	0	0	0	k__Fungi;p__Basidiomycota;c__Agaricomycetes;o__Agaricales;f__Strophariaceae;g__Hypholoma;s__Hypholoma_fasciculare	Saprotroph	Undefined Saprotroph	White Rot	Agaricoid	Probable	NULL	Tedersoo L, et al. 2014. Science 346:e1256688 ((https://doi.org/10.1126/science.1256688))
ASV_1851	0	0	0	0	0	0	0	0	0	0	27	0	0	4	0	0	0	0	0	0	0	0	0	0	0	0	0	0	0	0	0	0	18	16	0	13	k__Fungi;p__Ascomycota;c__Pezizomycetes;o__Pezizales;f__Sarcoscyphaceae;g__Desmazierella;s__Desmazierella_acicola	na	na	na	na	na	na	na
ASV_1853	0	0	0	0	0	0	0	0	0	0	0	11	28	0	0	0	0	0	0	8	8	0	12	7	0	0	0	0	0	0	0	0	0	0	0	0	k__Fungi;p__Basidiomycota;c__Agaricomycetes;o__Agaricales	Pathotroph-Saprotroph-Symbiotroph	Bryophyte Parasite-Dung Saprotroph-Ectomycorrhizal-Fungal Parasite-Leaf Saprotroph-Plant Parasite-Undefined Saprotroph-Wood Saprotroph	NULL	Agaricoid-Gasteroid-Microfungus-Secotioid-Yeast	Possible	Mushrooms and toadstools, Gill fungi, Agarics... lignicolous, sometimes muscicolous or fungicolous, saprobic, mycorrhizal, rarely parasitic on plants or fungi (Kirk et al. 2008)	Kirk PM et al. 2008. Dictionary of the Fungi. Tenth Edition. CAB International, Wallingford (ISBN: 978-0851998268)
ASV_1857	0	0	0	0	0	0	0	0	0	0	0	0	0	0	0	0	0	0	0	0	0	99	36	10	0	0	0	0	0	0	0	0	0	0	0	0	k__Fungi;p__Mucoromycota;c__Glomeromycetes;o__Archaeosporales;f__Ambisporaceae;g__Ambispora;s__Ambispora_leptoticha	Symbiotroph	Arbuscular Mycorrhizal	NULL	NULL	Highly Probable	NULL	Redecker D, et al. 2013. Mycorrhiza 23:515-531 ((https://doi.org/10.1007/s00572-013-0486-y))
ASV_1864	0	0	0	0	12	0	66	0	0	0	0	0	7	0	0	0	0	0	0	0	0	0	0	0	0	0	0	0	0	0	0	0	0	0	0	0	k__Fungi;p__Basidiomycota;c__Agaricomycetes;o__Agaricales;g__Crucibulum	Saprotroph	Undefined Saprotroph	NULL	Gasteroid	Probable	Common name - birds nest fungus	Tedersoo L, et al. 2014. Science 346:e1256688 ((https://doi.org/10.1126/science.1256688))
ASV_1867	0	0	0	0	0	0	0	0	0	0	0	0	0	0	0	0	0	0	0	11	0	0	0	0	0	0	0	0	8	0	0	25	29	0	0	0	k__Fungi;p__Basidiomycota;c__Agaricomycetes;o__Boletales	na	na	na	na	na	na	na
ASV_1868	0	0	0	0	0	0	0	0	0	0	0	0	0	0	0	0	0	0	0	9	0	0	0	0	0	0	0	0	0	0	92	12	22	0	0	0	k__Fungi;p__Mucoromycota;c__Glomeromycetes	na	na	na	na	na	na	na
ASV_187	1145	779	1289	0	0	0	0	0	0	0	0	0	0	0	0	0	0	0	0	0	0	0	0	0	0	0	0	0	0	0	0	0	0	0	0	0	k__Fungi;p__Basidiomycota;c__Agaricomycetes;o__Sebacinales;f__Sebacinaceae	Symbiotroph	Ectomycorrhizal	NULL	Coralloid	Probable	Terrestrial forming mycorrhizas with a wide range of plants including orchids, Ericaceae and liverworts as well as ectomycorrhizas with conifers and angiosperm trees (Cannon & Kirk 2007)	Cannon PF, Kirk PM. 2007. Fungal Families of the World. CAB International, Cambridge (ISBN: 978-0851998275)
ASV_1876	19	0	0	0	53	0	0	6	14	0	0	0	0	0	0	0	0	0	0	0	0	0	0	0	0	0	0	0	0	0	0	0	0	0	0	0	k__Fungi;p__Basidiomycota;c__Agaricomycetes	na	na	na	na	na	na	na
ASV_188	0	0	0	0	0	0	0	0	0	0	0	0	0	0	0	0	0	0	0	0	0	0	0	0	535	947	1715	0	0	0	0	0	0	0	0	0	k__Fungi;p__Ascomycota;c__Sordariomycetes;o__Coniochaetales;f__Coniochaetaceae;g__Coniochaeta;s__Coniochaeta_ostrea	Pathotroph-Saprotroph-Symbiotroph	Animal Pathogen-Dung Saprotroph-Endophyte-Lichen Parasite-Plant Pathogen-Undefined Saprotroph	NULL	Microfungus	Possible	NULL	Bell A. 1983. Dung Fungi: An Illustrated Guide to Coprophilous Fungi in New Zealand. Victoria University Press, Wellington (ISBN: 978-0864730015); Damm U, et al. 2010. Persoonia 24:60-80 ((http://doi.org/10.3767/003158510X500705)); Costa IPMW, et al. 2012. Mycotaxon 119:e26 ((http://mycotaxon.com/resources/checklists/costa_v119_checklist.pdf)); Tedersoo L, et al. 2014. Science 346:1256688 ((https…
ASV_1883	0	0	0	0	0	0	0	0	0	0	0	0	0	0	0	0	0	0	0	0	0	11	0	0	0	0	0	61	0	0	0	0	0	0	0	0	k__Fungi;p__Ascomycota;c__Sordariomycetes;o__Glomerellales;f__Plectosphaerellaceae;g__Sodiomyces	Pathotroph-Saprotroph-Symbiotroph	Animal Pathogen-Endophyte-Fungal Parasite-Plant Pathogen-Wood Saprotroph	NULL	Microfungus	Possible	NULL	Duncan CG, Eslyn WE. 1966. Mycologia 58:642-645 ((https://doi.org/10.2307/3757045)); Nilsson T. 1973. Studia Forestalia Suecica 104:1-40 ((https://pub.epsilon.slu.se/5711/)); Worrall JJ, et al. 1997. Mycologia 89:199-219 ((https://doi.org/10.2307/3761073)); Hanada RE, et al. 2010. Fungal Biology 114:901-910 ((https://doi.org/10.1016/j.funbio.2010.08.006)); Del Olmo-Ruiz M, Arnold AE. 2014. Mycolo…
ASV_1886	0	0	0	0	0	0	0	0	0	0	0	0	0	0	0	0	0	0	0	0	0	0	0	0	0	0	0	0	0	0	72	0	0	0	0	0	k__Fungi;p__Ascomycota;c__Pezizomycetes;o__Pezizales;f__Tuberaceae;g__Tuber;s__Tuber_rufum	Symbiotroph	Ectomycorrhizal	Hypogeous	Gasteroid	Probable	Common name - true truffle; Mycorrhizal with broadleaved trees, growing in the surface layer of soil and closely associated with roots. Highly specific pheromone-like chemicals are produced that play a role in dispersal by attracting mammals that uproot fruit bodies and ditribute spores (Cannon & Kirk 2007)	Cannon PF, Kirk PM. 2007. Fungal Families of the World. CAB International, Cambridge (ISBN: 978-0851998275)
ASV_1889	0	0	0	0	0	0	8	0	11	0	0	16	0	13	0	0	0	5	0	0	0	0	9	0	0	0	9	0	0	0	0	0	0	0	0	0	k__Fungi;p__Ascomycota;c__Orbiliomycetes;o__Orbiliales	na	na	na	na	na	na	na
ASV_1892	0	0	0	0	0	0	0	0	0	0	0	0	0	0	0	36	0	0	0	0	0	0	0	0	0	0	0	0	35	0	0	0	0	0	0	0	k__Fungi;p__Ascomycota	na	na	na	na	na	na	na
ASV_1894	0	0	0	0	0	0	0	0	0	0	0	0	0	0	0	0	0	71	0	0	0	0	0	0	0	0	0	0	0	0	0	0	0	0	0	0	k__Fungi;p__Ascomycota;c__Leotiomycetes;f__Myxotrichaceae;g__Oidiodendron	Pathotroph-Symbiotroph	Ericoid Mycorrhizal	NULL	Microfungus	Probable	Dark Septate Endophyte	Newsham KK. 2011. New Phytologist 190:783-793 ((https://doi.org/10.1111/j.1469-8137.2010.03611.x)) (as dark septate root endophytes)
ASV_1898	0	0	0	0	0	0	0	0	0	0	0	0	0	0	0	0	0	0	0	0	0	0	0	0	0	23	48	0	0	0	0	0	0	0	0	0	k__Fungi;p__Ascomycota;c__Eurotiomycetes;o__Chaetothyriales	na	na	na	na	na	na	na
ASV_1899	0	0	0	0	0	0	0	0	0	0	0	0	0	0	0	0	0	0	0	0	0	0	0	0	0	0	71	0	0	0	0	0	0	0	0	0	k__Fungi;p__Basidiomycota;c__Agaricomycetes;o__Agaricales;f__Inocybaceae;g__Inocybe;s__Inocybe_griseotarda	Symbiotroph	Ectomycorrhizal	NULL	Agaricoid	Highly Probable	Sensu stricto (Matheny 2009).	Rinaldi AC, et al. 2008. Fungal Diversity 33:1-45 ((http://www.fungaldiversity.org/fdp/sfdp/33-1.pdf)); Matheny PB. 2009. McIlvainea 18:11-21 ((https://namyco.org/docs/3_Matheny.pdf)); Tedersoo L, et al. 2010. Mycorrhiza 20:217-263 ((https://doi.org/10.1007/s00572-009-0274-x)); http://mycorrhizas.info/ecmf.html ((http://mycorrhizas.info/ecmf.html))
ASV_1909	0	0	0	0	0	70	0	0	0	0	0	0	0	0	0	0	0	0	0	0	0	0	0	0	0	0	0	0	0	0	0	0	0	0	0	0	k__Fungi;p__Ascomycota;c__Sordariomycetes;f__Barbatosphaeriaceae;g__Barbatosphaeria;s__Barbatosphaeria_hippocrepida	na	na	na	na	na	na	na
ASV_191	0	0	0	11	0	0	355	94	168	299	0	852	146	480	191	202	139	174	0	0	0	0	0	0	0	0	0	0	0	0	0	0	0	0	0	0	k__Fungi;p__Ascomycota;c__Pezizomycetes;o__Pezizales;f__Tuberaceae;g__Tuber	Symbiotroph	Ectomycorrhizal	Hypogeous	Gasteroid	Probable	Common name - true truffle; Mycorrhizal with broadleaved trees, growing in the surface layer of soil and closely associated with roots. Highly specific pheromone-like chemicals are produced that play a role in dispersal by attracting mammals that uproot fruit bodies and ditribute spores (Cannon & Kirk 2007)	Cannon PF, Kirk PM. 2007. Fungal Families of the World. CAB International, Cambridge (ISBN: 978-0851998275)
ASV_1910	0	0	0	0	0	0	0	11	0	0	0	0	0	0	0	0	0	0	0	30	0	0	0	0	0	0	0	0	0	0	0	0	0	29	0	0	k__Fungi;p__Ascomycota;c__Leotiomycetes;o__Helotiales	na	na	na	na	na	na	na
ASV_1919	0	0	0	0	0	0	0	0	0	0	0	0	0	0	0	0	0	0	0	0	16	0	0	0	70	0	0	0	0	0	0	0	0	0	0	0	k__Fungi;p__Ascomycota	na	na	na	na	na	na	na
ASV_1924	0	0	0	0	0	0	0	0	0	0	0	0	0	0	0	69	0	0	0	0	0	0	0	0	0	0	0	0	0	0	0	0	0	0	0	0	k__Fungi;p__Basidiomycota;c__Agaricomycetes;o__Auriculariales;f__Exidiaceae;g__Exidia	Saprotroph-Symbiotroph	Endophyte-Undefined Saprotroph	NULL	Tremelloid	Probable	NULL	Tedersoo L, et al. 2014. Science 346:e1256688 ((https://doi.org/10.1126/science.1256688)); David AS, et al. 2016. Microbial Ecology 71:912-926 ((https://doi.org/10.1007/s00248-015-0712-6))
ASV_1927	0	0	0	0	0	0	0	0	0	0	0	0	0	0	0	0	0	0	0	0	0	69	0	0	0	0	0	0	0	0	0	0	0	0	0	0	k__Fungi;p__Basidiomycota;c__Microbotryomycetes;g__Curvibasidium	na	na	na	na	na	na	na
ASV_193	1237	587	1223	0	0	0	0	0	0	0	0	0	0	0	0	0	0	0	0	8	0	0	0	0	0	0	0	0	0	0	0	9	0	0	0	0	k__Fungi;p__Basidiomycota;c__Agaricomycetes;o__Thelephorales;f__Thelephoraceae;g__Pseudotomentella	Symbiotroph	Ectomycorrhizal	NULL	Corticioid	Possible	NULL	Rinaldi AC, et al. 2008. Fungal Diversity 33:1-45 ((http://www.fungaldiversity.org/fdp/sfdp/33-1.pdf)); Tedersoo L, et al. 2010. Mycorrhiza 20:217-263 ((https://doi.org/10.1007/s00572-009-0274-x)) (pro parte); http://mycorrhizas.info/ecmf.html ((http://mycorrhizas.info/ecmf.html)) (sensu stricto)
ASV_1930	0	0	0	0	0	0	0	0	0	0	0	0	0	0	0	0	0	0	0	0	0	0	0	0	0	0	0	3	0	66	0	0	0	0	0	0	k__Fungi;p__Mucoromycota;c__Glomeromycetes;o__Glomerales;f__Glomeraceae	Symbiotroph	Arbuscular Mycorrhizal	NULL	Microfungus	Highly Probable	NULL	Redecker D, et al. 2013. Mycorrhiza 23:515-531 ((https://doi.org/10.1007/s00572-013-0486-y))
ASV_1934	0	0	0	0	0	0	0	0	0	0	0	0	0	0	0	0	0	0	0	8	0	0	0	0	0	0	0	0	0	0	0	0	0	0	0	69	k__Fungi;p__Ascomycota;c__Lecanoromycetes	na	na	na	na	na	na	na
ASV_1939	0	0	0	0	0	0	0	0	68	0	0	0	0	0	0	0	0	0	0	0	0	0	0	0	0	0	0	0	0	0	0	0	0	0	0	0	k__Fungi;p__Ascomycota;c__Dothideomycetes;o__Pleosporales	na	na	na	na	na	na	na
ASV_1944	0	0	0	0	0	0	0	0	0	0	0	0	0	0	0	0	0	0	0	0	0	61	0	0	0	0	16	0	0	0	0	7	0	0	0	0	k__Fungi;p__Basidiomycota	na	na	na	na	na	na	na
ASV_1946	0	0	0	0	0	0	0	0	0	0	0	0	0	0	0	0	0	0	0	0	0	0	0	33	0	56	53	13	7	0	0	0	0	0	0	0	k__Fungi;p__Basidiomycota;c__Agaricomycetes;o__Agaricales;f__Tricholomataceae;g__Flagelloscypha;s__Flagelloscypha_minutissima	Saprotroph	Undefined Saprotroph	NULL	NULL	Probable	NULL	Tedersoo L, et al. 2014. Science 346:e1256688 ((https://doi.org/10.1126/science.1256688))
ASV_1948	0	0	0	0	0	0	0	0	0	0	0	0	0	0	0	0	0	0	0	0	0	0	0	0	68	26	0	0	0	0	0	0	0	0	0	0	k__Fungi;p__Ascomycota;c__Lecanoromycetes	na	na	na	na	na	na	na
ASV_1950	0	0	0	0	0	0	0	0	0	0	0	0	0	0	0	0	0	0	0	0	0	0	0	0	0	0	68	0	0	0	0	0	0	0	0	0	k__Fungi;p__Ascomycota;c__Eurotiomycetes;o__Phaeomoniellales;f__Phaeomoniellaceae;g__Neophaeomoniella;s__Neophaeomoniella_zymoides	na	na	na	na	na	na	na
ASV_1952	0	0	0	0	0	0	0	0	0	0	0	0	0	0	0	0	0	0	0	0	0	0	0	0	0	0	0	0	0	68	0	0	0	0	0	0	k__Fungi;p__Mucoromycota;c__Mortierellomycetes;o__Mortierellales;f__Mortierellaceae	Saprotroph-Symbiotroph	Endophyte-Litter Saprotroph-Soil Saprotroph-Undefined Saprotroph	NULL	Microfungus	Possible	Saprobic in soil and thus frequenctly isolated from soil and material contaminated with soil such as hay or rotten silage and spoil tips (Cannon & Kirk 2007)	Cannon PF, Kirk PM. 2007. Fungal Families of the World. CAB International, Cambridge (ISBN: 978-0851998275); Purahong W, et al. 2016. Molecular Ecology 25:4059-4074 ((https://doi.org/10.1111/mec.13739))
ASV_1954	0	0	0	0	0	0	0	0	0	0	0	0	0	0	0	0	0	0	0	0	0	0	0	0	0	0	0	0	0	0	0	0	0	0	18	50	k__Fungi;p__Ascomycota;c__Saccharomycetes;o__Saccharomycetales;f__Debaryomycetaceae;g__Schwanniomyces;s__Schwanniomyces_polymorphus	na	na	na	na	na	na	na
ASV_1962	0	0	0	0	0	0	0	0	0	0	0	0	0	0	0	0	0	0	0	0	0	0	0	0	20	47	0	0	0	0	0	0	0	0	0	0	k__Fungi;p__Mucoromycota;c__Glomeromycetes;o__Glomerales	Symbiotroph	Arbuscular Mycorrhizal	NULL	Microfungus	Highly Probable	NULL	Redecker D, et al. 2013. Mycorrhiza 23:515-531 ((https://doi.org/10.1007/s00572-013-0486-y))
ASV_1969	0	0	0	0	0	29	0	0	0	0	0	0	0	0	0	0	0	9	0	0	0	0	0	0	0	0	0	0	0	0	0	0	0	0	0	28	k__Fungi;p__Ascomycota;c__Dothideomycetes	na	na	na	na	na	na	na
ASV_197	0	0	0	0	0	0	0	0	0	0	0	0	0	0	0	0	0	0	0	672	0	0	0	0	0	0	0	0	0	0	2018	1137	1915	0	0	0	k__Fungi;p__Basidiomycota;c__Agaricomycetes;o__Russulales;f__Lachnocladiaceae	na	na	na	na	na	na	na
ASV_1975	0	0	0	0	0	0	0	0	0	0	0	0	0	0	0	0	0	0	0	0	0	0	0	0	0	0	0	0	0	0	0	0	0	0	22	44	k__Fungi;p__Basidiomycota;c__Tremellomycetes	na	na	na	na	na	na	na
ASV_1976	0	0	30	0	0	0	0	0	0	0	0	7	0	0	0	0	0	0	0	0	0	0	0	0	0	0	0	0	0	0	0	8	20	0	0	0	k__Fungi;p__Basidiomycota;c__Agaricomycetes;o__Agaricales	Pathotroph-Saprotroph-Symbiotroph	Bryophyte Parasite-Dung Saprotroph-Ectomycorrhizal-Fungal Parasite-Leaf Saprotroph-Plant Parasite-Undefined Saprotroph-Wood Saprotroph	NULL	Agaricoid-Gasteroid-Microfungus-Secotioid-Yeast	Possible	Mushrooms and toadstools, Gill fungi, Agarics... lignicolous, sometimes muscicolous or fungicolous, saprobic, mycorrhizal, rarely parasitic on plants or fungi (Kirk et al. 2008)	Kirk PM et al. 2008. Dictionary of the Fungi. Tenth Edition. CAB International, Wallingford (ISBN: 978-0851998268)
ASV_1980	0	0	0	0	0	0	0	0	0	0	0	0	0	0	0	65	0	0	0	0	0	0	0	0	0	0	0	0	0	0	0	0	0	0	0	0	k__Fungi;p__Ascomycota;c__Eurotiomycetes;o__Chaetothyriales;f__Herpotrichiellaceae;g__Veronaea;s__Veronaea_botryosa	Pathotroph	Plant Pathogen	NULL	NULL	Probable	NULL	The American Phytopathological Society Common Names of Plant Diseases ((http://www.apsnet.org/publications/commonnames/Pages/default.aspx))
ASV_1982	0	0	0	0	0	0	0	0	0	0	0	0	0	0	0	0	0	0	0	17	0	0	0	0	0	0	0	0	0	0	0	48	0	0	0	0	k__Fungi;p__Basidiomycota;c__Agaricomycetes;o__Agaricales;f__Mycenaceae;g__Mycena;s__Mycena_pura	Pathotroph-Saprotroph	Leaf Saprotroph-Plant Pathogen-Undefined Saprotroph-Wood Saprotroph	NULL	Agaricoid	Probable	NULL	Grgurinovic CA, Simpson JA. 2001. Fungal Diversity 8:97-127 ((http://www.fungaldiversity.org/fdp/sfdp/FD_8_97-127.pdf)); Tedersoo L, et al. 2014. Science 346:e1256688 ((https://doi.org/10.1126/science.1256688)); The American Phytopathological Society Common Names of Plant Diseases ((http://www.apsnet.org/publications/commonnames/Pages/default.aspx))
ASV_2	4524	3318	5548	5152	8879	4523	10465	3990	6360	2242	7121	2442	14633	1284	20800	3810	6344	10072	7400	4445	9098	20087	3974	12164	6267	2775	1031	15499	6033	4965	4082	1467	3063	3089	1345	2521	k__Fungi;p__Mucoromycota;c__Mortierellomycetes;o__Mortierellales;f__Mortierellaceae	Saprotroph-Symbiotroph	Endophyte-Litter Saprotroph-Soil Saprotroph-Undefined Saprotroph	NULL	Microfungus	Possible	Saprobic in soil and thus frequenctly isolated from soil and material contaminated with soil such as hay or rotten silage and spoil tips (Cannon & Kirk 2007)	Cannon PF, Kirk PM. 2007. Fungal Families of the World. CAB International, Cambridge (ISBN: 978-0851998275); Purahong W, et al. 2016. Molecular Ecology 25:4059-4074 ((https://doi.org/10.1111/mec.13739))
ASV_20	18156	6803	12834	380	943	352	0	0	104	0	0	0	12	0	39	0	0	0	0	0	0	45	49	0	0	0	0	0	0	0	0	0	0	0	0	0	k__Fungi;p__Basidiomycota;c__Agaricomycetes;o__Atheliales;f__Atheliaceae;g__Piloderma	Symbiotroph	Ectomycorrhizal	NULL	Corticioid	Highly Probable	NULL	Rinaldi AC, et al. 2008. Fungal Diversity 33:1-45 ((http://www.fungaldiversity.org/fdp/sfdp/33-1.pdf)); Tedersoo L, et al. 2010. Mycorrhiza 20:217-263 ((https://doi.org/10.1007/s00572-009-0274-x)); http://mycorrhizas.info/ecmf.html ((http://mycorrhizas.info/ecmf.html))
ASV_2001	0	0	0	0	0	0	0	0	0	0	0	0	0	0	0	0	0	0	0	0	0	0	0	0	0	0	0	0	0	0	20	9	35	0	0	0	k__Fungi;p__Basidiomycota;c__Agaricomycetes;o__Agaricales;f__Tricholomataceae;g__Melanoleuca	Saprotroph	Soil Saprotroph	NULL	NULL	Probable	NULL	Grgurinovic CA, Simpson JA. 2001. Fungal Diversity 8:97-127 ((http://www.fungaldiversity.org/fdp/sfdp/FD_8_97-127.pdf)); Tedersoo L, et al. 2014. Science 346:e1256688 ((https://doi.org/10.1126/science.1256688))
ASV_2009	0	0	0	0	0	0	0	0	0	0	0	0	0	0	0	0	0	0	0	23	0	0	0	0	0	0	0	0	0	0	0	40	0	0	0	0	k__Fungi;p__Ascomycota;c__Sordariomycetes;o__Coniochaetales;f__Coniochaetaceae;g__Coniochaeta	Pathotroph-Saprotroph-Symbiotroph	Animal Pathogen-Dung Saprotroph-Endophyte-Lichen Parasite-Plant Pathogen-Undefined Saprotroph	NULL	Microfungus	Possible	NULL	Bell A. 1983. Dung Fungi: An Illustrated Guide to Coprophilous Fungi in New Zealand. Victoria University Press, Wellington (ISBN: 978-0864730015); Damm U, et al. 2010. Persoonia 24:60-80 ((http://doi.org/10.3767/003158510X500705)); Costa IPMW, et al. 2012. Mycotaxon 119:e26 ((http://mycotaxon.com/resources/checklists/costa_v119_checklist.pdf)); Tedersoo L, et al. 2014. Science 346:1256688 ((https…
ASV_2011	14	0	0	0	0	0	0	0	0	0	0	0	0	0	0	0	0	0	0	20	0	0	0	0	0	0	0	0	0	0	0	34	0	0	9	0	k__Fungi;p__Ascomycota;c__Leotiomycetes;o__Helotiales;f__Helotiaceae	Saprotroph-Symbiotroph	Ectomycorrhizal-Fungal Parasite-Plant Pathogen-Wood Saprotroph	NULL	Microfungus	Probable	Usually saprobic on herbaceous or woody tissues, some species fungicolous. A few species are known to form mycorrhizae (Cannon & Kirk 2007)	Cannon PF, Kirk PM. 2007. Fungal Families of the World. CAB International, Cambridge (ISBN: 978-0851998275)
ASV_2014	0	0	0	0	0	0	0	0	0	0	0	0	0	0	0	0	0	0	0	0	0	0	0	0	6	29	57	0	0	0	0	0	0	0	0	0	k__Fungi;p__Ascomycota	na	na	na	na	na	na	na
ASV_2015	0	0	0	0	0	0	0	0	0	0	0	0	0	0	0	0	0	0	0	0	0	0	0	0	0	0	0	0	0	0	63	0	0	0	0	0	k__Fungi;p__Ascomycota;c__Leotiomycetes;o__Leotiales;f__Tympanidaceae;g__Aotearoamyces;s__Aotearoamyces_nothofagi	na	na	na	na	na	na	na
ASV_2017	62	0	0	0	0	0	0	0	0	0	0	0	0	0	0	0	0	0	0	0	0	0	0	0	0	0	0	0	0	0	0	0	0	0	0	0	k__Fungi;p__Ascomycota;c__Leotiomycetes	na	na	na	na	na	na	na
ASV_202	406	124	280	0	19	0	0	0	0	0	0	0	0	0	0	0	0	0	912	567	597	0	0	0	0	0	0	0	10	0	0	0	0	0	0	0	k__Fungi;p__Basidiomycota;c__Agaricomycetes;o__Agaricales;f__Inocybaceae;g__Inocybe	Symbiotroph	Ectomycorrhizal	NULL	Agaricoid	Highly Probable	Sensu stricto (Matheny 2009).	Rinaldi AC, et al. 2008. Fungal Diversity 33:1-45 ((http://www.fungaldiversity.org/fdp/sfdp/33-1.pdf)); Matheny PB. 2009. McIlvainea 18:11-21 ((https://namyco.org/docs/3_Matheny.pdf)); Tedersoo L, et al. 2010. Mycorrhiza 20:217-263 ((https://doi.org/10.1007/s00572-009-0274-x)); http://mycorrhizas.info/ecmf.html ((http://mycorrhizas.info/ecmf.html))
ASV_2030	21	0	0	0	0	0	0	0	15	0	0	0	0	0	13	0	12	0	0	16	0	0	0	0	0	0	0	0	0	0	0	21	0	0	0	0	k__Fungi;p__Basidiomycota;c__Microbotryomycetes	na	na	na	na	na	na	na
ASV_2032	0	0	0	0	0	0	0	0	0	6	0	23	30	15	18	0	0	0	8	0	0	0	0	0	0	0	0	0	0	0	0	0	0	0	0	0	k__Fungi;p__Ascomycota	na	na	na	na	na	na	na
ASV_2039	0	0	0	0	0	0	0	0	0	0	0	0	0	0	0	0	0	0	0	0	0	0	0	0	0	16	0	0	0	61	0	0	0	0	0	0	k__Fungi;p__Ascomycota	na	na	na	na	na	na	na
ASV_2040	0	0	0	0	0	0	0	0	0	0	0	0	0	0	0	0	0	0	0	0	0	0	0	0	0	0	0	0	0	0	61	0	0	0	0	0	k__Fungi;p__Ascomycota;c__Sordariomycetes;o__Hypocreales;f__Nectriaceae	Pathotroph-Saprotroph-Symbiotroph	Animal Pathogen-Endophyte-Fungal Parasite-Lichen Parasite-Plant Pathogen-Wood Saprotroph	NULL	Microfungus	Possible	Fusarium species are amongst the economically significant plant pathogens (Cannon & Kirk 2007)	Cannon PF, Kirk PM. 2007. Fungal Families of the World. CAB International, Cambridge (ISBN: 978-0851998275); Hirooka Y, et al. 2012. Studies in Mycology 711-210 ((https://doi.org/10.3114/sim0001)); Tedersoo L, et al. 2014. Science 346:e1256688 ((https://doi.org/10.1126/science.1256688)); The American Phytopathological Society Common Names of Plant Diseases ((http://www.apsnet.org/publications/com…
ASV_2042	0	0	31	0	29	0	0	0	0	0	0	0	0	0	0	0	0	0	0	0	0	0	0	0	0	0	0	0	0	0	0	0	0	0	0	0	k__Fungi;p__Ascomycota;c__Eurotiomycetes;o__Chaetothyriales;f__Herpotrichiellaceae;g__Phialophora	Pathotroph-Saprotroph	Animal Pathogen-Fungal Parasite-Undefined Saprotroph	NULL	Facultative Yeast-Microfungus	Probable	Mostly saprobic on plants or other fungi, isolated from soil etc., and from medical sources (Cannon & Kirk 2007)	Cannon PF, Kirk PM. 2007. Fungal Families of the World. CAB International, Cambridge (ISBN: 978-0851998275)
ASV_2049	0	0	0	0	0	0	0	0	0	0	0	0	0	0	0	0	0	0	0	13	0	0	0	0	0	0	0	0	19	0	27	28	0	0	0	0	k__Fungi;p__Basidiomycota;c__Exobasidiomycetes;o__Golubeviales;f__Golubeviaceae;g__Golubevia;s__Golubevia_pallescens	na	na	na	na	na	na	na
ASV_2052	0	0	0	0	0	0	0	0	0	0	0	0	0	0	0	0	0	0	0	0	0	60	0	0	0	0	0	0	0	0	0	0	0	0	0	0	k__Fungi;p__Mucoromycota;c__Glomeromycetes;o__Diversisporales;f__Gigasporaceae	Symbiotroph	Arbuscular Mycorrhizal	NULL	NULL	Highly Probable	NULL	Redecker D, et al. 2013. Mycorrhiza 23:515-531 ((https://doi.org/10.1007/s00572-013-0486-y))
ASV_2054	0	0	0	0	0	0	0	0	0	0	0	0	0	0	0	0	0	0	0	0	0	0	0	0	0	60	0	0	0	0	0	0	0	0	0	0	k__Fungi;p__Ascomycota;c__Leotiomycetes;g__Xylogone;s__Xylogone_sphaerospora	Pathotroph	Fungal Parasite	NULL	NULL	Probable	NULL	Tedersoo L, et al. 2014. Science 346:e1256688 ((https://doi.org/10.1126/science.1256688))
ASV_2055	0	0	0	0	0	0	0	0	0	0	0	0	0	0	0	0	0	0	0	0	0	0	0	0	0	0	60	0	0	0	0	0	0	0	0	0	k__Fungi;p__Ascomycota;c__Eurotiomycetes;o__Chaetothyriales;f__Herpotrichiellaceae;g__Minimelanolocus;s__Minimelanolocus_obscurus	Pathotroph-Saprotroph	Animal Pathogen-Fungal Parasite-Undefined Saprotroph	NULL	Facultative Yeast-Microfungus	Probable	Mostly saprobic on plants or other fungi, isolated from soil etc., and from medical sources (Cannon & Kirk 2007)	Cannon PF, Kirk PM. 2007. Fungal Families of the World. CAB International, Cambridge (ISBN: 978-0851998275)
ASV_2056	0	0	0	0	0	0	0	0	0	0	0	0	0	0	0	0	0	0	0	0	0	0	0	0	0	0	0	0	0	79	0	0	0	0	0	0	k__Fungi;p__Ascomycota;c__Dothideomycetes;o__Capnodiales	na	na	na	na	na	na	na
ASV_2062	0	0	0	0	0	0	0	0	0	0	0	0	0	0	59	0	7	0	0	0	0	14	0	0	0	8	0	0	0	0	30	0	0	0	0	0	k__Fungi;p__Mucoromycota;c__Mortierellomycetes;o__Mortierellales;f__Mortierellaceae;g__Mortierella	Saprotroph-Symbiotroph	Endophyte-Litter Saprotroph-Soil Saprotroph-Undefined Saprotroph	NULL	Microfungus	Probable	Saprobic in soil and thus frequenctly isolated from soil and material contaminated with soil such as hay or rotten silage and spoil tips (Cannon & Kirk 2007)	Cannon PF, Kirk PM. 2007. Fungal Families of the World. CAB International, Cambridge (ISBN: 978-0851998275); Tedersoo L, et al. 2014. Science 346:e1256688 ((https://doi.org/10.1126/science.1256688)); Purahong W, et al. 2016. Molecular Ecology 25:4059-4074 ((https://doi.org/10.1111/mec.13739))
ASV_2067	0	0	0	0	0	0	29	0	0	0	0	0	0	0	0	0	0	0	0	0	0	59	0	0	0	0	0	0	0	0	0	0	0	0	0	0	k__Fungi;p__Basidiomycota;c__Agaricomycetes;o__Cantharellales;f__Ceratobasidiaceae;g__Ceratobasidium	Pathotroph-Saprotroph-Symbiotroph	Endomycorrhizal-Plant Pathogen-Undefined Saprotroph	NULL	Corticioid-Microfungus	Possible	Best known as plant pathogens, but also saprobic. Species are endomycorrhizal with a wide range of plant roots - especially of Orchidaceae but also even bryophytes (Cannon & Kirk 2007)	Cannon PF, Kirk PM. 2007. Fungal Families of the World. CAB International, Cambridge (ISBN: 978-0851998275); Tedersoo L, et al. 2014. Science 346:e1256688 ((https://doi.org/10.1126/science.1256688))
ASV_2068	0	0	0	0	0	0	0	0	0	0	0	0	0	0	0	0	0	0	0	0	0	59	0	0	0	0	0	0	0	0	0	0	0	0	0	0	k__Fungi;p__Basidiomycota	na	na	na	na	na	na	na
ASV_207	0	0	0	0	5	0	0	0	0	0	0	0	0	0	0	0	0	0	0	0	0	44	27	0	95	68	2572	78	94	0	0	0	0	0	0	0	k__Fungi;p__Ascomycota;c__Dothideomycetes;o__Venturiales;f__Venturiaceae	Pathotroph-Saprotroph-Symbiotroph	Endophyte-Plant Pathogen-Undefined Saprotroph	NULL	Microfungus	Probable	Mostly endophytes and weak parasites of aerial plant parts, including bark and wood, leaf and fruit tissue; rarely biotrophic. Little is known except for the important pathogens (Cannon & Kirk 2007)	Cannon PF, Kirk PM. 2007. Fungal Families of the World. CAB International, Cambridge (ISBN: 978-0851998275)
ASV_2075	0	0	0	0	0	0	0	0	0	0	0	0	0	0	0	0	0	0	0	0	0	0	0	0	0	0	0	0	0	59	0	0	0	0	0	0	k__Fungi;p__Ascomycota;c__Sordariomycetes;o__Ophiostomatales;f__Ophiostomataceae;g__Sporothrix	Pathotroph-Saprotroph-Symbiotroph	Animal Pathogen-Endophyte-Plant Saprotroph-Soil Saprotroph	NULL	NULL	Probable	Endophyte detection method-culture (Dik et al. 1998); The fungal genus Sporothrix comprises a group of thermodimorphic pathogens that cause skin infections in humans and other mammals. Rose gardenerâ€™s disease (Sporotrichosis) occurs worldwide, with hyperendemic areas in Brazil, China, and South Africa (Rodrigues et al. 2016); The fungus lives throughout the world in soil and on plant matter suc…	Dik AJ, et al. 1998. European Journal of Plant Pathology 104:413-423 ((https://doi.org/10.1023/A:1008025416672)); Rodrigues AM, et al. 2016. PLoS Pathogens 12:e1005638 ((https://doi.org/10.1371/journal.ppat.1005638)); https://www.cdc.gov ((https://www.cdc.gov))
ASV_2078	0	0	0	0	0	0	0	0	0	0	0	0	0	0	0	0	0	0	0	0	0	0	0	0	0	0	0	0	0	0	0	0	0	0	0	59	k__Fungi;p__Ascomycota;c__Sordariomycetes;o__Hypocreales	na	na	na	na	na	na	na
ASV_208	130	47	77	222	761	59	0	0	0	0	0	0	0	0	0	7	0	0	598	291	624	0	0	16	0	0	0	0	0	0	0	0	0	0	0	0	k__Fungi;p__Basidiomycota;c__Agaricomycetes;o__Sebacinales;f__Sebacinaceae	Symbiotroph	Ectomycorrhizal	NULL	Coralloid	Probable	Terrestrial forming mycorrhizas with a wide range of plants including orchids, Ericaceae and liverworts as well as ectomycorrhizas with conifers and angiosperm trees (Cannon & Kirk 2007)	Cannon PF, Kirk PM. 2007. Fungal Families of the World. CAB International, Cambridge (ISBN: 978-0851998275)
ASV_2085	0	0	0	0	0	0	0	0	0	0	27	0	31	0	0	0	0	0	0	0	0	0	0	0	0	0	0	0	0	0	0	0	0	0	0	0	k__Fungi;p__Basidiomycota;c__Agaricomycetes	na	na	na	na	na	na	na
ASV_209	18	11	0	0	0	0	417	32	198	5	0	0	26	0	27	34	40	17	72	49	103	3006	792	117	0	0	84	84	47	0	60	0	38	10	8	30	k__Fungi;p__Mucoromycota;c__Mortierellomycetes;o__Mortierellales;f__Mortierellaceae;g__Mortierella	Saprotroph-Symbiotroph	Endophyte-Litter Saprotroph-Soil Saprotroph-Undefined Saprotroph	NULL	Microfungus	Probable	Saprobic in soil and thus frequenctly isolated from soil and material contaminated with soil such as hay or rotten silage and spoil tips (Cannon & Kirk 2007)	Cannon PF, Kirk PM. 2007. Fungal Families of the World. CAB International, Cambridge (ISBN: 978-0851998275); Tedersoo L, et al. 2014. Science 346:e1256688 ((https://doi.org/10.1126/science.1256688)); Purahong W, et al. 2016. Molecular Ecology 25:4059-4074 ((https://doi.org/10.1111/mec.13739))
ASV_21	0	0	0	0	0	0	0	0	0	0	0	0	9	0	0	10424	11573	14598	308	148	345	70	16	7	0	0	40	0	17	0	0	0	0	5	0	7	k__Fungi;p__Basidiomycota;c__Agaricomycetes;o__Russulales;f__Russulaceae;g__Russula	Symbiotroph	Ectomycorrhizal	NULL	Agaricoid	Highly Probable	NULL	Rinaldi AC, et al. 2008. Fungal Diversity 33:1-45 ((http://www.fungaldiversity.org/fdp/sfdp/33-1.pdf)); Tedersoo L, et al. 2010. Mycorrhiza 20:217-263 ((https://doi.org/10.1007/s00572-009-0274-x)); http://mycorrhizas.info/ecmf.html ((http://mycorrhizas.info/ecmf.html))
ASV_210	0	0	8	135	22	11	72	0	0	6	50	42	0	6	27	18	23	0	0	0	0	313	38	268	615	84	1352	396	215	0	21	0	2102	0	0	0	k__Fungi;p__Ascomycota;c__Dothideomycetes;o__Pleosporales;f__Didymellaceae;g__Juxtiphoma	Pathotroph-Saprotroph	Animal Pathogen-Plant Pathogen-Undefined Saprotroph	NULL	Microfungus	Possible	NULL	Tedersoo L, et al. 2014. Science 346:e1256688 ((https://doi.org/10.1126/science.1256688))
ASV_2101	0	0	0	0	0	0	0	0	0	0	0	0	0	0	0	0	0	0	0	0	0	0	0	0	0	0	0	0	0	0	0	0	0	31	27	0	k__Fungi;p__Basidiomycota;c__Agaricomycetes;o__Polyporales;g__Hypochnicium;s__Hypochnicium_punctulatum	Saprotroph	Undefined Saprotroph	White Rot	Corticioid	Probable	NULL	Tedersoo L, et al. 2014. Science 346:e1256688 ((https://doi.org/10.1126/science.1256688))
ASV_2103	0	0	7	0	0	0	0	0	0	0	0	0	0	0	0	0	0	0	0	0	0	0	0	0	0	0	0	0	29	0	0	0	0	0	21	0	k__Fungi;p__Basidiomycota;c__Microbotryomycetes;f__Chrysozymaceae;g__Oberwinklerozyma;s__Oberwinklerozyma_straminea	na	na	na	na	na	na	na
ASV_211	0	0	0	0	0	0	0	0	0	0	0	0	0	0	0	0	0	0	0	0	0	0	0	0	0	0	2774	0	0	0	0	0	0	0	0	0	k__Fungi;p__Basidiomycota;c__Agaricomycetes;o__Trechisporales;f__Hydnodontaceae;g__Brevicellicium	Saprotroph	Undefined Saprotroph	White Rot	NULL	Probable	NULL	Tedersoo L, et al. 2014. Science 346:e1256688 ((https://doi.org/10.1126/science.1256688))
ASV_2120	0	0	0	0	0	0	0	0	0	0	0	0	0	0	0	0	0	0	0	0	0	0	0	0	0	0	0	0	25	0	32	0	0	0	0	0	k__Fungi;p__Ascomycota;c__Sordariomycetes;o__Hypocreales;f__Ophiocordycipitaceae;g__Haptocillium	Pathotroph	Animal Pathogen	NULL	NULL	Probable	NULL	Tedersoo L, et al. 2014. Science 346:e1256688 ((https://doi.org/10.1126/science.1256688))
ASV_2125	0	0	0	0	0	0	15	0	41	0	0	0	0	0	0	0	0	0	0	0	0	0	0	0	0	0	0	0	0	0	0	0	0	0	0	0	k__Fungi;p__Ascomycota;c__Pezizomycetes;o__Pezizales;f__Sarcosomataceae;g__Plectania;s__Plectania_melastoma	Saprotroph	Undefined Saprotroph	NULL	NULL	Probable	NULL	Tedersoo L, et al. 2014. Science 346:e1256688 ((https://doi.org/10.1126/science.1256688))
ASV_213	648	740	696	1637	1050	725	81	19	33	0	0	0	0	0	0	0	0	0	0	0	0	0	0	0	0	0	0	0	0	0	0	0	0	0	0	0	k__Fungi;p__Basidiomycota;c__Agaricomycetes;o__Russulales;f__Russulaceae;g__Russula	Symbiotroph	Ectomycorrhizal	NULL	Agaricoid	Highly Probable	NULL	Rinaldi AC, et al. 2008. Fungal Diversity 33:1-45 ((http://www.fungaldiversity.org/fdp/sfdp/33-1.pdf)); Tedersoo L, et al. 2010. Mycorrhiza 20:217-263 ((https://doi.org/10.1007/s00572-009-0274-x)); http://mycorrhizas.info/ecmf.html ((http://mycorrhizas.info/ecmf.html))
ASV_2130	0	0	0	0	0	0	0	0	0	0	0	0	0	0	0	0	0	0	0	0	56	0	0	0	0	0	0	0	0	0	0	0	0	0	0	0	k__Fungi;p__Ascomycota;c__Dothideomycetes	na	na	na	na	na	na	na
ASV_2135	0	0	0	0	0	0	0	0	0	0	0	0	0	0	0	0	0	0	0	0	0	0	0	0	20	0	0	0	36	0	0	0	0	0	0	0	k__Fungi;p__Ascomycota;c__Leotiomycetes;o__Helotiales	na	na	na	na	na	na	na
ASV_2138	0	0	0	0	0	0	0	0	0	0	0	0	0	0	0	0	0	0	0	0	0	0	0	0	19	0	56	0	0	0	0	0	0	0	0	0	k__Fungi;p__Mucoromycota;c__Glomeromycetes;o__Diversisporales;f__Diversisporaceae;g__Diversispora;s__Diversispora_versiformis	Symbiotroph	Arbuscular Mycorrhizal	NULL	NULL	Highly Probable	NULL	Redecker D, et al. 2013. Mycorrhiza 23:515-531 ((https://doi.org/10.1007/s00572-013-0486-y))
ASV_2139	0	0	0	0	0	0	0	0	0	0	0	0	0	0	0	0	0	0	0	0	0	0	0	0	0	0	0	0	0	0	35	0	0	0	0	21	k__Fungi;p__Ascomycota;c__Leotiomycetes;o__Helotiales;f__Helotiaceae;g__Cyathicula	Saprotroph	Undefined Saprotroph	NULL	Microfungus	Probable	NULL	Tedersoo L, et al. 2014. Science 346:e1256688 ((https://doi.org/10.1126/science.1256688))
ASV_2141	0	0	0	0	0	0	0	0	0	0	0	0	0	0	0	0	0	0	0	0	0	0	0	0	0	0	0	0	0	0	0	0	56	0	0	0	k__Fungi;p__Basidiomycota;c__Agaricomycetes;o__Agaricales;f__Entolomataceae;g__Entoloma;s__Entoloma_hirtipes	Pathotroph-Saprotroph-Symbiotroph	Ectomycorrhizal-Fungal Parasite-Soil Saprotroph-Undefined Saprotroph	NULL	Agaricoid	Possible	NULL	Rinaldi AC, et al. 2008. Fungal Diversity 33:1-45 ((http://www.fungaldiversity.org/fdp/sfdp/33-1.pdf)) (as ECM/not ECM); Tedersoo L, et al. 2010. Mycorrhiza 20:217-263 ((https://doi.org/10.1007/s00572-009-0274-x; sensu stricto)); http://mycorrhizas.info/ecmf.html ((http://mycorrhizas.info/ecmf.html)) ((as ECM/not ECM))
ASV_2146	0	0	0	0	0	0	45	0	0	0	0	0	0	0	0	0	0	0	0	0	0	0	0	0	0	0	10	0	0	0	0	0	0	0	0	0	k__Fungi;p__Ascomycota	na	na	na	na	na	na	na
ASV_2153	0	0	0	0	0	0	0	0	0	0	0	0	0	0	0	0	0	0	27	0	28	0	0	0	0	0	0	0	0	0	0	0	0	0	0	0	k__Fungi;p__Ascomycota;c__Pezizomycetes;o__Pezizales;f__Helvellaceae;g__Helvella	Symbiotroph	Ectomycorrhizal	NULL	NULL	Highly Probable	NULL	Rinaldi AC, et al. 2008. Fungal Diversity 33:1-45 ((http://www.fungaldiversity.org/fdp/sfdp/33-1.pdf)); Tedersoo L, et al. 2010. Mycorrhiza 20:217-263 ((https://doi.org/10.1007/s00572-009-0274-x)); http://mycorrhizas.info/ecmf.html ((http://mycorrhizas.info/ecmf.html))
ASV_2154	0	0	0	0	0	0	0	0	0	0	0	0	0	0	0	0	0	0	8	0	0	0	0	47	0	0	0	0	0	0	0	0	0	0	0	0	k__Fungi;p__Ascomycota;c__Dothideomycetes;o__Pleosporales;f__Dictyosporiaceae;g__Pseudodictyosporium;s__Pseudodictyosporium_wauense	Saprotroph	Undefined Saprotroph	NULL	NULL	Probable	NULL	Tedersoo L, et al. 2014. Science 346:e1256688 ((https://doi.org/10.1126/science.1256688))
ASV_2158	0	0	0	0	0	0	0	0	0	0	0	0	0	0	0	0	0	0	0	0	0	55	0	0	0	0	0	0	0	0	0	0	0	0	0	0	k__Fungi;p__Ascomycota;c__Sordariomycetes;o__Hypocreales;f__Ophiocordycipitaceae;g__Ophiocordyceps	Pathotroph-Symbiotroph	Endophyte-Insect Pathogen	NULL	Microfungus	Probable	Contains about 140 species that grow on insects (Kirk et al. 2008)	Kirk PM et al. 2008. Dictionary of the Fungi. Tenth Edition. CAB International, Wallingford (ISBN: 978-0851998268); Costa IPMW, et al. 2012. Mycotaxon 119:e26 ((http://mycotaxon.com/resources/checklists/costa_v119_checklist.pdf)); Tedersoo L, et al. 2014. Science 346:e1256688 ((https://doi.org/10.1126/science.1256688))
ASV_2159	3	0	0	0	0	0	0	0	0	0	0	0	0	0	0	0	0	0	0	0	0	0	0	0	28	27	0	0	0	0	0	0	0	0	0	0	k__Fungi;p__Basidiomycota;c__Agaricomycetes;o__Agaricales;f__Lycoperdaceae;g__Lycoperdon;s__Lycoperdon_perlatum	Pathotroph-Saprotroph-Symbiotroph	Bryophyte Parasite-Dung Saprotroph-Ectomycorrhizal-Fungal Parasite-Leaf Saprotroph-Plant Parasite-Undefined Saprotroph-Wood Saprotroph	NULL	Agaricoid-Gasteroid-Microfungus-Secotioid-Yeast	Possible	Mushrooms and toadstools, Gill fungi, Agarics... lignicolous, sometimes muscicolous or fungicolous, saprobic, mycorrhizal, rarely parasitic on plants or fungi (Kirk et al. 2008)	Kirk PM et al. 2008. Dictionary of the Fungi. Tenth Edition. CAB International, Wallingford (ISBN: 978-0851998268)
ASV_2166	0	0	0	0	0	0	0	0	0	0	0	0	0	0	0	0	0	0	0	0	0	0	0	0	0	0	0	0	0	0	55	0	0	0	0	0	k__Fungi;p__Ascomycota	na	na	na	na	na	na	na
ASV_2167	0	0	0	0	0	0	0	0	0	0	0	0	0	0	0	0	0	0	0	0	0	0	0	0	0	0	0	0	0	0	0	0	0	0	0	55	k__Fungi;p__Ascomycota;c__Eurotiomycetes;o__Eurotiales;f__Aspergillaceae;g__Penicillium	na	na	na	na	na	na	na
ASV_2176	0	0	0	0	0	0	0	0	0	0	0	0	0	0	0	0	0	0	0	0	0	0	54	0	0	0	0	0	0	0	0	0	0	0	0	0	k__Fungi;p__Ascomycota	na	na	na	na	na	na	na
ASV_2180	0	0	0	0	0	0	0	0	0	0	0	0	0	0	0	0	0	0	0	0	0	0	0	0	0	0	0	54	0	0	0	0	0	0	0	0	k__Fungi;p__Ascomycota;c__Sordariomycetes;o__Hypocreales;f__Nectriaceae;g__Neonectria	Pathotroph	Plant Pathogen	NULL	NULL	Probable	NULL	Tedersoo L, et al. 2014. Science 346:e1256688 ((https://doi.org/10.1126/science.1256688))
ASV_2187	0	0	0	0	53	0	0	0	0	0	0	0	0	0	0	0	10	0	0	0	0	0	0	0	0	0	0	0	0	0	0	0	0	0	0	0	k__Fungi;p__Basidiomycota;c__Agaricomycetes;o__Agaricales;f__Clavariaceae	Saprotroph-Symbiotroph	Lichenized-Undefined Saprotroph	NULL	Clavarioid	Probable	Most species are presumed saprobic on the ground or rotten wood, but many Multiclavula species are lichenized with green algae (Cannon & Kirk 2007)	Cannon PF, Kirk PM. 2007. Fungal Families of the World. CAB International, Cambridge (ISBN: 978-0851998275)
ASV_219	0	0	0	0	0	0	0	0	0	691	0	1643	5	344	0	0	0	0	0	0	0	0	0	0	0	0	9	0	0	0	0	0	0	0	0	0	k__Fungi;p__Ascomycota;c__Pezizomycetes;o__Pezizales;f__Pyronemataceae;g__Trichophaea;s__Trichophaea_woolhopeia	Saprotroph-Symbiotroph	Dung Saprotroph-Ectomycorrhizal	NULL	Microfungus	Probable	NULL	Rinaldi AC, et al. 2008. Fungal Diversity 33:1-45 ((http://www.fungaldiversity.org/fdp/sfdp/33-1.pdf)); Tedersoo L, et al. 2010. Mycorrhiza 20:217-263 ((https://doi.org/10.1007/s00572-009-0274-x)); Bills GF, et al. 2013. Current Opinion in Microbiology 16:549-565 ((https://doi.org/10.1016/j.mib.2013.08.001)); Tedersoo L, et al. 2014. Science 346:e1256688 ((https://doi.org/10.1126/science.1256688))
ASV_2195	0	0	0	0	0	0	0	0	0	0	0	0	0	0	0	0	0	0	9	0	0	44	0	0	0	0	0	0	0	0	0	0	0	0	0	0	k__Fungi;p__Ascomycota;c__Dothideomycetes;o__Mycosphaerellales;f__Extremaceae;g__Petrophila;s__Petrophila_incerta	na	na	na	na	na	na	na
ASV_2196	0	0	0	0	0	0	0	0	0	0	0	0	0	0	0	0	0	0	0	10	0	0	0	0	0	0	0	0	0	0	0	43	0	0	0	0	k__Fungi;p__Mucoromycota	na	na	na	na	na	na	na
ASV_2205	0	0	0	0	0	0	0	0	0	0	0	0	0	0	0	0	0	0	0	0	0	0	0	0	0	0	53	0	0	0	0	0	0	0	0	0	k__Fungi;p__Basidiomycota;c__Tremellomycetes;o__Tremellales;f__Cryptococcaceae;g__Teunia;s__Teunia_cuniculi	na	na	na	na	na	na	na
ASV_2207	0	0	0	0	0	0	0	0	0	0	0	0	0	0	0	0	0	0	0	0	0	0	0	0	16	0	0	0	53	0	0	0	0	0	0	0	k__Fungi;p__Ascomycota;c__Dothideomycetes	na	na	na	na	na	na	na
ASV_222	22	29	0	0	7	0	0	0	0	9	0	48	44	43	37	37	13	0	48	243	80	264	139	53	0	0	118	487	429	1634	222	329	42	101	28	103	k__Fungi;p__Ascomycota	na	na	na	na	na	na	na
ASV_2233	0	0	0	0	0	0	0	0	0	0	0	0	0	0	0	0	0	0	0	6	0	0	0	0	0	0	0	0	0	0	18	5	22	0	0	0	k__Fungi;p__Basidiomycota	na	na	na	na	na	na	na
ASV_2237	0	0	0	0	0	0	0	0	0	0	0	0	0	0	0	0	0	0	0	0	0	0	0	0	21	0	30	0	0	0	0	0	0	0	0	0	k__Fungi;p__Ascomycota	na	na	na	na	na	na	na
ASV_224	0	0	32	596	323	418	0	0	65	470	24	656	802	386	0	0	0	0	0	0	0	0	0	0	0	0	6	0	0	0	0	0	0	0	0	0	k__Fungi;p__Basidiomycota;c__Agaricomycetes;o__Agaricales;f__Cortinariaceae	Symbiotroph	Ectomycorrhizal	NULL	Agaricoid	Probable	Ectomycorrhizal with woody plants, especially Pinaceae, Fagaceae and Salicaceae (Cannon & Kirk 2007)	Cannon PF, Kirk PM. 2007. Fungal Families of the World. CAB International, Cambridge (ISBN: 978-0851998275)
ASV_2241	0	0	0	0	0	0	0	0	0	0	0	0	0	0	0	0	0	0	0	0	0	0	0	0	0	0	0	0	0	0	0	0	0	51	0	0	k__Fungi;p__Ascomycota;c__Sordariomycetes;o__Hypocreales;f__Clavicipitaceae;g__Pochonia	Pathotroph	Animal Pathogen	NULL	NULL	Probable	NULL	Tedersoo L, et al. 2014. Science 346:e1256688 ((https://doi.org/10.1126/science.1256688))
ASV_2242	29	19	0	0	0	0	0	15	0	0	0	0	2	0	0	0	0	0	0	0	0	0	0	0	0	0	0	0	0	0	0	0	0	51	0	0	k__Fungi;p__Basidiomycota;c__Agaricomycetes;o__Polyporales;f__Meruliaceae;g__Phlebia;s__Phlebia_queletii	Saprotroph	Wood Saprotroph	White Rot	Corticioid	Highly Probable	NULL	Kirk PM et al. 2008. Dictionary of the Fungi. Tenth Edition. CAB International, Wallingford (ISBN: 978-0851998268)
ASV_2244	12	0	0	0	7	0	15	0	0	0	0	0	0	0	0	0	0	0	16	0	0	0	0	0	0	0	0	0	0	0	0	0	0	0	0	0	k__Fungi;p__Basidiomycota;c__Agaricomycetes;o__Agaricales;f__Inocybaceae;g__Inosperma;s__Inosperma_cookei	Pathotroph-Saprotroph-Symbiotroph	Bryophyte Parasite-Dung Saprotroph-Ectomycorrhizal-Fungal Parasite-Leaf Saprotroph-Plant Parasite-Undefined Saprotroph-Wood Saprotroph	NULL	Agaricoid-Gasteroid-Microfungus-Secotioid-Yeast	Possible	Mushrooms and toadstools, Gill fungi, Agarics... lignicolous, sometimes muscicolous or fungicolous, saprobic, mycorrhizal, rarely parasitic on plants or fungi (Kirk et al. 2008)	Kirk PM et al. 2008. Dictionary of the Fungi. Tenth Edition. CAB International, Wallingford (ISBN: 978-0851998268)
ASV_2245	0	16	13	0	0	0	0	0	0	0	0	0	0	0	0	0	0	0	0	0	0	0	21	0	0	0	0	0	0	0	0	0	0	0	0	0	k__Fungi;p__Basidiomycota;c__Agaricomycetes;o__Sebacinales;f__Sebacinaceae	Symbiotroph	Ectomycorrhizal	NULL	Coralloid	Probable	Terrestrial forming mycorrhizas with a wide range of plants including orchids, Ericaceae and liverworts as well as ectomycorrhizas with conifers and angiosperm trees (Cannon & Kirk 2007)	Cannon PF, Kirk PM. 2007. Fungal Families of the World. CAB International, Cambridge (ISBN: 978-0851998275)
ASV_2249	0	0	0	0	0	0	0	0	50	0	0	0	0	0	0	0	0	0	0	0	0	0	0	0	0	0	0	0	0	0	0	0	0	0	0	0	k__Fungi;p__Ascomycota;c__Sordariomycetes;o__Hypocreales;f__Nectriaceae;g__Neonectria;s__Neonectria_neomacrospora	Pathotroph	Plant Pathogen	NULL	NULL	Probable	NULL	Tedersoo L, et al. 2014. Science 346:e1256688 ((https://doi.org/10.1126/science.1256688))
ASV_2250	0	0	0	0	0	0	0	0	0	0	0	24	0	0	0	0	0	0	0	0	0	0	0	0	0	0	18	0	0	0	0	8	0	0	0	0	k__Fungi;p__Ascomycota;c__Sordariomycetes;o__Diaporthales	na	na	na	na	na	na	na
ASV_2275	0	0	0	0	0	0	0	0	0	0	0	0	0	0	0	0	0	0	0	0	0	0	0	0	25	24	0	0	0	0	0	0	0	0	0	0	k__Fungi;p__Basidiomycota;c__Agaricomycetes;o__Agaricales;f__Cortinariaceae;g__Cortinarius	Symbiotroph	Ectomycorrhizal	NULL	Agaricoid	Highly Probable	NULL	Rinaldi AC, et al. 2008. Fungal Diversity 33:1-45 ((http://www.fungaldiversity.org/fdp/sfdp/33-1.pdf)); Tedersoo L, et al. 2010. Mycorrhiza 20:217-263 ((https://doi.org/10.1007/s00572-009-0274-x)); http://mycorrhizas.info/ecmf.html ((http://mycorrhizas.info/ecmf.html))
ASV_2282	0	0	0	0	0	0	0	0	0	0	0	0	0	0	0	0	0	0	0	0	0	0	0	0	0	0	0	0	0	0	49	0	0	0	0	0	k__Fungi;p__Basidiomycota;c__Microbotryomycetes;o__Sporidiobolales;f__Sporidiobolaceae;g__Rhodotorula	Pathotroph-Saprotroph	Animal Endosymbiont-Animal Pathogen-Endophyte-Plant Pathogen-Undefined Saprotroph	NULL	Yeast	Probable	Opportunistic human pathogen	https://www.cdc.gov ((https://www.cdc.gov))
ASV_2297	9	0	0	0	28	0	0	0	0	0	0	0	0	0	0	0	0	0	0	0	0	0	0	0	0	0	0	0	10	0	0	0	0	0	0	0	k__Fungi;p__Basidiomycota;c__Agaricomycetes;o__Russulales;f__Russulaceae;g__Russula	Symbiotroph	Ectomycorrhizal	NULL	Agaricoid	Highly Probable	NULL	Rinaldi AC, et al. 2008. Fungal Diversity 33:1-45 ((http://www.fungaldiversity.org/fdp/sfdp/33-1.pdf)); Tedersoo L, et al. 2010. Mycorrhiza 20:217-263 ((https://doi.org/10.1007/s00572-009-0274-x)); http://mycorrhizas.info/ecmf.html ((http://mycorrhizas.info/ecmf.html))
ASV_2299	0	0	0	0	0	7	0	0	0	0	0	0	0	0	0	0	0	0	0	0	0	0	0	10	0	0	0	20	10	0	0	0	0	0	0	0	k__Fungi;p__Basidiomycota;c__Agaricomycetes;o__Agaricales;f__Strophariaceae;g__Pholiota	Saprotroph	Undefined Saprotroph	White Rot	Agaricoid	Probable	NULL	Tedersoo L, et al. 2014. Science 346:e1256688 ((https://doi.org/10.1126/science.1256688))
ASV_23	367	388	155	78	15	98	460	263	198	431	282	1802	650	880	799	353	414	643	733	1014	706	19273	2046	3748	680	279	535	2307	2009	7366	3432	3826	2151	1124	1314	822	k__Fungi;p__Mucoromycota;c__Mortierellomycetes;o__Mortierellales;f__Mortierellaceae;g__Mortierella	Saprotroph-Symbiotroph	Endophyte-Litter Saprotroph-Soil Saprotroph-Undefined Saprotroph	NULL	Microfungus	Probable	Saprobic in soil and thus frequenctly isolated from soil and material contaminated with soil such as hay or rotten silage and spoil tips (Cannon & Kirk 2007)	Cannon PF, Kirk PM. 2007. Fungal Families of the World. CAB International, Cambridge (ISBN: 978-0851998275); Tedersoo L, et al. 2014. Science 346:e1256688 ((https://doi.org/10.1126/science.1256688)); Purahong W, et al. 2016. Molecular Ecology 25:4059-4074 ((https://doi.org/10.1111/mec.13739))
ASV_230	0	0	0	0	0	0	0	0	0	0	0	0	0	0	0	68	60	119	0	0	0	0	0	0	0	0	0	0	0	0	0	0	0	792	542	916	k__Fungi;p__Basidiomycota;c__Agaricomycetes;o__Thelephorales;f__Thelephoraceae;g__Tomentella	Symbiotroph	Ectomycorrhizal	NULL	Corticioid	Highly Probable	NULL	Rinaldi AC, et al. 2008. Fungal Diversity 33:1-45 ((http://www.fungaldiversity.org/fdp/sfdp/33-1.pdf)); Tedersoo L, et al. 2010. Mycorrhiza 20:217-263 ((https://doi.org/10.1007/s00572-009-0274-x)); http://mycorrhizas.info/ecmf.html ((http://mycorrhizas.info/ecmf.html))
ASV_2309	0	0	0	0	0	0	0	0	0	0	0	0	0	0	0	0	0	0	0	0	0	13	34	0	0	0	0	0	0	0	0	0	0	0	0	0	k__Fungi;p__Basidiomycota;c__Agaricomycetes;o__Agaricales;f__Tricholomataceae;g__Melanoleuca;s__Melanoleuca_cognata	Saprotroph	Soil Saprotroph	NULL	NULL	Probable	NULL	Grgurinovic CA, Simpson JA. 2001. Fungal Diversity 8:97-127 ((http://www.fungaldiversity.org/fdp/sfdp/FD_8_97-127.pdf)); Tedersoo L, et al. 2014. Science 346:e1256688 ((https://doi.org/10.1126/science.1256688))
ASV_231	87	19	49	41	73	27	11	6	0	9	37	24	21	26	33	78	21	31	0	197	38	35	31	64	107	117	112	121	64	0	476	343	352	54	95	45	k__Fungi;p__Basidiomycota;c__Agaricomycetes;o__Agaricales;f__Mycenaceae;g__Mycena	Pathotroph-Saprotroph	Leaf Saprotroph-Plant Pathogen-Undefined Saprotroph-Wood Saprotroph	NULL	Agaricoid	Probable	NULL	Grgurinovic CA, Simpson JA. 2001. Fungal Diversity 8:97-127 ((http://www.fungaldiversity.org/fdp/sfdp/FD_8_97-127.pdf)); Tedersoo L, et al. 2014. Science 346:e1256688 ((https://doi.org/10.1126/science.1256688)); The American Phytopathological Society Common Names of Plant Diseases ((http://www.apsnet.org/publications/commonnames/Pages/default.aspx))
ASV_2312	0	0	0	0	0	0	0	0	0	0	0	0	0	0	0	0	0	0	0	0	0	0	0	42	0	0	0	0	0	0	0	0	0	0	0	5	k__Fungi;p__Ascomycota;c__Eurotiomycetes;o__Chaetothyriales;f__Herpotrichiellaceae	Pathotroph-Saprotroph	Animal Pathogen-Fungal Parasite-Undefined Saprotroph	NULL	Facultative Yeast-Microfungus	Probable	Mostly saprobic on plants or other fungi, isolated from soil etc., and from medical sources (Cannon & Kirk 2007)	Cannon PF, Kirk PM. 2007. Fungal Families of the World. CAB International, Cambridge (ISBN: 978-0851998275)
ASV_2319	24	0	22	0	0	0	0	0	0	0	0	0	0	0	0	0	0	0	0	0	0	0	0	0	0	0	0	0	0	0	0	0	0	0	0	0	k__Fungi;p__Basidiomycota;c__Agaricomycetes;o__Agaricales;f__Cortinariaceae;g__Cortinarius	Symbiotroph	Ectomycorrhizal	NULL	Agaricoid	Highly Probable	NULL	Rinaldi AC, et al. 2008. Fungal Diversity 33:1-45 ((http://www.fungaldiversity.org/fdp/sfdp/33-1.pdf)); Tedersoo L, et al. 2010. Mycorrhiza 20:217-263 ((https://doi.org/10.1007/s00572-009-0274-x)); http://mycorrhizas.info/ecmf.html ((http://mycorrhizas.info/ecmf.html))
ASV_2321	0	0	0	8	38	0	0	0	0	0	0	0	0	0	0	0	0	0	0	0	0	0	0	0	0	0	0	0	0	0	0	0	0	0	0	0	k__Fungi;p__Ascomycota;c__Dothideomycetes;o__Pleosporales;f__Cucurbitariaceae;g__Fenestella	Saprotroph	Undefined Saprotroph	NULL	NULL	Probable	NULL	Tedersoo L, et al. 2014. Science 346:e1256688 ((https://doi.org/10.1126/science.1256688))
ASV_2324	0	0	0	0	0	0	0	0	0	0	0	8	0	0	0	0	0	0	0	0	0	0	0	0	0	0	0	0	38	0	25	0	0	0	0	0	k__Fungi;p__Ascomycota;c__Leotiomycetes;o__Helotiales;f__Hyaloscyphaceae;g__Hyaloscypha	Saprotroph	Undefined Saprotroph	NULL	NULL	Probable	NULL	Tedersoo L, et al. 2014. Science 346:e1256688 ((https://doi.org/10.1126/science.1256688))
ASV_2326	0	0	0	0	0	0	0	0	0	0	0	0	0	0	8	0	0	0	0	0	0	0	0	0	0	0	0	0	38	0	0	14	0	0	0	6	k__Fungi;p__Ascomycota;c__Sordariomycetes;o__Hypocreales;f__Nectriaceae;g__Fusarium	Pathotroph-Saprotroph-Symbiotroph	Animal Pathogen-Endophyte-Lichen Parasite-Plant Pathogen-Soil Saprotroph-Wood Saprotroph	NULL	Microfungus	Possible	Likely opportunistic human pathogen (Irinyi et al. 2015)	Duncan CG, Eslyn WE. 1966. Mycologia 58:642-664 ((https://doi.org/10.2307/3757045)); Seehann G, et al. 1975. List of Fungi in Soft-Rot Tissue Tests. Institute fur Holzbiologie und Holzschutz, Bundesforschungsanstalt fur Forst - und Holzwirtshaft, Hamburg - Lohbrugge, Germany; Costa IPMW, et al. 2012. Mycotaxon 119:e26 ((http://mycotaxon.com/resources/checklists/costa_v119_checklist.pdf)); Tederso…
ASV_233	45	27	105	0	0	19	0	0	0	0	269	0	269	0	390	792	229	529	0	0	0	0	0	0	0	0	0	59	0	0	0	0	23	287	168	235	k__Fungi;p__Basidiomycota;c__Agaricomycetes;o__Sebacinales	na	na	na	na	na	na	na
ASV_2330	0	0	0	0	0	0	0	0	0	0	0	0	0	0	0	0	0	0	0	0	46	0	0	0	0	0	0	0	0	0	0	0	0	0	0	0	k__Fungi;p__Basidiomycota;c__Agaricomycetes;o__Russulales;f__Russulaceae;g__Russula;s__Russula_farinipes	Symbiotroph	Ectomycorrhizal	NULL	Agaricoid	Highly Probable	NULL	Rinaldi AC, et al. 2008. Fungal Diversity 33:1-45 ((http://www.fungaldiversity.org/fdp/sfdp/33-1.pdf)); Tedersoo L, et al. 2010. Mycorrhiza 20:217-263 ((https://doi.org/10.1007/s00572-009-0274-x)); http://mycorrhizas.info/ecmf.html ((http://mycorrhizas.info/ecmf.html))
ASV_2334	0	0	0	0	0	0	14	12	18	0	0	0	0	0	0	0	0	0	0	0	0	0	0	0	46	0	0	0	0	0	0	0	0	0	0	0	k__Fungi;p__Basidiomycota;c__Agaricomycetes;o__Agaricales;f__Entolomataceae;g__Entoloma;s__Entoloma_juncinum	Pathotroph-Saprotroph-Symbiotroph	Ectomycorrhizal-Fungal Parasite-Soil Saprotroph-Undefined Saprotroph	NULL	Agaricoid	Possible	NULL	Rinaldi AC, et al. 2008. Fungal Diversity 33:1-45 ((http://www.fungaldiversity.org/fdp/sfdp/33-1.pdf)) (as ECM/not ECM); Tedersoo L, et al. 2010. Mycorrhiza 20:217-263 ((https://doi.org/10.1007/s00572-009-0274-x; sensu stricto)); http://mycorrhizas.info/ecmf.html ((http://mycorrhizas.info/ecmf.html)) ((as ECM/not ECM))
ASV_234	0	0	0	0	0	0	0	0	0	0	269	0	1643	0	542	0	0	0	0	0	0	0	0	0	0	0	0	0	0	0	0	0	0	0	0	0	k__Fungi;p__Basidiomycota;c__Agaricomycetes;o__Agaricales;f__Cortinariaceae;g__Cortinarius	Symbiotroph	Ectomycorrhizal	NULL	Agaricoid	Highly Probable	NULL	Rinaldi AC, et al. 2008. Fungal Diversity 33:1-45 ((http://www.fungaldiversity.org/fdp/sfdp/33-1.pdf)); Tedersoo L, et al. 2010. Mycorrhiza 20:217-263 ((https://doi.org/10.1007/s00572-009-0274-x)); http://mycorrhizas.info/ecmf.html ((http://mycorrhizas.info/ecmf.html))
ASV_2344	0	0	0	0	0	0	0	0	0	0	0	19	0	26	0	0	0	0	0	0	0	0	0	0	0	0	0	0	0	0	0	0	0	0	0	0	k__Fungi;p__Basidiomycota;c__Agaricomycetes;o__Cantharellales;f__Clavulinaceae	na	na	na	na	na	na	na
ASV_2346	0	0	0	0	0	0	0	0	0	0	0	0	0	0	0	0	12	0	0	0	0	0	0	0	0	0	0	0	0	0	75	0	0	0	0	0	k__Fungi;p__Basidiomycota;c__Agaricomycetes;o__Boletales;f__Melanogastraceae;g__Melanogaster	Symbiotroph	Ectomycorrhizal	Hypogeous	Gasteroid	Highly Probable	Common name - false truffle	Rinaldi AC, et al. 2008. Fungal Diversity 33:1-45 ((http://www.fungaldiversity.org/fdp/sfdp/33-1.pdf)); Tedersoo L, et al. 2010. Mycorrhiza 20:217-263 ((https://doi.org/10.1007/s00572-009-0274-x)); http://mycorrhizas.info/ecmf.html ((http://mycorrhizas.info/ecmf.html))
ASV_2348	0	0	0	0	0	0	27	0	0	0	0	0	0	0	0	0	0	0	15	0	0	0	0	0	0	0	0	0	0	0	0	0	0	30	0	0	k__Fungi;p__Basidiomycota;c__Agaricomycetes;o__Agaricales;f__Cortinariaceae;g__Cortinarius	Symbiotroph	Ectomycorrhizal	NULL	Agaricoid	Highly Probable	NULL	Rinaldi AC, et al. 2008. Fungal Diversity 33:1-45 ((http://www.fungaldiversity.org/fdp/sfdp/33-1.pdf)); Tedersoo L, et al. 2010. Mycorrhiza 20:217-263 ((https://doi.org/10.1007/s00572-009-0274-x)); http://mycorrhizas.info/ecmf.html ((http://mycorrhizas.info/ecmf.html))
ASV_2357	0	0	0	0	0	0	44	0	0	0	0	0	0	0	0	0	0	0	0	0	0	0	0	0	0	0	0	0	0	0	0	0	0	0	0	0	k__Fungi;p__Ascomycota;c__Eurotiomycetes;o__Chaetothyriales	na	na	na	na	na	na	na
ASV_236	298	107	260	430	435	253	1587	633	1096	0	146	48	507	32	506	102	73	80	0	71	0	36	22	41	0	11	28	28	9	0	15	106	0	15	8	43	k__Fungi;p__Mucoromycota;c__Umbelopsidomycetes;o__Umbelopsidales;f__Umbelopsidaceae;g__Umbelopsis	Saprotroph	Undefined Saprotroph	NULL	NULL	Probable	NULL	Tedersoo L, et al. 2014. Science 346:e1256688 ((https://doi.org/10.1126/science.1256688))
ASV_2363	0	0	0	0	0	0	0	0	0	0	0	0	0	0	0	44	0	0	0	0	0	0	0	0	0	0	0	0	0	0	0	0	0	0	0	0	k__Fungi;p__Basidiomycota;c__Agaricomycetes;o__Polyporales;f__Irpicaceae;g__Irpex;s__Irpex_lacteus	Saprotroph	Wood Saprotroph	White Rot	Corticioid	Highly Probable	White rot of dead hardwoods, rarely on conifers	Costa IPMW, et al. 2012. Mycotaxon 119:e26 ((http://mycotaxon.com/resources/checklists/costa_v119_checklist.pdf)); Gilbertson RL, Ryvarden L. 1987-1987. North American Polypores. Fungiflora, Oslo (ISBN: 978-0945345060); The American Phytopathological Society Common Names of Plant Diseases ((http://www.apsnet.org/publications/commonnames/Pages/default.aspx))
ASV_2369	0	0	0	0	0	0	0	0	0	0	0	0	0	0	0	0	0	0	0	0	0	0	0	0	0	0	0	0	0	44	0	0	0	0	0	0	k__Fungi;p__Ascomycota	na	na	na	na	na	na	na
ASV_237	0	0	0	0	0	0	0	0	0	0	0	0	0	0	0	839	697	877	0	5	6	0	0	0	0	0	0	0	0	0	0	0	0	0	0	0	k__Fungi;p__Basidiomycota;c__Agaricomycetes;o__Atheliales;f__Atheliaceae;g__Byssocorticium	Pathotroph-Saprotroph-Symbiotroph	Ectomycorrhizal-Lichen Parasite-Lichenized-Plant Pathogen	NULL	Corticioid	Possible	Many species form ectomycorrhizal associations, often occupying a dominant position in mycorrhizal communities. Other species are pathogens of many different plants and even lichens, and one species has even been suggested to form a lichen association with cyanobacteria. Yet more species are sparse and active decomposers, and a few are aquatic (Cannon & Kirk 2007)	Cannon PF, Kirk PM. 2007. Fungal Families of the World. CAB International, Cambridge (ISBN: 978-0851998275)
ASV_2371	0	0	0	0	0	0	0	0	0	0	0	0	0	0	0	0	0	0	0	0	0	0	0	0	0	0	0	0	0	0	0	0	0	44	0	0	k__Fungi;p__Ascomycota	na	na	na	na	na	na	na
ASV_2373	0	0	0	0	0	0	0	0	0	0	0	0	0	0	0	0	0	0	0	0	0	0	0	0	0	0	0	0	0	0	0	0	0	0	0	44	k__Fungi;p__Basidiomycota;c__Tremellomycetes;o__Tremellales;f__Bulleribasidiaceae;g__Vishniacozyma;s__Vishniacozyma_heimaeyensis	na	na	na	na	na	na	na
ASV_2374	0	0	0	0	0	0	0	0	0	0	0	0	0	0	0	0	0	0	0	0	0	0	0	0	0	0	0	0	0	0	0	0	0	0	0	44	k__Fungi;p__Ascomycota;c__Leotiomycetes;o__Helotiales;f__Mollisiaceae;g__Phialocephala;s__Phialocephala_uotiloensis	Symbiotroph	Endophyte	NULL	Microfungus	Highly Probable	Dark Septate Endophyte, known from plant roots.	Newsham KK. 2011. New Phytologist 190:783-793 ((https://doi.org/10.1111/j.1469-8137.2010.03611.x)) (as dark septate root endophytes)
ASV_2375	0	0	0	0	0	0	43	0	0	0	0	0	0	0	0	0	0	0	0	0	0	0	0	0	0	0	0	0	0	0	0	0	0	0	0	0	k__Fungi;p__Mucoromycota	na	na	na	na	na	na	na
ASV_238	0	0	0	0	0	0	0	0	0	0	820	0	1431	0	1145	0	0	0	0	0	0	0	0	0	0	0	0	0	0	0	0	0	0	0	0	0	k__Fungi;p__Basidiomycota;c__Agaricomycetes;o__Sebacinales;f__Serendipitaceae	na	na	na	na	na	na	na
ASV_2380	0	0	0	0	14	0	0	0	43	0	0	0	0	0	0	0	0	0	0	0	0	0	0	0	0	0	0	0	0	0	0	0	0	0	0	0	k__Fungi;p__Basidiomycota;c__Tremellomycetes	na	na	na	na	na	na	na
ASV_2383	0	0	0	0	0	0	0	0	0	0	0	0	0	0	10	0	0	9	0	0	0	0	0	0	0	0	0	0	0	0	0	0	0	24	0	0	k__Fungi;p__Ascomycota;c__Pezizomycetes;o__Pezizales;g__Harmoniella	na	na	na	na	na	na	na
ASV_2387	0	0	0	0	0	0	0	0	0	0	0	0	0	0	0	0	0	0	0	0	0	43	0	0	0	0	0	0	0	0	0	0	0	0	0	0	k__Fungi;p__Ascomycota;c__Sordariomycetes;o__Hypocreales;f__Nectriaceae;g__Cylindrocarpon	Pathotroph	Plant Pathogen	NULL	Microfungus	Probable	NULL	Tedersoo L, et al. 2014. Science 346:e1256688 ((https://doi.org/10.1126/science.1256688))
ASV_2391	0	0	0	0	0	0	0	0	0	0	0	0	0	0	0	0	0	0	0	0	0	0	0	0	43	0	0	0	0	0	0	0	0	0	0	0	k__Fungi;p__Ascomycota;c__Sordariomycetes;o__Hypocreales;f__Nectriaceae	Pathotroph-Saprotroph-Symbiotroph	Animal Pathogen-Endophyte-Fungal Parasite-Lichen Parasite-Plant Pathogen-Wood Saprotroph	NULL	Microfungus	Possible	Fusarium species are amongst the economically significant plant pathogens (Cannon & Kirk 2007)	Cannon PF, Kirk PM. 2007. Fungal Families of the World. CAB International, Cambridge (ISBN: 978-0851998275); Hirooka Y, et al. 2012. Studies in Mycology 711-210 ((https://doi.org/10.3114/sim0001)); Tedersoo L, et al. 2014. Science 346:e1256688 ((https://doi.org/10.1126/science.1256688)); The American Phytopathological Society Common Names of Plant Diseases ((http://www.apsnet.org/publications/com…
ASV_2393	0	0	0	0	0	0	0	0	0	0	0	0	0	0	0	0	0	0	0	0	0	0	0	0	0	0	37	0	0	0	0	0	0	0	6	0	k__Fungi;p__Ascomycota;c__Pezizomycetes;o__Pezizales	na	na	na	na	na	na	na
ASV_2396	0	0	0	0	0	0	0	0	0	0	0	0	0	0	0	0	0	0	0	0	0	0	0	0	0	0	0	0	0	0	43	0	0	0	0	0	k__Fungi;p__Ascomycota;c__Sordariomycetes;o__Chaetosphaeriales;f__Chaetosphaeriaceae	Saprotroph	Plant Saprotroph-Wood Saprotroph	NULL	Microfungus	Probable	Saprobes associated with decaying woody and herbaceous plant material, including timber and timber products in damp buildings (Cannon & Kirk 2007)	Cannon PF, Kirk PM. 2007. Fungal Families of the World. CAB International, Cambridge (ISBN: 978-0851998275)
ASV_2397	0	0	0	0	0	0	0	0	0	0	0	0	0	0	0	0	0	0	0	0	0	0	0	0	0	0	0	0	0	0	43	0	0	0	0	0	k__Fungi;p__Ascomycota;c__Eurotiomycetes;o__Chaetothyriales;f__Herpotrichiellaceae;g__Capronia;s__Capronia_capucina	Symbiotroph	Endophyte	NULL	Facultative Yeast	Highly Probable	Dark Septate Endophyte, known from plant roots.	Tedersoo L, et al. 2014. Science 346:e1256688 ((https://doi.org/10.1126/science.1256688))
ASV_24	0	0	0	0	0	0	17135	6971	9027	0	0	9	0	0	0	0	0	0	0	0	0	0	0	0	0	0	15	0	0	0	0	0	0	0	0	0	k__Fungi;p__Basidiomycota;c__Agaricomycetes;o__Russulales;f__Russulaceae;g__Russula	Symbiotroph	Ectomycorrhizal	NULL	Agaricoid	Highly Probable	NULL	Rinaldi AC, et al. 2008. Fungal Diversity 33:1-45 ((http://www.fungaldiversity.org/fdp/sfdp/33-1.pdf)); Tedersoo L, et al. 2010. Mycorrhiza 20:217-263 ((https://doi.org/10.1007/s00572-009-0274-x)); http://mycorrhizas.info/ecmf.html ((http://mycorrhizas.info/ecmf.html))
ASV_2401	0	0	0	4	0	0	0	0	0	0	0	0	0	0	0	0	0	0	0	5	0	0	0	5	0	0	0	0	0	0	8	8	12	0	0	0	k__Fungi;p__Basidiomycota	na	na	na	na	na	na	na
ASV_2402	0	0	0	0	0	0	42	0	0	0	0	0	0	0	0	0	0	0	0	0	0	0	0	0	0	0	0	0	0	0	0	0	0	0	0	0	k__Fungi;p__Ascomycota;c__Sordariomycetes;o__Hypocreales;f__Cordycipitaceae	na	na	na	na	na	na	na
ASV_2411	0	0	0	0	0	0	0	0	0	0	0	0	0	0	0	0	0	0	0	0	0	0	0	0	42	0	0	0	0	0	0	0	0	0	0	0	k__Fungi;p__Ascomycota;c__Dothideomycetes;o__Mycosphaerellales;f__Mycosphaerellaceae	Pathotroph-Saprotroph	Plant Pathogen-Undefined Saprotroph	NULL	Microfungus	Probable	Biotrophic, necrotrophic or saprobic on various plant tissues (Cannon & Kirk 2007)	Cannon PF, Kirk PM. 2007. Fungal Families of the World. CAB International, Cambridge (ISBN: 978-0851998275)
ASV_2412	0	0	0	0	0	0	0	0	0	0	0	0	0	0	0	0	0	0	0	0	0	0	0	0	21	30	0	0	21	0	0	0	0	0	0	0	k__Fungi;p__Basidiomycota;c__Agaricomycetes;o__Agaricales;f__Psathyrellaceae;g__Psathyrella	Saprotroph	Wood Saprotroph	NULL	Agaricoid	Probable	NULL	Tedersoo L, et al. 2014. Science 346:e1256688 ((https://doi.org/10.1126/science.1256688))
ASV_2415	0	0	0	0	0	0	0	0	0	0	0	10	0	0	0	0	0	0	0	0	0	0	0	0	0	42	0	0	0	0	0	0	0	0	0	0	k__Fungi;p__Ascomycota	na	na	na	na	na	na	na
ASV_2418	0	0	0	0	0	0	0	0	0	0	0	0	0	0	0	0	0	0	0	0	0	0	0	0	0	0	42	0	0	0	0	0	0	0	0	0	k__Fungi;p__Basidiomycota;c__Agaricomycetes;o__Agaricales;f__Cortinariaceae	Symbiotroph	Ectomycorrhizal	NULL	Agaricoid	Probable	Ectomycorrhizal with woody plants, especially Pinaceae, Fagaceae and Salicaceae (Cannon & Kirk 2007)	Cannon PF, Kirk PM. 2007. Fungal Families of the World. CAB International, Cambridge (ISBN: 978-0851998275)
ASV_2419	0	0	0	0	0	0	0	0	0	0	0	0	0	0	0	0	0	0	0	0	0	0	0	0	0	0	42	0	0	0	0	0	0	0	0	0	k__Fungi;p__Ascomycota;c__Sordariomycetes;o__Sordariales;f__Lasiosphaeriaceae;g__Cercophora	Saprotroph	Dung Saprotroph	NULL	Microfungus	Highly Probable	NULL	Bell A. 1983. Dung Fungi: An Illustrated Guide to Coprophilous Fungi in New Zealand. Victoria University Press, Wellington (ISBN: 978-0864730015)
ASV_242	0	0	0	0	0	0	239	64	27	0	38	0	41	0	0	30	0	17	0	45	0	0	0	0	0	0	0	0	0	0	0	82	0	1406	84	274	k__Fungi;p__Ascomycota;c__Eurotiomycetes;o__Eurotiales;f__Aspergillaceae;g__Penicillium	na	na	na	na	na	na	na
ASV_2420	0	0	0	0	0	0	0	0	0	0	0	0	0	0	0	0	0	0	0	0	0	0	0	0	0	0	0	0	42	0	0	0	0	0	0	0	k__Fungi;p__Basidiomycota;c__Microbotryomycetes;f__Chrysozymaceae;g__Oberwinklerozyma	na	na	na	na	na	na	na
ASV_2422	0	0	0	0	0	0	0	0	0	0	0	0	0	0	0	0	0	0	0	0	0	0	0	0	0	0	0	0	42	0	0	0	0	0	0	0	k__Fungi;p__Basidiomycota;c__Agaricomycetes	na	na	na	na	na	na	na
ASV_2425	0	0	0	0	0	0	0	0	0	0	0	0	0	0	0	0	0	0	0	0	0	0	0	0	0	0	0	0	0	0	42	0	0	0	0	0	k__Fungi;p__Ascomycota;c__Leotiomycetes;g__Collophora	Pathotroph	Plant Pathogen	NULL	Microfungus	Highly Probable	Pathotroph isolated from necrosis in Prunus wood (Damm et al. 2010)	Damm U, et al. 2010. Persoonia 24:60-80 ((http://doi.org/10.3767/003158510X500705)); Tedersoo L, et al. 2014. Science 346:e1256688 ((https://doi.org/10.1126/science.1256688))
ASV_2430	0	0	0	0	0	0	0	0	0	0	0	0	0	0	0	0	0	0	0	0	0	0	0	0	0	0	0	0	0	0	17	0	25	0	0	0	k__Fungi;p__Ascomycota;c__Sordariomycetes;o__Sordariales	na	na	na	na	na	na	na
ASV_2431	0	0	0	0	0	0	0	0	0	0	0	0	0	0	0	0	0	0	0	0	0	0	0	0	0	0	0	0	0	0	0	0	42	0	0	0	k__Fungi;p__Ascomycota	na	na	na	na	na	na	na
ASV_245	29	0	22	39	60	0	281	138	257	38	101	58	97	78	66	138	103	141	0	103	22	229	48	36	30	28	30	30	25	42	363	253	229	0	0	0	k__Fungi;p__Ascomycota;c__Leotiomycetes;f__Pseudeurotiaceae	Saprotroph	Plant Saprotroph-Wood Saprotroph	NULL	Microfungus	Probable	Saprobic on woody tissue and rotting vegetation, often isolated from soil (Cannon & Kirk 2007)	Cannon PF, Kirk PM. 2007. Fungal Families of the World. CAB International, Cambridge (ISBN: 978-0851998275)
ASV_2453	0	0	0	0	40	0	0	0	0	0	0	0	0	0	0	0	0	0	0	0	0	0	0	0	0	0	0	0	0	0	0	0	0	0	0	0	k__Fungi;p__Ascomycota;c__Dothideomycetes;o__Pleosporales;f__Melanommataceae;g__Phragmocephala;s__Phragmocephala_garethjonesii	Saprotroph	Wood Saprotroph	NULL	Microfungus	Probable	Saprobic on wood and bark (Cannon & Kirk 2007)	Cannon PF, Kirk PM. 2007. Fungal Families of the World. CAB International, Cambridge (ISBN: 978-0851998275)
ASV_2455	0	0	0	0	0	0	40	0	5	0	0	12	0	0	0	0	0	0	0	0	0	0	0	0	0	0	0	0	0	0	0	0	0	0	0	0	k__Fungi;p__Mucoromycota;c__Umbelopsidomycetes;o__Umbelopsidales;f__Umbelopsidaceae;g__Umbelopsis	Saprotroph	Undefined Saprotroph	NULL	NULL	Probable	NULL	Tedersoo L, et al. 2014. Science 346:e1256688 ((https://doi.org/10.1126/science.1256688))
ASV_2457	0	0	0	0	0	0	0	0	0	0	0	0	0	0	0	13	22	5	0	0	0	0	0	0	0	0	0	0	0	0	0	0	0	0	0	0	k__Fungi;p__Basidiomycota;c__Agaricomycetes;o__Thelephorales;f__Thelephoraceae;g__Tomentella	Symbiotroph	Ectomycorrhizal	NULL	Corticioid	Highly Probable	NULL	Rinaldi AC, et al. 2008. Fungal Diversity 33:1-45 ((http://www.fungaldiversity.org/fdp/sfdp/33-1.pdf)); Tedersoo L, et al. 2010. Mycorrhiza 20:217-263 ((https://doi.org/10.1007/s00572-009-0274-x)); http://mycorrhizas.info/ecmf.html ((http://mycorrhizas.info/ecmf.html))
ASV_246	0	0	0	0	22	0	0	0	0	0	22	0	54	0	42	1059	862	1239	329	488	82	0	44	0	0	0	0	0	0	0	0	0	0	0	0	0	k__Fungi;p__Basidiomycota;c__Agaricomycetes;o__Atheliales;f__Atheliaceae	Pathotroph-Saprotroph-Symbiotroph	Ectomycorrhizal-Lichen Parasite-Lichenized-Plant Pathogen	NULL	Corticioid	Possible	Many species form ectomycorrhizal associations, often occupying a dominant position in mycorrhizal communities. Other species are pathogens of many different plants and even lichens, and one species has even been suggested to form a lichen association with cyanobacteria. Yet more species are sparse and active decomposers, and a few are aquatic (Cannon & Kirk 2007)	Cannon PF, Kirk PM. 2007. Fungal Families of the World. CAB International, Cambridge (ISBN: 978-0851998275)
ASV_2460	0	0	0	0	0	0	0	0	0	0	0	0	0	0	0	0	0	0	0	9	0	0	0	0	0	0	0	0	0	0	0	31	0	0	0	0	k__Fungi;p__Basidiomycota;c__Agaricomycetes;o__Agaricales;f__Strophariaceae;g__Galerina	Pathotroph-Saprotroph	Bryophyte Parasite-Leaf Saprotroph-Soil Saprotroph-Undefined Saprotroph-Wood Saprotroph	White Rot	Agaricoid	Probable	NULL	Tedersoo L, et al. 2014. Science 346:e1256688 ((https://doi.org/10.1126/science.1256688))
ASV_2464	0	0	0	0	0	0	0	0	0	0	0	0	0	0	0	0	0	0	0	0	0	0	0	0	7	9	24	0	0	0	0	0	0	0	0	0	k__Fungi;p__Ascomycota;c__Pezizomycetes;o__Pezizales;f__Pezizaceae;g__Peziza;s__Peziza_depressa	Saprotroph-Symbiotroph	Dung Saprotroph-Ectomycorrhizal-Litter Saprotroph-Undefined Saprotroph	NULL	Pezizoid	Possible	Saprobic or ectomycorrhizal, on or in soil, leafmould etc., some species associated with dung or fire sites (Cannon & Kirk 2007)	Cannon PF, Kirk PM. 2007. Fungal Families of the World. CAB International, Cambridge (ISBN: 978-0851998275)
ASV_248	0	0	0	0	0	0	0	0	0	0	0	0	0	0	19	0	0	0	0	62	0	553	63	269	151	151	120	141	121	79	169	234	59	88	0	28	k__Fungi;p__Ascomycota;c__Sordariomycetes	na	na	na	na	na	na	na
ASV_2489	0	0	0	0	0	0	0	0	0	0	0	0	22	0	0	0	0	0	0	0	0	0	0	0	17	0	0	0	0	0	0	0	0	0	0	0	k__Fungi;p__Basidiomycota;c__Agaricomycetes;o__Agaricales;f__Tricholomataceae;g__Tricholoma	Pathotroph-Symbiotroph	Ectomycorrhizal-Fungal Parasite	NULL	Agaricoid	Highly Probable	Tricholoma species are ectomycorrhizal, occurring in coniferous and broadleaved forests (Cannon & Kirk 2007); T. sclerotoideum is parasitic on Helvella spp.	Cannon PF, Kirk PM. 2007. Fungal Families of the World. CAB International, Cambridge (ISBN: 978-0851998275); Rinaldi AC, et al. 2008. Fungal Diversity 33:1-45 ((http://www.fungaldiversity.org/fdp/sfdp/33-1.pdf)); Tedersoo L, et al. 2010. Mycorrhiza 20:217-263 ((https://doi.org/10.1007/s00572-009-0274-x)); http://mycorrhizas.info/ecmf.html ((http://mycorrhizas.info/ecmf.html))
ASV_2497	0	0	0	0	0	0	0	0	0	0	0	0	0	0	0	0	0	0	0	0	0	0	0	0	0	39	0	0	0	0	25	0	0	0	0	0	k__Fungi;p__Basidiomycota;c__Agaricomycetes	na	na	na	na	na	na	na
ASV_25	0	0	606	12188	10636	5534	959	130	144	6	0	0	0	0	0	0	0	0	0	0	0	0	0	0	0	0	0	0	0	0	0	0	0	0	0	0	k__Fungi;p__Basidiomycota;c__Agaricomycetes;o__Sebacinales;f__Sebacinaceae	Symbiotroph	Ectomycorrhizal	NULL	Coralloid	Probable	Terrestrial forming mycorrhizas with a wide range of plants including orchids, Ericaceae and liverworts as well as ectomycorrhizas with conifers and angiosperm trees (Cannon & Kirk 2007)	Cannon PF, Kirk PM. 2007. Fungal Families of the World. CAB International, Cambridge (ISBN: 978-0851998275)
ASV_250	0	0	0	0	0	0	0	0	0	0	0	0	0	0	0	0	0	0	0	0	2294	0	0	0	0	0	0	0	0	0	0	0	0	0	0	0	k__Fungi;p__Ascomycota;c__Sordariomycetes;o__Xylariales	na	na	na	na	na	na	na
ASV_2501	0	0	0	0	0	0	0	0	0	0	0	0	0	0	0	0	0	0	0	0	0	0	0	0	0	0	0	0	0	39	0	0	0	0	0	0	k__Fungi;p__Mucoromycota;c__Glomeromycetes;o__Glomerales;f__Glomeraceae	Symbiotroph	Arbuscular Mycorrhizal	NULL	Microfungus	Highly Probable	NULL	Redecker D, et al. 2013. Mycorrhiza 23:515-531 ((https://doi.org/10.1007/s00572-013-0486-y))
ASV_2508	0	0	0	0	0	0	0	0	0	0	0	0	0	18	0	0	0	0	0	0	0	0	0	0	0	0	0	0	0	0	0	0	0	0	0	20	k__Fungi;p__Ascomycota;c__Dothideomycetes;o__Capnodiales	na	na	na	na	na	na	na
ASV_2511	0	0	0	0	0	0	0	0	0	0	0	0	0	0	0	0	13	0	0	13	25	0	0	0	0	0	0	0	0	0	0	0	0	0	0	0	k__Fungi;p__Basidiomycota;c__Agaricomycetes;o__Thelephorales;f__Thelephoraceae	Saprotroph-Symbiotroph	Ectomycorrhizal-Undefined Saprotroph	NULL	Clavarioid	Probable	On the ground, on soil, a few on wood. At least some speices ectomycorrhizal (Cannon & Kirk 2007)	Cannon PF, Kirk PM. 2007. Fungal Families of the World. CAB International, Cambridge (ISBN: 978-0851998275)
ASV_252	0	0	0	0	0	0	0	0	25	0	0	0	0	0	0	0	0	0	0	112	0	512	215	185	159	61	0	151	146	0	306	240	0	85	30	74	k__Fungi;p__Ascomycota;c__Dothideomycetes;o__Pleosporales;f__Didymellaceae	Pathotroph-Saprotroph	Animal Pathogen-Plant Pathogen-Undefined Saprotroph	NULL	Microfungus	Possible	NULL	Tedersoo L, et al. 2014. Science 346:e1256688 ((https://doi.org/10.1126/science.1256688))
ASV_2522	0	0	0	0	0	0	0	0	0	0	0	0	0	0	0	0	0	0	0	0	0	0	0	0	38	0	0	0	9	0	0	0	0	0	0	0	k__Fungi;p__Mucoromycota;c__Mortierellomycetes;o__Mortierellales;f__Mortierellaceae;g__Mortierella	Saprotroph-Symbiotroph	Endophyte-Litter Saprotroph-Soil Saprotroph-Undefined Saprotroph	NULL	Microfungus	Probable	Saprobic in soil and thus frequenctly isolated from soil and material contaminated with soil such as hay or rotten silage and spoil tips (Cannon & Kirk 2007)	Cannon PF, Kirk PM. 2007. Fungal Families of the World. CAB International, Cambridge (ISBN: 978-0851998275); Tedersoo L, et al. 2014. Science 346:e1256688 ((https://doi.org/10.1126/science.1256688)); Purahong W, et al. 2016. Molecular Ecology 25:4059-4074 ((https://doi.org/10.1111/mec.13739))
ASV_2534	0	0	0	0	0	0	0	0	0	0	0	0	0	0	0	0	0	0	0	0	0	0	0	0	0	0	0	0	0	0	38	0	0	0	0	0	k__Fungi;p__Ascomycota;c__Leotiomycetes;o__Helotiales	na	na	na	na	na	na	na
ASV_2537	0	0	0	37	0	0	0	0	0	0	0	0	0	0	0	0	0	0	0	0	0	0	0	0	0	0	0	0	0	0	0	0	0	0	0	0	k__Fungi;p__Ascomycota;c__Dothideomycetes;o__Pleosporales;f__Pleosporaceae	Pathotroph-Saprotroph	Endophyte-Lichen Parasite-Plant Pathogen-Undefined Saprotroph	NULL	Microfungus	Probable	Necrotrophic pathogens and saprobes, especially associated with grasses. Many species are seed-borne (Cannon & Kirk 2007)	Cannon PF, Kirk PM. 2007. Fungal Families of the World. CAB International, Cambridge (ISBN: 978-0851998275); David AS, et al. 2016. Microbial Ecology 71:912-926 ((https://doi.org/10.1007/s00248-015-0712-6)); Lawrey JD, Diederich P. 2016. http://www.lichenicolous.net (accessed 24 May 2017) ((http://www.lichenicolous.net))
ASV_2538	0	0	0	0	37	0	0	0	0	0	0	0	0	0	0	0	0	0	0	0	0	0	0	0	0	0	0	0	0	0	0	0	0	0	0	0	k__Fungi;p__Ascomycota;c__Dothideomycetes;o__Pleosporales	na	na	na	na	na	na	na
ASV_254	0	0	0	0	0	0	0	0	0	0	0	0	0	0	0	0	0	0	34	10	11	1761	484	246	0	0	0	0	0	0	0	0	0	0	0	0	k__Fungi;p__Basidiomycota;c__Agaricomycetes;o__Cantharellales;f__Ceratobasidiaceae	Pathotroph-Saprotroph-Symbiotroph	Endomycorrhizal-Plant Pathogen-Undefined Saprotroph	NULL	Microfungus	Possible	Best known as plant pathogens, but also saprobic. Species are endomycorrhizal with a wide range of plant roots - especially of Orchidaceae but also even bryophytes (Cannon & Kirk 2007)	Cannon PF, Kirk PM. 2007. Fungal Families of the World. CAB International, Cambridge (ISBN: 978-0851998275)
ASV_2541	0	0	0	0	0	0	0	43	0	0	0	0	0	0	0	2	0	0	0	0	0	0	0	0	0	0	0	0	0	0	0	0	0	0	0	0	k__Fungi;p__Basidiomycota;c__Agaricomycetes;o__Polyporales	na	na	na	na	na	na	na
ASV_2544	0	0	0	0	0	0	0	0	0	0	0	0	0	0	0	16	9	21	0	0	0	0	0	0	0	0	0	0	0	0	0	0	0	0	0	0	k__Fungi;p__Basidiomycota;c__Agaricomycetes;o__Thelephorales;f__Thelephoraceae;g__Tomentella	Symbiotroph	Ectomycorrhizal	NULL	Corticioid	Highly Probable	NULL	Rinaldi AC, et al. 2008. Fungal Diversity 33:1-45 ((http://www.fungaldiversity.org/fdp/sfdp/33-1.pdf)); Tedersoo L, et al. 2010. Mycorrhiza 20:217-263 ((https://doi.org/10.1007/s00572-009-0274-x)); http://mycorrhizas.info/ecmf.html ((http://mycorrhizas.info/ecmf.html))
ASV_255	0	0	49	0	0	0	0	0	0	0	0	0	0	0	0	654	1263	2222	0	0	0	0	0	0	0	0	0	0	0	0	0	0	0	0	0	0	k__Fungi;p__Basidiomycota;c__Agaricomycetes;o__Agaricales;f__Cortinariaceae;g__Cortinarius;s__Cortinarius_subtortus	Symbiotroph	Ectomycorrhizal	NULL	Agaricoid	Highly Probable	NULL	Rinaldi AC, et al. 2008. Fungal Diversity 33:1-45 ((http://www.fungaldiversity.org/fdp/sfdp/33-1.pdf)); Tedersoo L, et al. 2010. Mycorrhiza 20:217-263 ((https://doi.org/10.1007/s00572-009-0274-x)); http://mycorrhizas.info/ecmf.html ((http://mycorrhizas.info/ecmf.html))
ASV_2555	0	0	0	0	0	0	0	0	0	0	0	0	0	0	0	0	0	0	0	0	0	0	0	0	0	23	14	0	0	0	0	0	0	0	0	0	k__Fungi;p__Mucoromycota;c__Mortierellomycetes;o__Mortierellales;f__Mortierellaceae	Saprotroph-Symbiotroph	Endophyte-Litter Saprotroph-Soil Saprotroph-Undefined Saprotroph	NULL	Microfungus	Possible	Saprobic in soil and thus frequenctly isolated from soil and material contaminated with soil such as hay or rotten silage and spoil tips (Cannon & Kirk 2007)	Cannon PF, Kirk PM. 2007. Fungal Families of the World. CAB International, Cambridge (ISBN: 978-0851998275); Purahong W, et al. 2016. Molecular Ecology 25:4059-4074 ((https://doi.org/10.1111/mec.13739))
ASV_2559	0	0	0	0	0	0	0	0	0	0	0	0	0	0	0	0	0	0	0	0	0	0	0	0	0	0	37	0	0	0	0	0	0	0	0	0	k__Fungi;p__Mucoromycota;c__Glomeromycetes;o__Diversisporales;f__Acaulosporaceae;g__Acaulospora	Symbiotroph	Arbuscular Mycorrhizal	NULL	NULL	Highly Probable	NULL	Redecker D, et al. 2013. Mycorrhiza 23:515-531 ((https://doi.org/10.1007/s00572-013-0486-y))
ASV_256	0	0	0	0	0	0	0	0	0	0	0	0	0	0	0	0	0	10	0	162	0	496	319	119	0	0	0	0	0	0	657	299	323	0	0	34	k__Fungi;p__Basidiomycota;c__Agaricomycetes;o__Agaricales;f__Pluteaceae;g__Pluteus;s__Pluteus_primus	Pathotroph-Saprotroph	Bryophyte Parasite-Litter Saprotroph-Wood Saprotroph	White Rot	Agaricoid	Probable	NULL	Grgurinovic CA, Simpson JA. 2001. Fungal Diversity 8:97-127 ((http://www.fungaldiversity.org/fdp/sfdp/FD_8_97-127.pdf)); James TY, et al. 2006. Nature 443:818-822 ((https://doi.org/10.1038/nature05110)); Tedersoo L, et al. 2014. Science 346:e1256688 ((https://doi.org/10.1126/science.1256688))
ASV_2563	0	0	0	0	0	0	0	0	0	0	0	0	0	0	0	0	0	0	0	0	0	0	0	0	0	0	0	0	0	0	0	0	37	0	0	0	k__Fungi;p__Ascomycota;c__Sordariomycetes;o__Hypocreales;f__Cordycipitaceae;g__Lecanicillium	Pathotroph	Animal Pathogen	NULL	NULL	Probable	NULL	Tedersoo L, et al. 2014. Science 346:e1256688 ((https://doi.org/10.1126/science.1256688))
ASV_2566	36	0	16	0	0	0	0	0	0	0	0	0	0	0	0	0	0	0	0	0	0	0	0	0	0	0	0	0	0	0	0	0	0	0	0	0	k__Fungi;p__Basidiomycota;c__Agaricomycetes;o__Russulales;f__Russulaceae;g__Lactarius	Symbiotroph	Ectomycorrhizal	NULL	Agaricoid	Highly Probable	Common name - milk-cap	Rinaldi AC, et al. 2008. Fungal Diversity 33:1-45 ((http://www.fungaldiversity.org/fdp/sfdp/33-1.pdf)); Tedersoo L, et al. 2010. Mycorrhiza 20:217-263 ((https://doi.org/10.1007/s00572-009-0274-x)); http://mycorrhizas.info/ecmf.html ((http://mycorrhizas.info/ecmf.html))
ASV_257	405	39	101	174	78	60	33	10	8	238	81	600	160	135	129	50	61	70	61	81	89	0	0	0	0	0	0	0	0	0	0	0	0	14	0	47	k__Fungi;p__Ascomycota;c__Pezizomycetes;o__Pezizales;f__Pyronemataceae	Saprotroph-Symbiotroph	Dung Saprotroph-Ectomycorrhizal-Soil Saprotroph-Wood Saprotroph	NULL	Gasteroid-Pezizoid	Possible	Saprobic on soil, dung or rotten wood or mycorrhizal, some species hypogeous, others associated with fire sites (Cannon & Kirk 2007)	Cannon PF, Kirk PM. 2007. Fungal Families of the World. CAB International, Cambridge (ISBN: 978-0851998275)
ASV_2574	0	7	0	0	0	0	0	0	0	0	0	0	0	0	0	0	0	0	0	0	0	36	0	0	0	0	0	0	0	0	0	0	0	0	0	0	k__Fungi;p__Ascomycota;c__Sordariomycetes;o__Xylariales;f__Xylariaceae;g__Rosellinia	Saprotroph	Undefined Saprotroph	NULL	Microfungus	Probable	NULL	Tedersoo L, et al. 2014. Science 346:e1256688 ((https://doi.org/10.1126/science.1256688))
ASV_2575	0	0	0	0	16	0	0	0	0	0	0	0	0	0	0	0	0	0	10	0	0	36	0	0	0	0	0	0	0	0	0	0	0	0	0	0	k__Fungi;p__Ascomycota	na	na	na	na	na	na	na
ASV_2579	0	0	0	0	0	0	0	0	0	0	0	0	0	0	0	0	0	0	0	0	0	0	0	0	0	36	0	0	0	0	0	0	0	0	0	0	k__Fungi;p__Ascomycota	na	na	na	na	na	na	na
ASV_2581	0	0	0	0	0	0	0	0	0	0	0	0	0	0	0	0	0	0	0	0	0	0	0	0	0	0	69	0	0	0	0	0	0	0	0	0	k__Fungi;p__Basidiomycota;c__Agaricomycetes;o__Auriculariales	na	na	na	na	na	na	na
ASV_2584	0	0	0	0	0	0	0	0	0	0	0	0	0	0	0	0	0	0	0	0	0	0	0	0	0	0	0	0	0	0	36	0	0	0	0	0	k__Fungi;p__Ascomycota;c__Eurotiomycetes;o__Chaetothyriales	na	na	na	na	na	na	na
ASV_2589	0	0	0	35	0	0	0	0	0	0	0	0	0	0	0	0	0	0	0	0	0	0	0	0	0	0	0	0	0	0	0	0	0	0	0	0	k__Fungi;p__Ascomycota	na	na	na	na	na	na	na
ASV_259	1017	439	672	0	0	0	0	0	0	0	0	0	0	0	0	0	0	0	0	0	0	0	0	0	0	0	0	0	0	0	0	0	0	0	0	0	k__Fungi;p__Basidiomycota;c__Agaricomycetes;o__Thelephorales;f__Thelephoraceae	Saprotroph-Symbiotroph	Ectomycorrhizal-Undefined Saprotroph	NULL	Clavarioid	Probable	On the ground, on soil, a few on wood. At least some speices ectomycorrhizal (Cannon & Kirk 2007)	Cannon PF, Kirk PM. 2007. Fungal Families of the World. CAB International, Cambridge (ISBN: 978-0851998275)
ASV_2594	0	0	0	0	0	0	0	0	0	0	0	0	0	0	0	35	0	0	0	0	0	0	0	0	0	0	0	0	0	0	0	0	0	0	0	0	k__Fungi;p__Ascomycota;c__Orbiliomycetes;o__Orbiliales;f__Orbiliaceae;g__Orbilia;s__Orbilia_cejpii	Saprotroph	Wood Saprotroph	NULL	Microfungus	Probable	Saprobic, found especially on wood in both wet and dry habitats. Many species are nematophagous, forming adhesive knobs, nets or ring-like traps in the presence of a food source; perhaps a strategy for life in low-nitrogen environments. There have been reports of associations with algae for a few species, but an established lichen association appears not to exist (Cannon & Kirk 2007)	Cannon PF, Kirk PM. 2007. Fungal Families of the World. CAB International, Cambridge (ISBN: 978-0851998275); Tedersoo L, et al. 2014. Science 346:e1256688 ((https://doi.org/10.1126/science.1256688))
ASV_260	0	0	0	0	9	0	0	0	0	79	318	209	890	76	526	0	0	0	0	0	0	0	0	0	0	0	7	0	0	0	0	0	0	0	0	0	k__Fungi;p__Basidiomycota;c__Agaricomycetes;o__Agaricales;f__Amanitaceae;g__Amanita	Saprotroph-Symbiotroph	Ectomycorrhizal-Undefined Saprotroph	NULL	Agaricoid	Probable	Some members of the genus are deadly poisonous	Rinaldi AC, et al. 2008. Fungal Diversity 33:1-45 ((http://www.fungaldiversity.org/fdp/sfdp/33-1.pdf)); Tedersoo L, et al. 2010. Mycorrhiza 20:217-263 ((https://doi.org/10.1007/s00572-009-0274-x)); Wolfe BE, et al. 2012. PLoS ONE 7:e39597 ((https://doi.org/10.1371/journal.pone.0039597)); http://mycorrhizas.info/ecmf.html ((http://mycorrhizas.info/ecmf.html)); http://en.wikipedia.org/wiki/List_of_…
ASV_2600	0	0	0	0	0	0	0	0	0	0	0	0	0	0	0	0	0	0	0	0	0	0	0	0	35	0	0	0	0	0	0	0	0	0	0	0	k__Fungi;p__Ascomycota;c__Eurotiomycetes;o__Onygenales	na	na	na	na	na	na	na
ASV_2608	0	0	0	0	0	0	0	0	0	0	0	0	0	0	0	0	0	0	0	0	0	0	0	0	0	0	35	0	0	0	0	0	0	0	0	0	k__Fungi;p__Mucoromycota;c__Mortierellomycetes;o__Mortierellales;f__Mortierellaceae	Saprotroph-Symbiotroph	Endophyte-Litter Saprotroph-Soil Saprotroph-Undefined Saprotroph	NULL	Microfungus	Possible	Saprobic in soil and thus frequenctly isolated from soil and material contaminated with soil such as hay or rotten silage and spoil tips (Cannon & Kirk 2007)	Cannon PF, Kirk PM. 2007. Fungal Families of the World. CAB International, Cambridge (ISBN: 978-0851998275); Purahong W, et al. 2016. Molecular Ecology 25:4059-4074 ((https://doi.org/10.1111/mec.13739))
ASV_2609	0	0	0	0	0	0	0	0	0	0	0	0	0	0	0	0	0	0	0	0	0	0	0	0	0	0	0	0	0	0	35	0	0	0	0	0	k__Fungi;p__Ascomycota;c__Leotiomycetes;o__Helotiales;f__Hyaloscyphaceae	Saprotroph	Plant Saprotroph-Wood Saprotroph	NULL	Microfungus	Probable	Saprobic on woody and herbaceous material (Cannon & Kirk 2007)	Cannon PF, Kirk PM. 2007. Fungal Families of the World. CAB International, Cambridge (ISBN: 978-0851998275)
ASV_2612	0	0	0	0	0	0	0	0	0	0	0	0	0	0	0	0	0	0	0	0	0	0	0	0	0	0	0	0	0	0	0	0	35	0	0	0	k__Fungi;p__Basidiomycota;c__Agaricomycetes;o__Agaricales;f__Mycenaceae;g__Mycena	Pathotroph-Saprotroph	Leaf Saprotroph-Plant Pathogen-Undefined Saprotroph-Wood Saprotroph	NULL	Agaricoid	Probable	NULL	Grgurinovic CA, Simpson JA. 2001. Fungal Diversity 8:97-127 ((http://www.fungaldiversity.org/fdp/sfdp/FD_8_97-127.pdf)); Tedersoo L, et al. 2014. Science 346:e1256688 ((https://doi.org/10.1126/science.1256688)); The American Phytopathological Society Common Names of Plant Diseases ((http://www.apsnet.org/publications/commonnames/Pages/default.aspx))
ASV_2616	0	0	0	0	0	0	0	0	0	0	0	0	0	0	0	0	0	0	0	0	0	0	0	0	0	0	0	0	0	0	0	0	35	0	0	0	k__Fungi;p__Ascomycota;c__Sordariomycetes;o__Hypocreales;f__Cordycipitaceae;g__Lecanicillium	Pathotroph	Animal Pathogen	NULL	NULL	Probable	NULL	Tedersoo L, et al. 2014. Science 346:e1256688 ((https://doi.org/10.1126/science.1256688))
ASV_2628	0	0	0	0	0	0	0	0	0	0	0	0	0	0	0	0	8	0	0	0	0	0	0	0	0	0	0	26	0	0	0	0	0	0	0	0	k__Fungi;p__Ascomycota;c__Dothideomycetes;o__Pleosporales	na	na	na	na	na	na	na
ASV_263	0	0	0	0	0	0	0	0	0	236	268	320	401	205	663	133	42	111	464	126	677	0	0	0	0	0	0	0	0	0	0	0	0	0	0	0	k__Fungi;p__Basidiomycota;c__Agaricomycetes;o__Atheliales;f__Atheliaceae;g__Piloderma	Symbiotroph	Ectomycorrhizal	NULL	Corticioid	Highly Probable	NULL	Rinaldi AC, et al. 2008. Fungal Diversity 33:1-45 ((http://www.fungaldiversity.org/fdp/sfdp/33-1.pdf)); Tedersoo L, et al. 2010. Mycorrhiza 20:217-263 ((https://doi.org/10.1007/s00572-009-0274-x)); http://mycorrhizas.info/ecmf.html ((http://mycorrhizas.info/ecmf.html))
ASV_2632	0	0	0	0	0	0	0	0	0	0	0	0	0	0	0	0	0	0	0	0	0	0	34	0	0	0	0	0	0	0	0	0	0	0	0	0	k__Fungi;p__Ascomycota;c__Leotiomycetes;o__Helotiales	na	na	na	na	na	na	na
ASV_2634	0	0	0	0	0	0	0	0	0	0	0	0	0	0	0	0	0	0	0	0	0	0	0	0	0	0	34	0	0	0	0	0	0	0	0	0	k__Fungi;p__Basidiomycota;c__Agaricomycetes;o__Agaricales	Pathotroph-Saprotroph-Symbiotroph	Bryophyte Parasite-Dung Saprotroph-Ectomycorrhizal-Fungal Parasite-Leaf Saprotroph-Plant Parasite-Undefined Saprotroph-Wood Saprotroph	NULL	Agaricoid-Gasteroid-Microfungus-Secotioid-Yeast	Possible	Mushrooms and toadstools, Gill fungi, Agarics... lignicolous, sometimes muscicolous or fungicolous, saprobic, mycorrhizal, rarely parasitic on plants or fungi (Kirk et al. 2008)	Kirk PM et al. 2008. Dictionary of the Fungi. Tenth Edition. CAB International, Wallingford (ISBN: 978-0851998268)
ASV_2643	0	10	0	0	0	0	0	0	0	0	0	0	0	0	0	0	9	0	0	0	0	0	0	0	0	0	14	0	0	0	0	0	0	0	0	0	k__Fungi;p__Ascomycota;c__Dothideomycetes;o__Capnodiales	na	na	na	na	na	na	na
ASV_2644	0	0	0	33	0	0	0	0	0	0	0	0	0	0	0	0	0	0	0	0	0	0	0	0	0	0	0	0	0	0	0	0	0	0	0	0	k__Fungi;p__Basidiomycota;c__Agaricomycetes;o__Atheliales;f__Atheliaceae	Pathotroph-Saprotroph-Symbiotroph	Ectomycorrhizal-Lichen Parasite-Lichenized-Plant Pathogen	NULL	Corticioid	Possible	Many species form ectomycorrhizal associations, often occupying a dominant position in mycorrhizal communities. Other species are pathogens of many different plants and even lichens, and one species has even been suggested to form a lichen association with cyanobacteria. Yet more species are sparse and active decomposers, and a few are aquatic (Cannon & Kirk 2007)	Cannon PF, Kirk PM. 2007. Fungal Families of the World. CAB International, Cambridge (ISBN: 978-0851998275)
ASV_2647	0	0	0	0	0	33	0	0	0	0	0	0	0	0	0	0	0	0	0	0	0	0	0	0	0	0	0	0	0	0	0	0	0	0	0	0	k__Fungi;p__Basidiomycota;c__Agaricomycetes	na	na	na	na	na	na	na
ASV_265	0	0	0	0	5	0	0	0	0	131	589	277	869	150	805	23	0	0	241	219	380	0	0	0	0	0	102	29	0	0	0	0	0	0	0	0	k__Fungi;p__Basidiomycota;c__Agaricomycetes;o__Thelephorales;f__Thelephoraceae;g__Tomentella	Symbiotroph	Ectomycorrhizal	NULL	Corticioid	Highly Probable	NULL	Rinaldi AC, et al. 2008. Fungal Diversity 33:1-45 ((http://www.fungaldiversity.org/fdp/sfdp/33-1.pdf)); Tedersoo L, et al. 2010. Mycorrhiza 20:217-263 ((https://doi.org/10.1007/s00572-009-0274-x)); http://mycorrhizas.info/ecmf.html ((http://mycorrhizas.info/ecmf.html))
ASV_2651	0	0	0	0	0	0	0	0	0	0	0	0	0	0	33	0	0	0	0	0	0	0	0	0	0	0	0	0	0	0	0	0	0	0	0	0	k__Fungi;p__Ascomycota;c__Sordariomycetes;o__Hypocreales;f__Hypocreaceae;g__Sphaerostilbella;s__Sphaerostilbella_himalayensis	na	na	na	na	na	na	na
ASV_2657	0	0	0	0	0	0	0	0	0	0	0	0	0	0	0	0	0	0	0	0	0	0	0	0	0	0	33	0	0	0	0	0	0	0	0	0	k__Fungi;p__Ascomycota;c__Eurotiomycetes;o__Eurotiales;f__Aspergillaceae;g__Aspergillus	na	na	na	na	na	na	na
ASV_2658	0	0	0	0	0	0	0	0	0	0	11	0	0	0	0	0	0	0	0	0	0	0	0	0	0	0	20	0	13	0	0	0	0	0	0	0	k__Fungi;p__Basidiomycota;c__Agaricomycetes;o__Agaricales;f__Tricholomataceae	Pathotroph-Symbiotroph	Ectomycorrhizal-Fungal Parasite	NULL	Agaricoid	Probable	Tricholoma species are ectomycorrhizal, occurring in coniferous and broadleaved forests (Cannon & Kirk 2007); T. sclerotoideum is parasitic on Helvella spp.	Cannon PF, Kirk PM. 2007. Fungal Families of the World. CAB International, Cambridge (ISBN: 978-0851998275)
ASV_2663	0	0	0	0	0	0	0	0	0	0	0	0	0	0	0	0	0	0	0	0	0	0	0	0	0	0	0	0	0	0	0	0	0	17	0	16	k__Fungi;p__Basidiomycota;c__Agaricomycetes;o__Sebacinales	na	na	na	na	na	na	na
ASV_2665	32	0	0	0	0	0	0	0	0	0	0	0	0	0	0	0	0	0	0	0	0	0	0	0	0	0	0	0	0	0	0	0	0	0	0	0	k__Fungi;p__Basidiomycota;c__Agaricomycetes;o__Boletales;f__Boletaceae;g__Fistulinella	Symbiotroph	Ectomycorrhizal	NULL	Boletoid	Probable	NULL	Rinaldi AC, et al. 2008. Fungal Diversity 33:1-45 ((http://www.fungaldiversity.org/fdp/sfdp/33-1.pdf)); Tedersoo L, et al. 2010. Mycorrhiza 20:217-263 ((https://doi.org/10.1007/s00572-009-0274-x))
ASV_2666	0	0	32	0	0	0	0	0	0	0	0	0	0	0	0	0	0	0	0	0	0	0	0	0	0	0	0	0	0	0	0	0	0	0	0	0	k__Fungi;p__Basidiomycota;c__Agaricomycetes;o__Agaricales;f__Cortinariaceae	Symbiotroph	Ectomycorrhizal	NULL	Agaricoid	Probable	Ectomycorrhizal with woody plants, especially Pinaceae, Fagaceae and Salicaceae (Cannon & Kirk 2007)	Cannon PF, Kirk PM. 2007. Fungal Families of the World. CAB International, Cambridge (ISBN: 978-0851998275)
ASV_2669	0	0	0	0	0	0	0	0	32	0	0	0	0	0	0	0	0	0	0	0	0	0	0	0	0	0	0	0	0	0	0	0	0	0	0	0	k__Fungi;p__Ascomycota;c__Orbiliomycetes;o__Orbiliales;f__Orbiliaceae;g__Orbilia;s__Orbilia_aff._euonymi	Saprotroph	Wood Saprotroph	NULL	Microfungus	Probable	Saprobic, found especially on wood in both wet and dry habitats. Many species are nematophagous, forming adhesive knobs, nets or ring-like traps in the presence of a food source; perhaps a strategy for life in low-nitrogen environments. There have been reports of associations with algae for a few species, but an established lichen association appears not to exist (Cannon & Kirk 2007)	Cannon PF, Kirk PM. 2007. Fungal Families of the World. CAB International, Cambridge (ISBN: 978-0851998275); Tedersoo L, et al. 2014. Science 346:e1256688 ((https://doi.org/10.1126/science.1256688))
ASV_267	0	0	0	0	0	0	64	9	21	16	0	13	0	0	0	0	0	9	0	89	75	1136	299	245	370	120	494	21	142	0	0	0	78	0	0	0	k__Fungi;p__Basidiomycota;c__Tremellomycetes;o__Filobasidiales;f__Piskurozymaceae;g__Solicoccozyma	na	na	na	na	na	na	na
ASV_2674	0	0	0	0	0	0	0	0	0	0	0	0	0	0	32	0	0	0	0	0	0	0	0	0	0	0	0	0	0	0	0	0	0	0	0	0	k__Fungi;p__Ascomycota;c__Sordariomycetes;o__Xylariales;f__Xylariaceae;g__Xylaria	Pathotroph-Saprotroph-Symbiotroph	Dung Saprotroph-Endophyte-Plant Pathogen-Undefined Saprotroph	NULL	Xylarioid	Probable	Saprobes or weak pathogens, many endophytes, mainly in wood and bark, occasionally in soil and dung (Cannon & Kirk 2007)	Cannon PF, Kirk PM. 2007. Fungal Families of the World. CAB International, Cambridge (ISBN: 978-0851998275)
ASV_2676	0	0	0	0	0	0	0	0	0	0	0	0	0	0	0	0	0	0	5	0	0	0	7	0	0	0	0	0	0	0	0	0	0	0	20	0	k__Fungi;p__Basidiomycota;c__Agaricomycetes	na	na	na	na	na	na	na
ASV_268	0	0	0	0	0	0	465	116	176	6	304	0	569	0	398	0	0	0	0	0	0	0	0	0	0	0	0	0	0	0	0	0	0	309	85	301	k__Fungi;p__Basidiomycota;c__Agaricomycetes;o__Sebacinales;f__Sebacinaceae;g__Sebacina	Symbiotroph	Ectomycorrhizal	NULL	Coralloid	Probable	Terrestrial forming mycorrhizas with a wide range of plants including orchids, Ericaceae and liverworts as well as ectomycorrhizas with conifers and angiosperm trees (Cannon & Kirk 2007)	Cannon PF, Kirk PM. 2007. Fungal Families of the World. CAB International, Cambridge (ISBN: 978-0851998275)
ASV_2687	0	0	0	0	0	0	0	0	0	0	0	0	0	0	0	0	0	0	0	0	0	0	0	0	0	32	0	0	0	0	0	0	0	0	0	0	k__Fungi;p__Basidiomycota	na	na	na	na	na	na	na
ASV_2688	0	0	0	0	0	0	0	0	0	0	0	0	0	0	0	0	0	0	0	0	0	0	0	0	0	32	0	0	0	0	0	0	0	0	0	0	k__Fungi;p__Basidiomycota;c__Tremellomycetes;o__Tremellales;f__Trimorphomycetaceae;g__Saitozyma;s__Saitozyma_podzolica	na	na	na	na	na	na	na
ASV_2700	0	0	0	0	0	0	0	0	0	0	0	0	0	0	0	0	0	0	0	0	0	0	0	0	0	0	0	0	0	0	0	0	0	0	32	0	k__Fungi;p__Ascomycota;c__Lecanoromycetes;o__Lecanorales;f__Parmeliaceae;g__Usnea	Symbiotroph	Lichenized	NULL	Thallus	Highly Probable	NULL	Esslinger TL. 2014. North Dakota State University ((http://www.ndsu.edu/pubweb/~esslinge/chcklst/chcklst7.htm))
ASV_2701	0	0	0	0	0	0	0	0	0	0	0	0	0	0	0	0	0	0	0	0	0	0	0	0	0	0	0	0	0	0	0	0	0	0	6	26	k__Fungi;p__Basidiomycota;c__Agaricomycetes;o__Agaricales;f__Bolbitiaceae;g__Pholiotina;s__Pholiotina_mediterranea	Saprotroph	Undefined Saprotroph	NULL	Agaricoid	Probable	NULL	Tedersoo L, et al. 2014. Science 346:e1256688 ((https://doi.org/10.1126/science.1256688))
ASV_2702	0	9	0	0	0	0	0	0	0	0	0	0	0	0	0	22	0	0	0	0	0	0	0	0	0	0	0	0	0	0	0	0	0	0	0	0	k__Fungi;p__Ascomycota	na	na	na	na	na	na	na
ASV_2704	0	0	0	31	0	0	0	0	0	0	0	0	0	0	0	0	0	0	0	0	0	0	0	0	0	0	0	0	0	0	0	0	0	0	0	0	k__Fungi;p__Ascomycota;c__Taphrinomycetes;o__Taphrinales;f__Taphrinaceae;g__Taphrina	Pathotroph	Plant Pathogen	NULL	Microfungus	Probable	NULL	The American Phytopathological Society Common Names of Plant Diseases ((http://www.apsnet.org/publications/commonnames/Pages/default.aspx))
ASV_2706	0	0	0	23	0	0	0	0	0	0	0	0	0	0	0	0	0	0	0	0	0	0	0	0	0	0	0	0	0	0	0	0	0	0	8	0	k__Fungi;p__Basidiomycota;c__Agaricomycetes;o__Auriculariales;g__Oliveonia;s__Oliveonia_pauxilla	Saprotroph	Undefined Saprotroph	NULL	NULL	Probable	NULL	Tedersoo L, et al. 2014. Science 346:e1256688 ((https://doi.org/10.1126/science.1256688))
ASV_271	0	0	0	0	0	0	0	0	0	0	0	0	0	0	0	0	0	0	0	6	0	0	0	0	0	0	0	0	0	0	112	45	105	854	624	276	k__Fungi;p__Mucoromycota;c__Mortierellomycetes;o__Mortierellales;f__Mortierellaceae;g__Mortierella	Saprotroph-Symbiotroph	Endophyte-Litter Saprotroph-Soil Saprotroph-Undefined Saprotroph	NULL	Microfungus	Probable	Saprobic in soil and thus frequenctly isolated from soil and material contaminated with soil such as hay or rotten silage and spoil tips (Cannon & Kirk 2007)	Cannon PF, Kirk PM. 2007. Fungal Families of the World. CAB International, Cambridge (ISBN: 978-0851998275); Tedersoo L, et al. 2014. Science 346:e1256688 ((https://doi.org/10.1126/science.1256688)); Purahong W, et al. 2016. Molecular Ecology 25:4059-4074 ((https://doi.org/10.1111/mec.13739))
ASV_272	0	0	0	0	0	0	0	0	0	591	0	1014	0	375	33	0	0	0	0	0	0	0	0	0	0	0	0	0	0	0	0	0	0	0	0	0	k__Fungi;p__Basidiomycota;c__Agaricomycetes;o__Agaricales;f__Hygrophoraceae;g__Hygrophorus	Symbiotroph	Ectomycorrhizal	NULL	Agaricoid	Highly Probable	NULL	Rinaldi AC, et al. 2008. Fungal Diversity 33:1-45 ((http://www.fungaldiversity.org/fdp/sfdp/33-1.pdf)); Tedersoo L, et al. 2010. Mycorrhiza 20:217-263 ((https://doi.org/10.1007/s00572-009-0274-x)); http://mycorrhizas.info/ecmf.html ((http://mycorrhizas.info/ecmf.html))
ASV_2739	30	0	0	0	0	0	0	0	0	0	0	0	0	0	0	0	0	0	0	0	0	0	0	0	0	0	0	0	0	0	0	0	0	0	0	0	k__Fungi;p__Ascomycota;c__Sordariomycetes;o__Hypocreales	na	na	na	na	na	na	na
ASV_2743	0	0	0	0	30	0	0	0	0	0	0	0	0	0	0	0	0	0	0	0	0	0	0	0	0	0	0	0	0	0	0	0	0	0	0	0	k__Fungi;p__Basidiomycota;c__Microbotryomycetes	na	na	na	na	na	na	na
ASV_2744	0	0	0	0	30	0	0	0	0	0	0	0	0	0	0	0	0	0	0	0	0	0	0	0	0	0	0	0	0	0	0	0	0	0	0	0	k__Fungi;p__Ascomycota	na	na	na	na	na	na	na
ASV_2750	0	0	0	0	0	0	0	0	0	0	0	0	0	0	0	0	0	0	8	22	12	0	0	0	0	0	0	0	0	0	0	0	0	0	0	0	k__Fungi;p__Ascomycota;c__Pezizomycetes;o__Pezizales;f__Pezizaceae;g__Hydnobolites	Symbiotroph	Ectomycorrhizal	NULL	NULL	Highly Probable	NULL	Rinaldi AC, et al. 2008. Fungal Diversity 33:1-45 ((http://www.fungaldiversity.org/fdp/sfdp/33-1.pdf)); Tedersoo L, et al. 2010. Mycorrhiza 20:217-263 ((https://doi.org/10.1007/s00572-009-0274-x))
ASV_2757	0	0	0	0	0	0	0	0	0	0	0	0	0	0	0	0	0	0	0	0	0	0	0	30	0	0	0	0	0	0	0	0	0	13	0	13	k__Fungi;p__Basidiomycota;c__Agaricomycetes;o__Hymenochaetales;f__Tubulicrinaceae;g__Tubulicrinis;s__Tubulicrinis_glebulosus	Saprotroph	Undefined Saprotroph	White Rot	NULL	Probable	NULL	Tedersoo L, et al. 2014. Science 346:e1256688 ((https://doi.org/10.1126/science.1256688))
ASV_2765	0	0	0	0	0	0	0	0	0	0	0	0	0	0	0	0	0	0	0	0	0	0	0	0	0	0	0	0	30	0	0	0	0	0	0	0	k__Fungi;p__Basidiomycota;c__Agaricomycetes	na	na	na	na	na	na	na
ASV_2769	0	0	0	0	0	0	0	0	0	0	0	0	0	0	0	0	0	0	0	0	0	0	0	0	0	0	0	0	0	0	0	0	30	0	0	0	k__Fungi;p__Ascomycota;c__Leotiomycetes;o__Helotiales;f__Hyaloscyphaceae;g__Scutoscypha;s__Scutoscypha_fagina	Saprotroph	Plant Saprotroph-Wood Saprotroph	NULL	Microfungus	Probable	Saprobic on woody and herbaceous material (Cannon & Kirk 2007)	Cannon PF, Kirk PM. 2007. Fungal Families of the World. CAB International, Cambridge (ISBN: 978-0851998275)
ASV_2771	29	21	0	0	0	0	0	0	0	0	0	0	0	0	0	0	0	0	0	0	0	0	0	0	0	0	0	0	0	0	0	0	0	0	0	0	k__Fungi;p__Ascomycota;c__Dothideomycetes	na	na	na	na	na	na	na
ASV_2772	11	0	7	0	0	0	0	0	0	0	0	0	0	0	0	0	0	11	0	0	0	0	0	0	0	0	0	0	0	0	0	0	0	0	0	0	k__Fungi;p__Ascomycota;c__Dothideomycetes;o__Pleosporales	na	na	na	na	na	na	na
ASV_2773	0	0	8	0	0	0	0	0	0	0	0	0	0	0	0	0	12	9	0	0	0	0	0	0	0	0	0	0	0	0	0	0	0	0	0	0	k__Fungi;p__Basidiomycota;c__Agaricomycetes;o__Auriculariales;f__Exidiaceae;g__Exidia;s__Exidia_pithya	Saprotroph-Symbiotroph	Endophyte-Undefined Saprotroph	NULL	Tremelloid	Probable	NULL	Tedersoo L, et al. 2014. Science 346:e1256688 ((https://doi.org/10.1126/science.1256688)); David AS, et al. 2016. Microbial Ecology 71:912-926 ((https://doi.org/10.1007/s00248-015-0712-6))
ASV_2779	0	0	0	0	0	0	29	0	0	0	0	0	0	0	0	0	0	0	0	0	0	0	0	0	0	0	0	0	0	0	0	0	0	0	0	0	k__Fungi;p__Basidiomycota;c__Agaricomycetes;o__Agaricales;f__Inocybaceae;g__Inocybe	Symbiotroph	Ectomycorrhizal	NULL	Agaricoid	Highly Probable	Sensu stricto (Matheny 2009).	Rinaldi AC, et al. 2008. Fungal Diversity 33:1-45 ((http://www.fungaldiversity.org/fdp/sfdp/33-1.pdf)); Matheny PB. 2009. McIlvainea 18:11-21 ((https://namyco.org/docs/3_Matheny.pdf)); Tedersoo L, et al. 2010. Mycorrhiza 20:217-263 ((https://doi.org/10.1007/s00572-009-0274-x)); http://mycorrhizas.info/ecmf.html ((http://mycorrhizas.info/ecmf.html))
ASV_278	0	60	26	154	206	41	51	27	165	0	0	45	23	0	23	88	52	39	0	29	71	95	151	115	114	85	122	44	32	229	60	16	14	15	0	19	k__Fungi;p__Ascomycota;c__Sordariomycetes	na	na	na	na	na	na	na
ASV_2785	0	0	0	0	0	0	0	0	0	0	20	29	0	0	0	0	0	0	0	0	0	0	0	0	0	0	0	0	0	0	0	0	0	0	0	0	k__Fungi;p__Ascomycota;c__Eurotiomycetes;o__Chaetothyriales;f__Herpotrichiellaceae	Pathotroph-Saprotroph	Animal Pathogen-Fungal Parasite-Undefined Saprotroph	NULL	Facultative Yeast-Microfungus	Probable	Mostly saprobic on plants or other fungi, isolated from soil etc., and from medical sources (Cannon & Kirk 2007)	Cannon PF, Kirk PM. 2007. Fungal Families of the World. CAB International, Cambridge (ISBN: 978-0851998275)
ASV_279	0	0	0	0	0	0	1083	253	581	0	0	0	0	0	0	0	0	0	0	0	0	0	0	0	0	0	0	0	0	0	0	0	0	0	0	0	k__Fungi;p__Ascomycota;c__Pezizomycetes;o__Pezizales;f__Pyronemataceae;g__Otidea;s__Otidea_integra	Saprotroph-Symbiotroph	Dung Saprotroph-Ectomycorrhizal-Soil Saprotroph-Wood Saprotroph	NULL	Gasteroid-Pezizoid	Possible	Saprobic on soil, dung or rotten wood or mycorrhizal, some species hypogeous, others associated with fire sites (Cannon & Kirk 2007)	Cannon PF, Kirk PM. 2007. Fungal Families of the World. CAB International, Cambridge (ISBN: 978-0851998275)
ASV_2792	0	0	0	0	0	0	0	0	0	0	0	0	0	0	0	0	0	0	0	0	0	29	0	0	0	0	0	0	0	0	0	0	0	0	0	0	k__Fungi;p__Ascomycota;c__Dothideomycetes;o__Pleosporales;f__Leptosphaeriaceae;g__Leptosphaeria	Pathotroph	Plant Pathogen	NULL	Microfungus	Probable	NULL	Tedersoo L, et al. 2014. Science 346:e1256688 ((https://doi.org/10.1126/science.1256688))
ASV_2795	0	0	0	0	0	0	0	0	0	0	0	0	0	0	0	0	0	0	0	0	0	0	29	0	0	0	0	0	0	0	0	0	0	0	0	0	k__Fungi;p__Basidiomycota;c__Agaricomycetes;o__Agaricales;f__Cortinariaceae;g__Cortinarius	Symbiotroph	Ectomycorrhizal	NULL	Agaricoid	Highly Probable	NULL	Rinaldi AC, et al. 2008. Fungal Diversity 33:1-45 ((http://www.fungaldiversity.org/fdp/sfdp/33-1.pdf)); Tedersoo L, et al. 2010. Mycorrhiza 20:217-263 ((https://doi.org/10.1007/s00572-009-0274-x)); http://mycorrhizas.info/ecmf.html ((http://mycorrhizas.info/ecmf.html))
ASV_2798	0	0	0	0	0	0	0	0	0	0	0	0	0	0	0	0	0	0	0	0	0	0	0	0	29	0	20	0	0	0	0	0	0	0	0	0	k__Fungi;p__Ascomycota	na	na	na	na	na	na	na
ASV_2802	0	0	0	0	0	0	0	0	0	0	0	0	0	0	0	0	0	0	0	0	0	0	0	0	0	29	0	0	0	0	0	0	0	0	0	0	k__Fungi;p__Ascomycota	na	na	na	na	na	na	na
ASV_2809	0	0	0	0	0	0	0	0	0	0	0	0	0	0	0	0	0	0	0	0	0	0	0	0	0	0	0	0	29	0	0	0	0	0	0	0	k__Fungi;p__Ascomycota;c__Leotiomycetes	na	na	na	na	na	na	na
ASV_281	0	0	0	0	0	0	530	193	237	0	122	0	532	0	461	0	6	0	50	138	192	0	0	0	0	0	4	0	0	0	0	0	0	118	0	121	k__Fungi;p__Basidiomycota;c__Agaricomycetes;o__Thelephorales;f__Thelephoraceae;g__Tomentella;s__Tomentella_ellisii	Symbiotroph	Ectomycorrhizal	NULL	Corticioid	Highly Probable	NULL	Rinaldi AC, et al. 2008. Fungal Diversity 33:1-45 ((http://www.fungaldiversity.org/fdp/sfdp/33-1.pdf)); Tedersoo L, et al. 2010. Mycorrhiza 20:217-263 ((https://doi.org/10.1007/s00572-009-0274-x)); http://mycorrhizas.info/ecmf.html ((http://mycorrhizas.info/ecmf.html))
ASV_2819	12	0	0	0	11	0	0	13	4	0	0	0	0	0	0	0	0	0	0	0	0	0	0	0	0	0	0	0	0	0	0	0	0	0	0	0	k__Fungi;p__Basidiomycota;c__Agaricomycetes;o__Agaricales;f__Inocybaceae;g__Inocybe	Symbiotroph	Ectomycorrhizal	NULL	Agaricoid	Highly Probable	Sensu stricto (Matheny 2009).	Rinaldi AC, et al. 2008. Fungal Diversity 33:1-45 ((http://www.fungaldiversity.org/fdp/sfdp/33-1.pdf)); Matheny PB. 2009. McIlvainea 18:11-21 ((https://namyco.org/docs/3_Matheny.pdf)); Tedersoo L, et al. 2010. Mycorrhiza 20:217-263 ((https://doi.org/10.1007/s00572-009-0274-x)); http://mycorrhizas.info/ecmf.html ((http://mycorrhizas.info/ecmf.html))
ASV_2825	0	0	0	0	0	0	0	0	0	0	0	0	0	0	0	28	0	0	0	0	0	0	0	0	0	0	0	0	0	0	0	0	0	0	0	0	k__Fungi;p__Ascomycota;c__Dothideomycetes;o__Mycosphaerellales;f__Neodevriesiaceae	na	na	na	na	na	na	na
ASV_2826	0	0	0	0	0	0	0	0	0	0	0	0	0	0	0	14	0	0	0	0	14	0	0	0	0	0	0	0	0	0	0	0	0	0	0	0	k__Fungi;p__Ascomycota;c__Sordariomycetes;o__Hypocreales;f__Ophiocordycipitaceae;g__Hirsutella	Pathotroph	Animal Pathogen	NULL	NULL	Probable	NULL	Tedersoo L, et al. 2014. Science 346:e1256688 ((https://doi.org/10.1126/science.1256688))
ASV_2829	0	0	0	0	0	0	0	0	0	0	0	0	0	0	0	0	0	28	0	0	0	0	0	0	0	0	0	0	0	0	0	0	0	0	0	0	k__Fungi;p__Ascomycota;c__Eurotiomycetes;o__Eurotiales;f__Aspergillaceae;g__Penicillium;s__Penicillium_chrysogenum	na	na	na	na	na	na	na
ASV_283	125	40	83	0	51	85	0	0	0	18	27	10	57	0	20	0	0	0	0	162	41	49	0	12	0	0	0	44	143	188	97	481	137	35	0	0	k__Fungi;p__Ascomycota;c__Sordariomycetes;o__Coniochaetales;f__Coniochaetaceae;g__Coniochaeta	Pathotroph-Saprotroph-Symbiotroph	Animal Pathogen-Dung Saprotroph-Endophyte-Lichen Parasite-Plant Pathogen-Undefined Saprotroph	NULL	Microfungus	Possible	NULL	Bell A. 1983. Dung Fungi: An Illustrated Guide to Coprophilous Fungi in New Zealand. Victoria University Press, Wellington (ISBN: 978-0864730015); Damm U, et al. 2010. Persoonia 24:60-80 ((http://doi.org/10.3767/003158510X500705)); Costa IPMW, et al. 2012. Mycotaxon 119:e26 ((http://mycotaxon.com/resources/checklists/costa_v119_checklist.pdf)); Tedersoo L, et al. 2014. Science 346:1256688 ((https…
ASV_2831	0	0	0	0	0	0	0	0	0	0	0	0	0	0	0	0	0	0	0	11	0	0	0	0	0	0	0	0	0	0	0	17	0	0	0	0	k__Fungi;p__Ascomycota;c__Dothideomycetes;o__Mycosphaerellales;f__Mycosphaerellaceae;g__Ramularia	Pathotroph-Saprotroph	Plant Pathogen-Undefined Saprotroph	NULL	Microfungus	Probable	Biotrophic, necrotrophic or saprobic on various plant tissues (Cannon & Kirk 2007)	Cannon PF, Kirk PM. 2007. Fungal Families of the World. CAB International, Cambridge (ISBN: 978-0851998275)
ASV_2834	0	0	0	0	0	0	0	0	0	0	0	0	0	0	0	0	0	0	0	0	28	0	0	0	0	0	0	0	0	0	0	0	0	0	0	0	k__Fungi;p__Basidiomycota;c__Agaricomycetes;o__Trechisporales	na	na	na	na	na	na	na
ASV_284	0	0	0	0	0	0	0	0	0	0	0	0	0	0	0	0	0	0	0	0	0	1145	276	474	0	0	0	0	0	0	0	0	0	0	0	0	k__Fungi;p__Ascomycota;c__Pezizomycetes;o__Pezizales;f__Tuberaceae;g__Tuber;s__Tuber_foetidum	Symbiotroph	Ectomycorrhizal	Hypogeous	Gasteroid	Probable	Common name - true truffle; Mycorrhizal with broadleaved trees, growing in the surface layer of soil and closely associated with roots. Highly specific pheromone-like chemicals are produced that play a role in dispersal by attracting mammals that uproot fruit bodies and ditribute spores (Cannon & Kirk 2007)	Cannon PF, Kirk PM. 2007. Fungal Families of the World. CAB International, Cambridge (ISBN: 978-0851998275)
ASV_2845	0	0	0	0	0	0	0	0	0	0	0	0	0	0	0	0	0	0	0	0	0	0	0	0	0	0	28	0	0	0	0	0	0	0	0	0	k__Fungi;p__Basidiomycota	na	na	na	na	na	na	na
ASV_285	0	0	0	0	0	0	0	0	0	0	54	0	1344	0	461	14	6	0	0	0	5	0	0	0	0	0	0	0	0	0	0	0	0	0	0	0	k__Fungi;p__Basidiomycota;c__Agaricomycetes;o__Agaricales;g__Infundibulicybe	Saprotroph	Undefined Saprotroph	NULL	NULL	Probable	NULL	Tedersoo L, et al. 2014. Science 346:e1256688 ((https://doi.org/10.1126/science.1256688))
ASV_2850	0	0	0	0	0	0	0	0	0	12	0	0	0	0	0	0	0	0	0	0	0	0	0	0	0	0	0	0	28	0	0	0	0	0	0	0	k__Fungi;p__Ascomycota;c__Eurotiomycetes;o__Chaetothyriales	na	na	na	na	na	na	na
ASV_2852	0	0	0	0	0	0	0	0	0	0	0	0	0	0	0	0	0	0	0	0	0	0	0	0	0	0	0	0	28	0	0	0	0	0	0	0	k__Fungi;p__Basidiomycota;c__Microbotryomycetes;o__Sporidiobolales;f__Sporidiobolaceae;g__Sporobolomyces	Pathotroph-Saprotroph	Fungal Parasite-Litter Saprotroph	NULL	Yeast	Probable	NULL	Tedersoo L, et al. 2014. Science 346:e1256688 ((https://doi.org/10.1126/science.1256688)); Nagy LG, et al. 2014. Nature Communications 5:e4471 ((https://doi.org/10.1038/ncomms5471)); Purahong W, et al. 2016. Molecular Ecology 25:4059-4074 ((https://doi.org/10.1111/mec.13739))
ASV_2857	0	0	0	0	0	0	0	0	0	0	0	0	0	0	0	0	0	0	0	0	0	0	0	0	0	0	0	0	0	0	0	0	0	28	10	0	k__Fungi;p__Basidiomycota;c__Tremellomycetes;o__Tremellales;f__Bulleribasidiaceae;g__Dioszegia;s__Dioszegia_zsoltii	na	na	na	na	na	na	na
ASV_2860	0	14	13	0	0	0	0	0	0	0	0	0	0	0	0	0	0	0	0	0	0	0	0	0	0	0	0	0	0	0	0	0	0	0	0	0	k__Fungi;p__Basidiomycota;c__Agaricomycetes;o__Thelephorales;f__Thelephoraceae;g__Tomentella	Symbiotroph	Ectomycorrhizal	NULL	Corticioid	Highly Probable	NULL	Rinaldi AC, et al. 2008. Fungal Diversity 33:1-45 ((http://www.fungaldiversity.org/fdp/sfdp/33-1.pdf)); Tedersoo L, et al. 2010. Mycorrhiza 20:217-263 ((https://doi.org/10.1007/s00572-009-0274-x)); http://mycorrhizas.info/ecmf.html ((http://mycorrhizas.info/ecmf.html))
ASV_2862	0	0	27	0	0	0	0	0	0	0	0	0	0	0	0	0	0	0	0	0	0	0	0	0	0	0	0	0	0	0	0	0	0	0	0	0	k__Fungi;p__Ascomycota;c__Leotiomycetes;o__Helotiales	na	na	na	na	na	na	na
ASV_2863	0	0	4	0	23	0	0	0	0	0	0	0	0	0	0	0	0	0	0	0	0	0	0	0	0	0	0	0	0	0	0	0	0	0	0	0	k__Fungi;p__Basidiomycota;c__Agaricomycetes;o__Boletales;f__Leucogastraceae;g__Leucogaster	Symbiotroph	Ectomycorrhizal	Hypogeous	Gasteroid	Highly Probable	Common name - false truffle	Rinaldi AC, et al. 2008. Fungal Diversity 33:1-45 ((http://www.fungaldiversity.org/fdp/sfdp/33-1.pdf)); Tedersoo L, et al. 2010. Mycorrhiza 20:217-263 ((https://doi.org/10.1007/s00572-009-0274-x)); http://mycorrhizas.info/ecmf.html ((http://mycorrhizas.info/ecmf.html))
ASV_2864	0	0	0	4	0	0	0	0	0	0	0	0	0	0	0	0	0	0	0	0	0	0	0	0	0	0	0	0	15	0	0	0	0	0	8	0	k__Fungi;p__Basidiomycota;c__Agaricomycetes;o__Agaricales;f__Agaricaceae;g__Battarrea;s__Battarrea_stevenii	Saprotroph	Soil Saprotroph	NULL	Gasteroid	Probable	Common name - stalked puffball	Grgurinovic CA, Simpson JA. 2001. Fungal Diversity 8:97-127 ((http://www.fungaldiversity.org/fdp/sfdp/FD_8_97-127.pdf)); Tedersoo L, et al. 2014. Science 346:e1256688 ((https://doi.org/10.1126/science.1256688))
ASV_2870	0	0	0	0	0	0	0	0	27	0	0	0	0	0	0	0	0	0	0	0	0	0	0	0	0	0	0	0	0	0	0	0	0	0	0	0	k__Fungi;p__Ascomycota;c__Leotiomycetes;o__Helotiales	na	na	na	na	na	na	na
ASV_2871	0	0	0	0	0	0	0	0	27	0	0	0	0	0	0	0	0	0	0	0	0	0	0	0	0	0	0	0	0	0	0	0	0	0	0	0	k__Fungi;p__Basidiomycota;c__Agaricomycetes;o__Agaricales	Pathotroph-Saprotroph-Symbiotroph	Bryophyte Parasite-Dung Saprotroph-Ectomycorrhizal-Fungal Parasite-Leaf Saprotroph-Plant Parasite-Undefined Saprotroph-Wood Saprotroph	NULL	Agaricoid-Gasteroid-Microfungus-Secotioid-Yeast	Possible	Mushrooms and toadstools, Gill fungi, Agarics... lignicolous, sometimes muscicolous or fungicolous, saprobic, mycorrhizal, rarely parasitic on plants or fungi (Kirk et al. 2008)	Kirk PM et al. 2008. Dictionary of the Fungi. Tenth Edition. CAB International, Wallingford (ISBN: 978-0851998268)
ASV_2876	0	0	0	0	0	0	0	0	0	0	0	0	0	0	0	27	0	0	0	0	0	0	0	0	0	0	0	0	0	0	0	0	0	0	0	0	k__Fungi;p__Ascomycota;c__Saccharomycetes;o__Saccharomycetales;f__Pichiaceae;g__Nakazawaea;s__Nakazawaea_holstii	na	na	na	na	na	na	na
ASV_2879	0	0	0	0	0	0	0	0	0	0	0	0	0	0	0	0	0	0	0	12	0	0	0	0	0	0	0	0	0	0	0	15	0	0	0	0	k__Fungi;p__Ascomycota;c__Saccharomycetes;o__Saccharomycetales;f__Debaryomycetaceae;g__Kurtzmaniella;s__Candida_schatavii	na	na	na	na	na	na	na
ASV_2880	0	0	0	0	0	0	0	0	0	0	0	0	0	0	0	0	0	0	0	8	0	0	0	0	0	0	0	0	0	0	0	19	0	0	0	0	k__Fungi;p__Basidiomycota;c__Agaricomycetes;o__Polyporales;f__Polyporaceae;g__Ganoderma;s__Ganoderma_carnosum	Pathotroph-Saprotroph	Plant Pathogen-Wood Saprotroph	White Rot	Polyporoid	Highly Probable	Lignicolous, causing sometimes agressive white rots of timber (Cannon & Kirk 2007)	Gilbertson RL, Ryvarden L. 1987-1987. North American Polypores. Fungiflora, Oslo (ISBN: 978-0945345060); Cannon PF, Kirk PM. 2007. Fungal Families of the World. CAB International, Cambridge (ISBN: 978-0851998275)
ASV_2884	0	0	0	0	0	0	0	0	0	0	0	0	0	0	0	0	0	0	0	0	0	0	27	0	0	0	0	0	0	0	0	0	0	0	0	0	k__Fungi;p__Ascomycota	na	na	na	na	na	na	na
ASV_2886	0	0	0	0	0	0	0	0	0	0	0	0	0	0	0	0	0	0	0	0	0	0	0	27	0	0	0	0	0	0	0	0	0	0	0	0	k__Fungi;p__Ascomycota;c__Sordariomycetes;o__Diaporthales;f__Valsaceae	Pathotroph-Saprotroph-Symbiotroph	Endophyte-Plant Pathogen-Undefined Saprotroph	NULL	Microfungus	Probable	Saprobes, endophytes and weak to virulent parasites of woody plants (Cannon & Kirk 2007)	Cannon PF, Kirk PM. 2007. Fungal Families of the World. CAB International, Cambridge (ISBN: 978-0851998275)
ASV_2894	0	0	0	0	0	0	0	0	0	0	0	0	0	0	0	0	0	0	0	0	0	16	0	0	0	0	0	27	0	0	0	0	0	0	0	0	k__Fungi;p__Mucoromycota;c__Glomeromycetes;o__Archaeosporales;f__Ambisporaceae;g__Ambispora	Symbiotroph	Arbuscular Mycorrhizal	NULL	NULL	Highly Probable	NULL	Redecker D, et al. 2013. Mycorrhiza 23:515-531 ((https://doi.org/10.1007/s00572-013-0486-y))
ASV_2895	0	0	0	0	0	0	0	0	0	0	0	0	0	0	0	0	0	0	0	0	0	0	0	0	0	0	0	0	27	0	0	0	0	0	0	0	k__Fungi;p__Mucoromycota;c__Mortierellomycetes;o__Mortierellales;f__Mortierellaceae;g__Podila;s__Podila_horticola	Saprotroph-Symbiotroph	Endophyte-Litter Saprotroph-Soil Saprotroph-Undefined Saprotroph	NULL	Microfungus	Possible	Saprobic in soil and thus frequenctly isolated from soil and material contaminated with soil such as hay or rotten silage and spoil tips (Cannon & Kirk 2007)	Cannon PF, Kirk PM. 2007. Fungal Families of the World. CAB International, Cambridge (ISBN: 978-0851998275); Purahong W, et al. 2016. Molecular Ecology 25:4059-4074 ((https://doi.org/10.1111/mec.13739))
ASV_29	0	0	69	1253	1711	1050	67	0	14	6108	0	10736	60	5901	37	0	0	0	0	19	0	0	0	0	19	15	74	0	0	0	0	0	0	0	0	0	k__Fungi;p__Basidiomycota;c__Agaricomycetes;o__Agaricales;f__Cortinariaceae;g__Cortinarius	Symbiotroph	Ectomycorrhizal	NULL	Agaricoid	Highly Probable	NULL	Rinaldi AC, et al. 2008. Fungal Diversity 33:1-45 ((http://www.fungaldiversity.org/fdp/sfdp/33-1.pdf)); Tedersoo L, et al. 2010. Mycorrhiza 20:217-263 ((https://doi.org/10.1007/s00572-009-0274-x)); http://mycorrhizas.info/ecmf.html ((http://mycorrhizas.info/ecmf.html))
ASV_2902	0	0	0	0	0	0	0	0	0	0	0	0	0	0	0	0	0	0	0	0	0	0	0	0	0	0	2	0	0	0	0	13	14	0	0	0	k__Fungi;p__Basidiomycota;c__Malasseziomycetes;o__Malasseziales	na	na	na	na	na	na	na
ASV_2905	0	0	0	0	0	0	0	0	0	0	0	0	0	0	0	0	0	0	0	0	0	0	0	0	0	0	0	0	0	0	0	0	27	0	0	0	k__Fungi;p__Ascomycota;c__Leotiomycetes;o__Helotiales	na	na	na	na	na	na	na
ASV_2907	0	0	0	0	0	0	0	0	0	0	0	0	0	0	0	0	0	0	0	0	0	0	0	0	0	0	0	0	0	0	0	0	0	27	0	0	k__Fungi;p__Ascomycota	na	na	na	na	na	na	na
ASV_291	40	7	36	0	11	0	152	20	32	24	8	62	101	53	56	27	13	26	69	73	90	54	135	156	62	34	0	149	71	0	218	62	12	0	0	0	k__Fungi;p__Ascomycota;c__Leotiomycetes	na	na	na	na	na	na	na
ASV_2916	0	0	0	0	0	0	19	0	7	0	0	0	0	0	0	0	0	0	0	0	0	0	0	0	0	0	0	0	0	0	0	0	0	0	0	0	k__Fungi;p__Ascomycota;c__Pezizomycetes;o__Pezizales;f__Pyronemataceae;g__Genea;s__Genea_dentata	Symbiotroph	Ectomycorrhizal	NULL	NULL	Highly Probable	NULL	Rinaldi AC, et al. 2008. Fungal Diversity 33:1-45 ((http://www.fungaldiversity.org/fdp/sfdp/33-1.pdf)); Tedersoo L, et al. 2010. Mycorrhiza 20:217-263 ((https://doi.org/10.1007/s00572-009-0274-x)); http://mycorrhizas.info/ecmf.html ((http://mycorrhizas.info/ecmf.html))
ASV_293	0	32	0	0	63	11	29	27	83	0	0	0	0	0	0	0	0	0	104	217	82	0	0	27	0	0	90	7	0	0	117	271	133	315	123	70	k__Fungi;p__Ascomycota;c__Leotiomycetes;f__Myxotrichaceae;g__Oidiodendron	Pathotroph-Symbiotroph	Ericoid Mycorrhizal	NULL	Microfungus	Probable	Dark Septate Endophyte	Newsham KK. 2011. New Phytologist 190:783-793 ((https://doi.org/10.1111/j.1469-8137.2010.03611.x)) (as dark septate root endophytes)
ASV_2930	0	0	0	0	0	0	0	0	0	0	0	0	0	0	0	0	0	0	0	0	0	0	0	0	26	0	0	0	0	0	0	0	0	0	0	0	k__Fungi;p__Mucoromycota;c__Glomeromycetes;o__Glomerales;f__Glomeraceae;g__Funneliformis;s__Funneliformis_mosseae	Symbiotroph	Arbuscular Mycorrhizal	NULL	NULL	Highly Probable	NULL	Redecker D, et al. 2013. Mycorrhiza 23:515-531 ((https://doi.org/10.1007/s00572-013-0486-y))
ASV_2935	0	0	0	0	0	0	0	0	0	0	0	0	0	0	0	0	0	0	0	0	0	0	0	0	0	12	14	0	0	0	0	0	0	0	0	0	k__Fungi;p__Mucoromycota;c__Glomeromycetes;o__Glomerales;f__Glomeraceae;g__Rhizophagus;s__Rhizophagus_intraradices	Symbiotroph	Arbuscular Mycorrhizal	NULL	NULL	Highly Probable	NULL	Redecker D, et al. 2013. Mycorrhiza 23:515-531 ((https://doi.org/10.1007/s00572-013-0486-y))
ASV_2936	0	0	0	0	0	0	0	0	0	0	0	0	0	0	0	0	0	0	0	0	0	0	0	0	0	0	26	0	0	0	0	0	0	0	0	0	k__Fungi;p__Basidiomycota	na	na	na	na	na	na	na
ASV_2948	0	0	0	0	0	0	0	0	0	0	0	0	0	0	0	0	0	0	0	0	0	0	0	0	0	0	0	0	0	0	0	0	26	0	0	0	k__Fungi;p__Ascomycota;c__Sordariomycetes;o__Hypocreales;f__Hypocreaceae;g__Sphaerostilbella	na	na	na	na	na	na	na
ASV_295	0	0	30	708	484	722	0	0	0	0	0	8	0	6	0	0	0	0	0	23	0	0	0	0	0	0	0	0	9	0	0	32	0	0	0	0	k__Fungi;p__Basidiomycota;c__Agaricomycetes;o__Corticiales;f__Corticiaceae;g__Sistotrema	Pathotroph-Saprotroph	Lichen Parasite-Plant Pathogen-Wood Saprotroph	NULL	Corticioid-Microfungus	Possible	Saprobes or pathogens on a wide range of mainly woody substrata; a few species are lichenicolous and some are grass pathogens (Cannon & Kirk 2007)	Cannon PF, Kirk PM. 2007. Fungal Families of the World. CAB International, Cambridge (ISBN: 978-0851998275)
ASV_2950	0	0	0	0	0	0	0	0	0	0	0	0	0	0	0	0	0	0	0	0	0	0	0	0	0	0	0	0	0	0	0	0	26	0	0	0	k__Fungi;p__Mucoromycota;c__Glomeromycetes;o__Diversisporales	Symbiotroph	Arbuscular Mycorrhizal	NULL	NULL	Highly Probable	NULL	Redecker D, et al. 2013. Mycorrhiza 23:515-531 ((https://doi.org/10.1007/s00572-013-0486-y))
ASV_2958	0	0	25	0	0	0	0	0	0	0	0	0	0	0	0	0	0	0	0	0	0	0	0	0	0	0	0	0	0	0	0	0	0	0	0	0	k__Fungi;p__Ascomycota;c__Leotiomycetes	na	na	na	na	na	na	na
ASV_2959	0	0	13	0	0	0	0	0	0	0	0	0	0	7	0	0	0	0	0	0	0	0	0	0	0	0	0	0	0	0	0	5	0	0	0	0	k__Fungi;p__Basidiomycota;c__Microbotryomycetes;o__Leucosporidiales;f__Leucosporidiaceae;g__Leucosporidium;s__Leucosporidium_krtinense	Saprotroph	Soil Saprotroph-Undefined Saprotroph	NULL	Yeast	Probable	A yeast from fruit (Barnett & Buhagiar 1971; Syn. Candida-Leucosporidiella-Rhodotorula-Torulopsis-Vanrijia spp.);Isolated from permafrost soil (Golubev 1998; Syn. Leucosporidium/Rhodotorula spp.)	Barnett JA, Buhagiar RWM. 1971. Journal of General Microbiology 67:233-238 ((https://doi.org/10.1099/00221287-67-2-233)); Golubev WI. 1998. Mikologiya i Fitopatologiya 32:8-13 ((https://www.binran.ru/files/journals/MiF/MiF_1998_32_3.pdf))
ASV_296	0	0	0	58	16	45	115	19	0	25	0	38	33	29	170	0	0	16	35	42	18	0	87	97	0	0	0	0	0	0	0	54	0	89	653	212	k__Fungi;p__Mucoromycota;c__Mortierellomycetes;o__Mortierellales;f__Mortierellaceae;g__Mortierella	Saprotroph-Symbiotroph	Endophyte-Litter Saprotroph-Soil Saprotroph-Undefined Saprotroph	NULL	Microfungus	Probable	Saprobic in soil and thus frequenctly isolated from soil and material contaminated with soil such as hay or rotten silage and spoil tips (Cannon & Kirk 2007)	Cannon PF, Kirk PM. 2007. Fungal Families of the World. CAB International, Cambridge (ISBN: 978-0851998275); Tedersoo L, et al. 2014. Science 346:e1256688 ((https://doi.org/10.1126/science.1256688)); Purahong W, et al. 2016. Molecular Ecology 25:4059-4074 ((https://doi.org/10.1111/mec.13739))
ASV_2962	0	0	0	18	0	0	0	7	0	0	0	0	0	0	0	0	0	0	0	0	0	0	0	0	0	0	0	0	0	0	0	0	0	0	0	0	k__Fungi;p__Basidiomycota;c__Agaricomycetes;o__Russulales;f__Russulaceae;g__Lactarius;s__Lactarius_intermedius	Symbiotroph	Ectomycorrhizal	NULL	Agaricoid	Highly Probable	Common name - milk-cap	Rinaldi AC, et al. 2008. Fungal Diversity 33:1-45 ((http://www.fungaldiversity.org/fdp/sfdp/33-1.pdf)); Tedersoo L, et al. 2010. Mycorrhiza 20:217-263 ((https://doi.org/10.1007/s00572-009-0274-x)); http://mycorrhizas.info/ecmf.html ((http://mycorrhizas.info/ecmf.html))
ASV_2964	0	0	0	0	0	17	0	0	0	0	0	8	0	0	0	0	0	0	0	0	0	0	0	0	0	0	0	0	0	0	0	0	0	0	0	0	k__Fungi;p__Basidiomycota;c__Agaricomycetes;o__Auriculariales;f__Exidiaceae;g__Exidia	Saprotroph-Symbiotroph	Endophyte-Undefined Saprotroph	NULL	Tremelloid	Probable	NULL	Tedersoo L, et al. 2014. Science 346:e1256688 ((https://doi.org/10.1126/science.1256688)); David AS, et al. 2016. Microbial Ecology 71:912-926 ((https://doi.org/10.1007/s00248-015-0712-6))
ASV_297	31	64	92	0	537	119	131	41	79	0	105	0	114	34	200	0	9	5	0	36	14	35	90	35	19	41	49	0	14	0	0	89	0	262	60	311	k__Fungi;p__Ascomycota;c__Leotiomycetes;o__Helotiales	na	na	na	na	na	na	na
ASV_2974	0	0	0	0	0	0	0	0	0	0	0	0	0	0	0	0	0	0	25	0	0	0	0	0	0	0	0	0	0	0	0	0	0	0	0	0	k__Fungi;p__Basidiomycota;c__Agaricomycetes;o__Agaricales;f__Mycenaceae;g__Mycena;s__Mycena_epipterygia	Pathotroph-Saprotroph	Leaf Saprotroph-Plant Pathogen-Undefined Saprotroph-Wood Saprotroph	NULL	Agaricoid	Probable	NULL	Grgurinovic CA, Simpson JA. 2001. Fungal Diversity 8:97-127 ((http://www.fungaldiversity.org/fdp/sfdp/FD_8_97-127.pdf)); Tedersoo L, et al. 2014. Science 346:e1256688 ((https://doi.org/10.1126/science.1256688)); The American Phytopathological Society Common Names of Plant Diseases ((http://www.apsnet.org/publications/commonnames/Pages/default.aspx))
ASV_2977	0	0	0	0	0	0	0	0	0	0	0	0	0	0	0	0	0	0	0	0	0	0	0	25	0	0	0	0	0	0	0	0	0	0	0	0	k__Fungi;p__Ascomycota;c__Sordariomycetes;o__Hypocreales;f__Clavicipitaceae;g__Metarhizium	Pathotroph	Animal Pathogen	NULL	NULL	Probable	NULL	Tedersoo L, et al. 2014. Science 346:e1256688 ((https://doi.org/10.1126/science.1256688))
ASV_2978	0	0	0	0	0	0	0	0	0	0	0	0	0	0	0	0	0	0	0	0	0	0	0	0	25	0	0	0	0	0	0	0	0	0	0	0	k__Fungi;p__Ascomycota;c__Eurotiomycetes	na	na	na	na	na	na	na
ASV_2980	0	0	0	0	0	0	0	0	0	0	0	0	0	0	0	0	0	0	0	0	0	0	0	0	0	0	25	0	0	0	0	0	0	0	0	0	k__Fungi;p__Basidiomycota;c__Agaricomycetes;o__Auriculariales	na	na	na	na	na	na	na
ASV_2985	0	0	0	0	0	0	0	0	0	0	0	0	0	0	0	0	0	0	0	0	0	0	0	0	0	0	0	0	25	0	0	0	0	0	0	0	k__Fungi;p__Basidiomycota;c__Tremellomycetes;o__Tremellales	na	na	na	na	na	na	na
ASV_2986	0	0	0	0	0	0	0	0	0	0	0	0	0	0	0	0	0	0	0	0	0	0	0	0	0	0	0	0	25	0	0	0	0	0	0	0	k__Fungi;p__Ascomycota;c__Sordariomycetes;o__Sordariales;f__Lasiosphaeriaceae;g__Cercophora;s__Cercophora_vinosa	Saprotroph	Dung Saprotroph	NULL	Microfungus	Highly Probable	NULL	Bell A. 1983. Dung Fungi: An Illustrated Guide to Coprophilous Fungi in New Zealand. Victoria University Press, Wellington (ISBN: 978-0864730015)
ASV_299	0	0	0	0	0	0	533	81	164	0	0	0	0	0	0	0	20	0	0	37	0	206	102	21	0	198	131	0	0	0	68	112	44	0	0	0	k__Fungi;p__Ascomycota;c__Sordariomycetes;o__Hypocreales;f__Hypocreaceae;g__Trichoderma	Pathotroph-Saprotroph-Symbiotroph	Animal Pathogen-Endophyte-Epiphyte-Fungal Parasite-Plant Pathogen-Wood Saprotroph	Soft Rot	Microfungus	Probable	Cause of soft-rot (Seehann et al. 1975); Likely opportunistic human pathogen (Irinyi et al. 2015); Endophyte detection method-culture (Busby et al. 2016)	Seehann G, et al. 1975. List of Fungi in Soft-Rot Tissue Tests. Institute fur Holzbiologie und Holzschutz, Bundesforschungsanstalt fur Forst - und Holzwirtshaft, Hamburg - Lohbrugge, Germany; Andrews JH, et al. 1983. Phytopathology 73228-234; Hanada RE, et al. 2010. Fungal Biology 114:901-910 ((https://doi.org/10.1016/j.funbio.2010.08.006)); Costa IPMW, et al. 2012. Mycotaxon 119:e26 ((http://myc…
ASV_2993	0	0	0	0	0	0	0	0	0	0	0	0	0	0	0	0	0	0	0	0	0	0	0	0	0	0	0	23	0	0	0	25	0	0	0	0	k__Fungi;p__Basidiomycota;c__Agaricomycetes;o__Agaricales;f__Amanitaceae;g__Amanita;s__Amanita_muscaria	Saprotroph-Symbiotroph	Ectomycorrhizal-Undefined Saprotroph	NULL	Agaricoid	Probable	Some members of the genus are deadly poisonous	Rinaldi AC, et al. 2008. Fungal Diversity 33:1-45 ((http://www.fungaldiversity.org/fdp/sfdp/33-1.pdf)); Tedersoo L, et al. 2010. Mycorrhiza 20:217-263 ((https://doi.org/10.1007/s00572-009-0274-x)); Wolfe BE, et al. 2012. PLoS ONE 7:e39597 ((https://doi.org/10.1371/journal.pone.0039597)); http://mycorrhizas.info/ecmf.html ((http://mycorrhizas.info/ecmf.html)); http://en.wikipedia.org/wiki/List_of_…
ASV_2995	0	0	0	0	0	0	0	0	0	0	0	0	0	0	0	0	0	0	0	0	0	0	0	0	0	0	0	0	0	0	0	0	0	25	0	0	k__Fungi;p__Ascomycota;c__Saccharomycetes;o__Saccharomycetales;f__Trichomonascaceae;g__Sugiyamaella;s__Sugiyamaella_chiloensis	na	na	na	na	na	na	na
ASV_2996	0	0	0	0	0	0	0	0	0	0	0	0	0	0	0	0	0	0	0	0	0	0	0	0	0	0	0	0	0	0	0	0	0	25	0	0	k__Fungi;p__Ascomycota;c__Dothideomycetes;o__Pleosporales;f__Phaeosphaeriaceae;g__Phaeosphaeria	Saprotroph	Undefined Saprotroph	NULL	NULL	Probable	NULL	Tedersoo L, et al. 2014. Science 346:e1256688 ((https://doi.org/10.1126/science.1256688))
ASV_2999	0	0	0	0	0	0	0	0	0	0	0	0	0	0	0	0	0	0	0	0	0	0	0	0	0	0	0	0	0	0	0	0	0	0	0	25	k__Fungi;p__Basidiomycota;c__Agaricomycetes;o__Boletales;f__Coniophoraceae;g__Coniophora;s__Coniophora_fusispora	Saprotroph	Wood Saprotroph	Brown Rot	Corticioid	Probable	NULL	Tedersoo L, et al. 2014. Science 346:e1256688 ((https://doi.org/10.1126/science.1256688))
ASV_3000	0	0	0	24	0	0	0	0	0	0	0	0	0	0	0	0	0	0	0	0	0	0	0	0	0	0	0	0	0	0	0	0	0	0	0	0	k__Fungi;p__Ascomycota;c__Sordariomycetes;o__Xylariales	na	na	na	na	na	na	na
ASV_3001	0	7	0	0	24	0	0	0	0	0	0	0	0	0	0	0	0	0	0	0	0	0	0	0	0	0	0	0	0	0	0	0	0	0	0	0	k__Fungi;p__Basidiomycota;c__Microbotryomycetes;g__Colacogloea;s__Colacogloea_falcata	Pathotroph	Fungal Parasite	NULL	Facultative Yeast	Probable	NULL	Tedersoo L, et al. 2014. Science 346:e1256688 ((https://doi.org/10.1126/science.1256688))
ASV_3009	0	0	0	0	0	0	0	0	0	0	0	0	24	0	0	0	0	0	0	0	0	0	0	0	0	0	0	0	0	0	0	0	0	0	0	0	k__Fungi;p__Ascomycota;c__Sordariomycetes;o__Sordariales	na	na	na	na	na	na	na
ASV_301	0	30	219	53	55	14	0	0	47	0	23	141	0	50	0	0	0	0	197	121	148	61	128	0	0	0	0	17	0	0	0	115	62	0	248	0	k__Fungi;p__Mucoromycota;c__Mortierellomycetes;o__Mortierellales;f__Mortierellaceae	Saprotroph-Symbiotroph	Endophyte-Litter Saprotroph-Soil Saprotroph-Undefined Saprotroph	NULL	Microfungus	Possible	Saprobic in soil and thus frequenctly isolated from soil and material contaminated with soil such as hay or rotten silage and spoil tips (Cannon & Kirk 2007)	Cannon PF, Kirk PM. 2007. Fungal Families of the World. CAB International, Cambridge (ISBN: 978-0851998275); Purahong W, et al. 2016. Molecular Ecology 25:4059-4074 ((https://doi.org/10.1111/mec.13739))
ASV_3012	0	0	0	0	0	0	0	0	0	0	0	0	0	0	0	24	0	5	0	0	0	0	0	0	0	0	0	0	0	0	0	0	0	0	0	0	k__Fungi;p__Basidiomycota;c__Exobasidiomycetes;o__Entylomatales;g__Tilletiopsis	na	na	na	na	na	na	na
ASV_302	1293	177	230	102	51	71	0	0	0	0	0	0	0	0	0	0	0	0	0	0	0	0	0	0	0	0	0	0	0	0	0	0	0	0	0	0	k__Fungi;p__Basidiomycota;c__Agaricomycetes;o__Thelephorales;f__Thelephoraceae;g__Tomentella	Symbiotroph	Ectomycorrhizal	NULL	Corticioid	Highly Probable	NULL	Rinaldi AC, et al. 2008. Fungal Diversity 33:1-45 ((http://www.fungaldiversity.org/fdp/sfdp/33-1.pdf)); Tedersoo L, et al. 2010. Mycorrhiza 20:217-263 ((https://doi.org/10.1007/s00572-009-0274-x)); http://mycorrhizas.info/ecmf.html ((http://mycorrhizas.info/ecmf.html))
ASV_3020	0	0	0	0	0	0	0	0	0	0	0	0	0	0	0	0	0	0	0	0	0	24	0	0	0	0	0	0	0	0	0	0	0	0	0	0	k__Fungi;p__Basidiomycota;c__Agaricomycetes;o__Agaricales;f__Bolbitiaceae;g__Conocybe;s__Conocybe_siliginea	Saprotroph	Undefined Saprotroph	NULL	Agaricoid	Probable	NULL	Tedersoo L, et al. 2014. Science 346:e1256688 ((https://doi.org/10.1126/science.1256688))
ASV_3029	0	0	0	0	0	0	0	0	0	0	0	0	0	0	0	0	0	0	0	0	0	18	0	16	24	0	0	0	0	0	0	0	0	0	0	0	k__Fungi;p__Mucoromycota;c__Glomeromycetes;o__Glomerales;f__Claroideoglomeraceae;g__Claroideoglomus;s__Claroideoglomus_claroideum	Symbiotroph	Arbuscular Mycorrhizal	NULL	NULL	Highly Probable	NULL	Tedersoo L, et al. 2014. Science 346:e1256688 ((https://doi.org/10.1126/science.1256688))
ASV_303	0	0	37	661	536	447	0	0	0	0	0	0	0	0	0	0	0	0	0	0	0	0	0	0	0	0	0	0	0	0	0	0	0	0	0	0	k__Fungi;p__Basidiomycota;c__Agaricomycetes;o__Agaricales;f__Amanitaceae;g__Amanita	Saprotroph-Symbiotroph	Ectomycorrhizal-Undefined Saprotroph	NULL	Agaricoid	Probable	Some members of the genus are deadly poisonous	Rinaldi AC, et al. 2008. Fungal Diversity 33:1-45 ((http://www.fungaldiversity.org/fdp/sfdp/33-1.pdf)); Tedersoo L, et al. 2010. Mycorrhiza 20:217-263 ((https://doi.org/10.1007/s00572-009-0274-x)); Wolfe BE, et al. 2012. PLoS ONE 7:e39597 ((https://doi.org/10.1371/journal.pone.0039597)); http://mycorrhizas.info/ecmf.html ((http://mycorrhizas.info/ecmf.html)); http://en.wikipedia.org/wiki/List_of_…
ASV_3032	0	0	0	0	0	0	0	0	0	0	0	0	0	0	0	0	0	0	0	0	0	0	0	0	0	24	0	0	0	0	0	0	0	0	0	0	k__Fungi;p__Mucoromycota;c__Glomeromycetes;o__Glomerales;f__Glomeraceae;g__Funneliformis;s__Funneliformis_mosseae	Symbiotroph	Arbuscular Mycorrhizal	NULL	NULL	Highly Probable	NULL	Redecker D, et al. 2013. Mycorrhiza 23:515-531 ((https://doi.org/10.1007/s00572-013-0486-y))
ASV_3038	0	0	0	0	0	0	0	0	0	0	0	0	0	0	0	0	0	0	0	0	0	0	0	0	0	0	0	24	0	0	0	0	0	0	0	0	k__Fungi;p__Ascomycota;c__Leotiomycetes;o__Helotiales	na	na	na	na	na	na	na
ASV_3046	0	0	0	0	0	0	0	0	0	0	0	0	0	0	0	0	0	0	0	0	0	0	0	0	0	0	0	0	0	0	0	0	0	24	0	0	k__Fungi;p__Mucoromycota;c__Mortierellomycetes;o__Mortierellales;f__Mortierellaceae;g__Mortierella	Saprotroph-Symbiotroph	Endophyte-Litter Saprotroph-Soil Saprotroph-Undefined Saprotroph	NULL	Microfungus	Probable	Saprobic in soil and thus frequenctly isolated from soil and material contaminated with soil such as hay or rotten silage and spoil tips (Cannon & Kirk 2007)	Cannon PF, Kirk PM. 2007. Fungal Families of the World. CAB International, Cambridge (ISBN: 978-0851998275); Tedersoo L, et al. 2014. Science 346:e1256688 ((https://doi.org/10.1126/science.1256688)); Purahong W, et al. 2016. Molecular Ecology 25:4059-4074 ((https://doi.org/10.1111/mec.13739))
ASV_3048	14	0	0	0	0	0	0	0	0	0	0	0	0	0	0	9	12	0	0	0	0	0	0	0	0	0	0	0	0	0	0	0	0	0	0	0	k__Fungi;p__Basidiomycota;c__Tremellomycetes;o__Tremellales	na	na	na	na	na	na	na
ASV_3051	0	7	0	0	0	0	0	0	0	0	0	0	0	0	0	0	0	0	0	0	0	0	0	0	0	0	0	0	0	0	0	0	16	0	0	0	k__Fungi;p__Basidiomycota;c__Agaricomycetes;o__Russulales;f__Russulaceae;g__Lactarius;s__Lactarius_borzianus	Symbiotroph	Ectomycorrhizal	NULL	Agaricoid	Highly Probable	Common name - milk-cap	Rinaldi AC, et al. 2008. Fungal Diversity 33:1-45 ((http://www.fungaldiversity.org/fdp/sfdp/33-1.pdf)); Tedersoo L, et al. 2010. Mycorrhiza 20:217-263 ((https://doi.org/10.1007/s00572-009-0274-x)); http://mycorrhizas.info/ecmf.html ((http://mycorrhizas.info/ecmf.html))
ASV_3054	0	0	0	0	23	0	0	0	0	0	0	0	0	0	0	0	0	0	0	0	0	0	0	0	0	0	0	0	0	0	0	0	0	0	0	0	k__Fungi;p__Basidiomycota;c__Agaricomycetes;o__Agaricales;f__Cortinariaceae;g__Cortinarius	Symbiotroph	Ectomycorrhizal	NULL	Agaricoid	Highly Probable	NULL	Rinaldi AC, et al. 2008. Fungal Diversity 33:1-45 ((http://www.fungaldiversity.org/fdp/sfdp/33-1.pdf)); Tedersoo L, et al. 2010. Mycorrhiza 20:217-263 ((https://doi.org/10.1007/s00572-009-0274-x)); http://mycorrhizas.info/ecmf.html ((http://mycorrhizas.info/ecmf.html))
ASV_3055	0	0	0	0	0	23	0	0	0	0	0	0	0	0	0	0	0	0	0	0	0	0	0	0	0	0	0	0	0	0	0	0	0	0	0	0	k__Fungi;p__Ascomycota;c__Leotiomycetes;o__Helotiales;g__Chalara	Pathotroph-Saprotroph-Symbiotroph	Endophyte-Plant Pathogen-Wood Saprotroph	Soft Rot	Microfungus	Probable	NULL	Duncan CG, Eslyn WE. 1966. Mycologia 58:642-645 ((https://doi.org/10.2307/3757045)); Tedersoo L, et al. 2014. Science 346:e1256688 ((https://doi.org/10.1126/science.1256688))
ASV_3057	0	0	0	0	0	0	0	0	23	0	0	0	0	0	0	0	0	0	0	0	0	0	0	0	0	0	0	0	0	0	0	0	0	0	0	0	k__Fungi;p__Basidiomycota;c__Agaricomycetes;o__Agaricales;f__Entolomataceae;g__Entoloma	Pathotroph-Saprotroph-Symbiotroph	Ectomycorrhizal-Fungal Parasite-Soil Saprotroph-Undefined Saprotroph	NULL	Agaricoid	Possible	NULL	Rinaldi AC, et al. 2008. Fungal Diversity 33:1-45 ((http://www.fungaldiversity.org/fdp/sfdp/33-1.pdf)) (as ECM/not ECM); Tedersoo L, et al. 2010. Mycorrhiza 20:217-263 ((https://doi.org/10.1007/s00572-009-0274-x; sensu stricto)); http://mycorrhizas.info/ecmf.html ((http://mycorrhizas.info/ecmf.html)) ((as ECM/not ECM))
ASV_3064	0	0	0	0	0	0	0	0	0	0	0	0	0	0	23	0	0	0	0	0	0	0	0	0	0	0	0	0	0	0	0	0	0	0	0	0	k__Fungi;p__Ascomycota;c__Eurotiomycetes;o__Chaetothyriales;f__Herpotrichiellaceae	Pathotroph-Saprotroph	Animal Pathogen-Fungal Parasite-Undefined Saprotroph	NULL	Facultative Yeast-Microfungus	Probable	Mostly saprobic on plants or other fungi, isolated from soil etc., and from medical sources (Cannon & Kirk 2007)	Cannon PF, Kirk PM. 2007. Fungal Families of the World. CAB International, Cambridge (ISBN: 978-0851998275)
ASV_3066	0	0	0	0	0	0	0	0	0	0	0	0	0	0	0	15	0	0	0	0	0	0	0	0	0	0	0	0	0	0	0	0	0	0	8	0	k__Fungi;p__Basidiomycota;c__Tremellomycetes;o__Tremellales	na	na	na	na	na	na	na
ASV_3068	0	0	0	0	0	0	0	0	0	0	0	0	0	0	0	0	0	0	23	0	0	0	0	0	0	0	0	0	0	0	0	0	0	0	0	0	k__Fungi;p__Ascomycota	na	na	na	na	na	na	na
ASV_3075	0	0	0	0	0	0	0	0	0	0	0	0	0	0	0	0	0	0	0	0	0	0	0	23	0	0	0	0	0	0	0	0	0	0	0	0	k__Fungi;p__Ascomycota;c__Sordariomycetes;o__Hypocreales;f__Clavicipitaceae;g__Metarhizium	Pathotroph	Animal Pathogen	NULL	NULL	Probable	NULL	Tedersoo L, et al. 2014. Science 346:e1256688 ((https://doi.org/10.1126/science.1256688))
ASV_308	0	0	0	0	0	0	17	0	0	22	0	16	0	8	0	0	0	0	0	164	0	120	58	88	0	0	0	0	0	0	123	592	86	172	130	58	k__Fungi;p__Mucoromycota;c__Mortierellomycetes;o__Mortierellales;f__Mortierellaceae	Saprotroph-Symbiotroph	Endophyte-Litter Saprotroph-Soil Saprotroph-Undefined Saprotroph	NULL	Microfungus	Possible	Saprobic in soil and thus frequenctly isolated from soil and material contaminated with soil such as hay or rotten silage and spoil tips (Cannon & Kirk 2007)	Cannon PF, Kirk PM. 2007. Fungal Families of the World. CAB International, Cambridge (ISBN: 978-0851998275); Purahong W, et al. 2016. Molecular Ecology 25:4059-4074 ((https://doi.org/10.1111/mec.13739))
ASV_3083	0	0	0	0	0	0	0	0	0	0	0	0	0	0	0	0	0	0	0	0	0	0	0	0	0	0	23	0	0	0	0	0	0	0	0	0	k__Fungi;p__Basidiomycota;c__Agaricomycetes;o__Agaricales;f__Amanitaceae;g__Amanita	Saprotroph-Symbiotroph	Ectomycorrhizal-Undefined Saprotroph	NULL	Agaricoid	Probable	Some members of the genus are deadly poisonous	Rinaldi AC, et al. 2008. Fungal Diversity 33:1-45 ((http://www.fungaldiversity.org/fdp/sfdp/33-1.pdf)); Tedersoo L, et al. 2010. Mycorrhiza 20:217-263 ((https://doi.org/10.1007/s00572-009-0274-x)); Wolfe BE, et al. 2012. PLoS ONE 7:e39597 ((https://doi.org/10.1371/journal.pone.0039597)); http://mycorrhizas.info/ecmf.html ((http://mycorrhizas.info/ecmf.html)); http://en.wikipedia.org/wiki/List_of_…
ASV_3093	22	0	16	0	0	0	0	0	0	0	0	0	0	0	0	0	0	0	0	0	0	0	0	0	0	0	0	0	0	0	0	0	0	0	0	0	k__Fungi;p__Basidiomycota;c__Agaricomycetes;o__Thelephorales;f__Thelephoraceae;g__Tomentella	Symbiotroph	Ectomycorrhizal	NULL	Corticioid	Highly Probable	NULL	Rinaldi AC, et al. 2008. Fungal Diversity 33:1-45 ((http://www.fungaldiversity.org/fdp/sfdp/33-1.pdf)); Tedersoo L, et al. 2010. Mycorrhiza 20:217-263 ((https://doi.org/10.1007/s00572-009-0274-x)); http://mycorrhizas.info/ecmf.html ((http://mycorrhizas.info/ecmf.html))
ASV_3095	5	0	0	0	0	0	0	0	0	0	0	0	0	0	0	0	0	17	0	0	0	0	0	0	0	0	0	0	0	0	0	0	0	0	0	0	k__Fungi;p__Basidiomycota;c__Agaricomycetes;o__Cantharellales;f__Clavulinaceae	na	na	na	na	na	na	na
ASV_3097	0	0	0	0	0	0	22	0	0	0	0	0	0	0	0	0	0	0	0	0	0	0	0	0	0	0	0	0	0	0	0	0	0	0	0	0	k__Fungi;p__Basidiomycota;c__Agaricomycetes;o__Russulales;f__Russulaceae;g__Russula;s__Russula_amoenolens	Symbiotroph	Ectomycorrhizal	NULL	Agaricoid	Highly Probable	NULL	Rinaldi AC, et al. 2008. Fungal Diversity 33:1-45 ((http://www.fungaldiversity.org/fdp/sfdp/33-1.pdf)); Tedersoo L, et al. 2010. Mycorrhiza 20:217-263 ((https://doi.org/10.1007/s00572-009-0274-x)); http://mycorrhizas.info/ecmf.html ((http://mycorrhizas.info/ecmf.html))
ASV_3098	0	0	0	0	0	0	22	0	0	0	0	0	0	0	0	0	0	0	0	0	0	0	0	0	0	0	0	0	0	0	0	0	0	0	0	0	k__Fungi;p__Basidiomycota;c__Agaricomycetes;o__Agaricales;f__Lyophyllaceae	Pathotroph-Saprotroph-Symbiotroph	Ectomycorrhizal-Fungal Pathogen-Undefined Saprotroph	NULL	Agaricoid	Possible	NULL	Kirk PM et al. 2008. Dictionary of the Fungi. Tenth Edition. CAB International, Wallingford (ISBN: 978-0851998268)
ASV_3099	0	0	0	0	0	0	22	21	0	0	0	0	0	0	0	0	0	0	0	0	0	0	0	0	0	0	0	0	0	0	0	0	0	0	0	0	k__Fungi;p__Basidiomycota;c__Agaricomycetes;o__Agaricales;f__Omphalotaceae;g__Marasmiellus;s__Marasmiellus_istanbulensis	Saprotroph	Undefined Saprotroph	NULL	Agaricoid	Probable	NULL	Tedersoo L, et al. 2014. Science 346:e1256688 ((https://doi.org/10.1126/science.1256688))
ASV_31	0	0	0	0	0	0	0	0	0	10	1651	0	2770	0	2783	21	0	0	0	0	17	0	35	0	0	0	0	0	0	0	0	0	0	7158	3710	8348	k__Fungi;p__Basidiomycota;c__Agaricomycetes;o__Agaricales;f__Inocybaceae;g__Inocybe	Symbiotroph	Ectomycorrhizal	NULL	Agaricoid	Highly Probable	Sensu stricto (Matheny 2009).	Rinaldi AC, et al. 2008. Fungal Diversity 33:1-45 ((http://www.fungaldiversity.org/fdp/sfdp/33-1.pdf)); Matheny PB. 2009. McIlvainea 18:11-21 ((https://namyco.org/docs/3_Matheny.pdf)); Tedersoo L, et al. 2010. Mycorrhiza 20:217-263 ((https://doi.org/10.1007/s00572-009-0274-x)); http://mycorrhizas.info/ecmf.html ((http://mycorrhizas.info/ecmf.html))
ASV_310	101	0	83	41	75	0	92	0	101	38	0	96	0	33	48	45	39	42	84	61	0	0	0	43	0	0	0	32	0	0	184	167	52	54	0	129	k__Fungi;p__Ascomycota;c__Sordariomycetes;o__Hypocreales;f__Clavicipitaceae	Pathotroph-Symbiotroph	Endophyte-Epiphyte-Fungal Parasite-Insect Parasite	NULL	Microfungus	Possible	Parasitic, endophytic or epiphytic on Insecta, other fungi or Gamineae (Cannon & Kirk 2007)	Cannon PF, Kirk PM. 2007. Fungal Families of the World. CAB International, Cambridge (ISBN: 978-0851998275)
ASV_3102	0	0	0	0	0	0	0	0	0	6	16	0	0	0	0	0	0	0	0	0	0	0	0	0	0	0	0	0	0	0	0	0	0	0	0	0	k__Fungi;p__Ascomycota;c__Eurotiomycetes	na	na	na	na	na	na	na
ASV_3109	0	0	0	0	0	0	0	0	0	0	0	0	0	0	0	0	0	0	0	0	22	0	0	0	0	0	0	0	0	0	0	0	0	0	0	0	k__Fungi;p__Basidiomycota;c__Agaricomycetes;o__Agaricales;f__Agaricaceae;g__Cystolepiota	Saprotroph	Undefined Saprotroph	NULL	Agaricoid	Probable	NULL	Tedersoo L, et al. 2014. Science 346:e1256688 ((https://doi.org/10.1126/science.1256688))
ASV_3118	0	0	0	0	0	0	0	0	0	0	0	0	0	0	0	0	0	0	0	0	0	0	0	0	22	0	0	0	0	0	0	0	0	0	0	0	k__Fungi;p__Basidiomycota;c__Agaricomycetes;o__Corticiales;f__Corticiaceae	Pathotroph-Saprotroph	Lichen Parasite-Plant Pathogen-Wood Saprotroph	NULL	Corticioid-Microfungus	Possible	Saprobes or pathogens on a wide range of mainly woody substrata; a few species are lichenicolous and some are grass pathogens (Cannon & Kirk 2007)	Cannon PF, Kirk PM. 2007. Fungal Families of the World. CAB International, Cambridge (ISBN: 978-0851998275)
ASV_3121	0	0	0	0	0	0	0	0	0	0	0	0	0	0	0	0	0	0	0	0	0	0	0	0	14	0	8	0	0	0	0	0	0	0	0	0	k__Fungi;p__Basidiomycota;c__Agaricomycetes;o__Sebacinales;f__Serendipitaceae	na	na	na	na	na	na	na
ASV_3122	0	0	0	0	0	0	0	0	0	0	0	0	0	0	0	0	0	0	0	0	0	0	0	0	0	22	0	0	0	0	0	0	0	0	0	0	k__Fungi;p__Mucoromycota;c__Mortierellomycetes;o__Mortierellales;f__Mortierellaceae	Saprotroph-Symbiotroph	Endophyte-Litter Saprotroph-Soil Saprotroph-Undefined Saprotroph	NULL	Microfungus	Possible	Saprobic in soil and thus frequenctly isolated from soil and material contaminated with soil such as hay or rotten silage and spoil tips (Cannon & Kirk 2007)	Cannon PF, Kirk PM. 2007. Fungal Families of the World. CAB International, Cambridge (ISBN: 978-0851998275); Purahong W, et al. 2016. Molecular Ecology 25:4059-4074 ((https://doi.org/10.1111/mec.13739))
ASV_3127	0	0	0	0	0	0	0	0	0	0	0	0	0	0	0	0	0	0	0	0	0	0	0	0	0	0	11	0	0	22	0	8	0	0	0	0	k__Fungi;p__Mucoromycota;c__Glomeromycetes;o__Glomerales;f__Glomeraceae	Symbiotroph	Arbuscular Mycorrhizal	NULL	Microfungus	Highly Probable	NULL	Redecker D, et al. 2013. Mycorrhiza 23:515-531 ((https://doi.org/10.1007/s00572-013-0486-y))
ASV_3129	0	0	0	0	0	0	0	0	0	0	0	0	0	0	0	0	0	0	0	0	0	0	0	0	0	0	0	0	0	0	0	22	0	0	0	0	k__Fungi;p__Ascomycota;c__Leotiomycetes;o__Helotiales;f__Helotiaceae;g__Cyathicula;s__Cyathicula_cyathoidea	Saprotroph	Undefined Saprotroph	NULL	Microfungus	Probable	NULL	Tedersoo L, et al. 2014. Science 346:e1256688 ((https://doi.org/10.1126/science.1256688))
ASV_3130	0	0	0	0	0	0	0	0	0	0	0	0	0	0	0	0	0	0	0	0	0	0	0	0	0	0	0	0	0	0	5	22	7	0	0	0	k__Fungi;p__Mucoromycota;c__Glomeromycetes;o__Archaeosporales;f__Ambisporaceae;g__Ambispora	Symbiotroph	Arbuscular Mycorrhizal	NULL	NULL	Highly Probable	NULL	Redecker D, et al. 2013. Mycorrhiza 23:515-531 ((https://doi.org/10.1007/s00572-013-0486-y))
ASV_3137	0	0	0	0	0	0	0	0	0	0	0	0	0	0	0	0	0	0	0	0	0	0	0	0	0	0	0	0	0	0	0	0	0	22	0	0	k__Fungi;p__Mucoromycota;c__Umbelopsidomycetes;o__Umbelopsidales;f__Umbelopsidaceae;g__Umbelopsis;s__Umbelopsis_westeae	Saprotroph	Undefined Saprotroph	NULL	NULL	Probable	NULL	Tedersoo L, et al. 2014. Science 346:e1256688 ((https://doi.org/10.1126/science.1256688))
ASV_314	50	14	53	0	28	0	0	0	0	51	41	132	70	36	122	226	161	476	27	31	73	0	6	0	6	0	0	0	0	0	0	0	0	0	0	0	k__Fungi;p__Basidiomycota;c__Agaricomycetes;o__Thelephorales;f__Thelephoraceae;g__Pseudotomentella	Symbiotroph	Ectomycorrhizal	NULL	Corticioid	Possible	NULL	Rinaldi AC, et al. 2008. Fungal Diversity 33:1-45 ((http://www.fungaldiversity.org/fdp/sfdp/33-1.pdf)); Tedersoo L, et al. 2010. Mycorrhiza 20:217-263 ((https://doi.org/10.1007/s00572-009-0274-x)) (pro parte); http://mycorrhizas.info/ecmf.html ((http://mycorrhizas.info/ecmf.html)) (sensu stricto)
ASV_3142	21	13	0	0	0	0	0	0	0	0	0	0	0	0	0	0	0	0	0	0	0	0	0	0	0	0	0	0	0	0	0	0	0	0	0	0	k__Fungi;p__Basidiomycota;c__Agaricomycetes;o__Agaricales;f__Tricholomataceae;g__Tricholoma	Pathotroph-Symbiotroph	Ectomycorrhizal-Fungal Parasite	NULL	Agaricoid	Highly Probable	Tricholoma species are ectomycorrhizal, occurring in coniferous and broadleaved forests (Cannon & Kirk 2007); T. sclerotoideum is parasitic on Helvella spp.	Cannon PF, Kirk PM. 2007. Fungal Families of the World. CAB International, Cambridge (ISBN: 978-0851998275); Rinaldi AC, et al. 2008. Fungal Diversity 33:1-45 ((http://www.fungaldiversity.org/fdp/sfdp/33-1.pdf)); Tedersoo L, et al. 2010. Mycorrhiza 20:217-263 ((https://doi.org/10.1007/s00572-009-0274-x)); http://mycorrhizas.info/ecmf.html ((http://mycorrhizas.info/ecmf.html))
ASV_315	0	0	0	0	0	0	0	0	0	0	0	0	0	0	0	0	0	0	0	67	0	0	0	0	0	0	0	214	139	805	0	120	0	153	52	40	k__Fungi;p__Basidiomycota;c__Agaricomycetes;o__Agaricales;f__Hygrophoraceae;g__Hygrophorus;s__Hygrophorus_marzuolus	Symbiotroph	Ectomycorrhizal	NULL	Agaricoid	Highly Probable	NULL	Rinaldi AC, et al. 2008. Fungal Diversity 33:1-45 ((http://www.fungaldiversity.org/fdp/sfdp/33-1.pdf)); Tedersoo L, et al. 2010. Mycorrhiza 20:217-263 ((https://doi.org/10.1007/s00572-009-0274-x)); http://mycorrhizas.info/ecmf.html ((http://mycorrhizas.info/ecmf.html))
ASV_3152	0	0	0	0	0	0	0	21	0	0	0	0	0	0	0	0	0	0	0	0	0	0	0	0	0	0	0	0	0	0	0	0	0	0	0	0	k__Fungi;p__Basidiomycota;c__Agaricomycetes;o__Boletales;f__Melanogastraceae;g__Melanogaster	Symbiotroph	Ectomycorrhizal	Hypogeous	Gasteroid	Highly Probable	Common name - false truffle	Rinaldi AC, et al. 2008. Fungal Diversity 33:1-45 ((http://www.fungaldiversity.org/fdp/sfdp/33-1.pdf)); Tedersoo L, et al. 2010. Mycorrhiza 20:217-263 ((https://doi.org/10.1007/s00572-009-0274-x)); http://mycorrhizas.info/ecmf.html ((http://mycorrhizas.info/ecmf.html))
ASV_3154	0	0	0	0	0	0	0	0	21	0	0	0	0	0	0	0	0	0	0	0	0	0	0	0	0	0	0	0	0	0	0	0	0	0	0	0	k__Fungi;p__Basidiomycota;c__Microbotryomycetes	na	na	na	na	na	na	na
ASV_3159	0	0	0	0	0	0	0	0	0	0	0	0	0	10	0	0	0	0	0	0	0	0	0	0	11	0	0	0	0	0	0	0	0	0	0	0	k__Fungi;p__Ascomycota;c__Sordariomycetes;o__Hypocreales;f__Ophiocordycipitaceae;g__Drechmeria;s__Drechmeria_balanoides	na	na	na	na	na	na	na
ASV_316	0	0	0	0	29	0	192	56	151	0	0	0	0	0	0	0	0	0	0	70	0	237	84	44	81	67	267	0	52	219	58	138	199	42	0	111	k__Fungi;p__Ascomycota;c__Eurotiomycetes;o__Eurotiales;f__Aspergillaceae;g__Penicillium	na	na	na	na	na	na	na
ASV_3165	0	0	0	0	0	0	0	0	0	0	0	0	0	0	0	0	0	0	0	0	0	8	13	0	4	0	0	0	0	0	0	0	2	0	0	0	k__Fungi;p__Basidiomycota;c__Agaricomycetes;o__Atheliales;f__Atheliaceae;g__Cristinia;s__Cristinia_helvetica	Saprotroph	Undefined Saprotroph	NULL	NULL	Probable	NULL	Tedersoo L, et al. 2014. Science 346:e1256688 ((https://doi.org/10.1126/science.1256688))
ASV_3166	0	0	0	0	0	0	0	0	0	0	0	0	0	0	0	0	0	0	0	0	0	0	21	0	0	0	0	0	0	0	0	0	0	0	0	0	k__Fungi;p__Basidiomycota;c__Agaricomycetes;o__Cantharellales;f__Clavulinaceae	na	na	na	na	na	na	na
ASV_3172	0	0	0	0	0	0	0	0	0	0	0	0	0	0	0	0	0	0	0	0	0	0	0	0	21	0	0	0	0	0	0	0	0	0	0	0	k__Fungi;p__Ascomycota;c__Leotiomycetes;o__Helotiales;f__Hyaloscyphaceae;g__Hyaloscypha;s__Hyaloscypha_finlandica	Saprotroph	Undefined Saprotroph	NULL	NULL	Probable	NULL	Tedersoo L, et al. 2014. Science 346:e1256688 ((https://doi.org/10.1126/science.1256688))
ASV_3178	0	0	0	0	0	0	0	0	0	0	0	0	0	0	0	0	0	0	0	0	0	0	0	0	0	0	0	21	0	0	0	0	0	0	0	0	k__Fungi;p__Ascomycota;c__Sordariomycetes;o__Sordariales	na	na	na	na	na	na	na
ASV_318	0	0	0	0	0	0	0	0	0	0	0	0	0	0	0	0	0	0	0	292	0	0	0	0	67	88	45	0	0	0	204	596	307	0	0	0	k__Fungi;p__Basidiomycota;c__Agaricomycetes;o__Atheliales;f__Atheliaceae	Pathotroph-Saprotroph-Symbiotroph	Ectomycorrhizal-Lichen Parasite-Lichenized-Plant Pathogen	NULL	Corticioid	Possible	Many species form ectomycorrhizal associations, often occupying a dominant position in mycorrhizal communities. Other species are pathogens of many different plants and even lichens, and one species has even been suggested to form a lichen association with cyanobacteria. Yet more species are sparse and active decomposers, and a few are aquatic (Cannon & Kirk 2007)	Cannon PF, Kirk PM. 2007. Fungal Families of the World. CAB International, Cambridge (ISBN: 978-0851998275)
ASV_3186	0	0	0	0	0	0	0	0	0	0	0	0	0	0	0	0	0	0	0	0	0	0	0	0	0	0	0	0	0	0	0	21	0	0	0	0	k__Fungi;p__Ascomycota;c__Sordariomycetes;o__Hypocreales;f__Ophiocordycipitaceae	na	na	na	na	na	na	na
ASV_3187	0	0	0	0	0	0	0	0	0	0	0	0	0	0	0	0	0	0	0	0	0	0	0	0	0	0	0	0	0	0	0	21	0	0	0	0	k__Fungi;p__Basidiomycota;c__Agaricomycetes;o__Agaricales;f__Strophariaceae;g__Galerina	Pathotroph-Saprotroph	Bryophyte Parasite-Leaf Saprotroph-Soil Saprotroph-Undefined Saprotroph-Wood Saprotroph	White Rot	Agaricoid	Probable	NULL	Tedersoo L, et al. 2014. Science 346:e1256688 ((https://doi.org/10.1126/science.1256688))
ASV_3194	20	0	0	0	0	0	0	0	0	0	0	0	0	0	0	0	0	0	0	0	0	0	0	0	0	0	0	0	0	0	0	0	0	0	0	0	k__Fungi;p__Ascomycota;c__Sordariomycetes;o__Hypocreales;f__Nectriaceae;g__Stylonectria	Pathotroph-Saprotroph-Symbiotroph	Animal Pathogen-Endophyte-Fungal Parasite-Lichen Parasite-Plant Pathogen-Wood Saprotroph	NULL	Microfungus	Possible	Fusarium species are amongst the economically significant plant pathogens (Cannon & Kirk 2007)	Cannon PF, Kirk PM. 2007. Fungal Families of the World. CAB International, Cambridge (ISBN: 978-0851998275); Hirooka Y, et al. 2012. Studies in Mycology 711-210 ((https://doi.org/10.3114/sim0001)); Tedersoo L, et al. 2014. Science 346:e1256688 ((https://doi.org/10.1126/science.1256688)); The American Phytopathological Society Common Names of Plant Diseases ((http://www.apsnet.org/publications/com…
ASV_3197	6	0	0	0	0	0	0	0	7	0	0	7	0	0	0	0	0	0	0	0	0	0	0	0	0	0	0	0	0	0	0	0	0	0	0	0	k__Fungi;p__Basidiomycota;c__Agaricomycetes;o__Russulales;f__Russulaceae;g__Russula;s__Russula_fragrantissima	Symbiotroph	Ectomycorrhizal	NULL	Agaricoid	Highly Probable	NULL	Rinaldi AC, et al. 2008. Fungal Diversity 33:1-45 ((http://www.fungaldiversity.org/fdp/sfdp/33-1.pdf)); Tedersoo L, et al. 2010. Mycorrhiza 20:217-263 ((https://doi.org/10.1007/s00572-009-0274-x)); http://mycorrhizas.info/ecmf.html ((http://mycorrhizas.info/ecmf.html))
ASV_3200	19	0	20	0	0	0	0	0	0	0	0	0	0	0	0	0	0	0	0	0	0	0	0	0	0	0	0	0	0	0	0	0	0	0	0	0	k__Fungi;p__Mucoromycota;c__Umbelopsidomycetes;o__Umbelopsidales;f__Umbelopsidaceae;g__Umbelopsis;s__Umbelopsis_isabellina	Saprotroph	Undefined Saprotroph	NULL	NULL	Probable	NULL	Tedersoo L, et al. 2014. Science 346:e1256688 ((https://doi.org/10.1126/science.1256688))
ASV_3222	0	0	0	0	0	0	0	0	0	0	0	0	20	0	0	0	0	0	0	0	0	0	0	0	0	0	0	0	0	0	0	0	0	0	0	0	k__Fungi;p__Basidiomycota;c__Agaricomycetes;o__Agaricales;f__Cortinariaceae;g__Cortinarius;s__Cortinarius_lucandii	Symbiotroph	Ectomycorrhizal	NULL	Agaricoid	Highly Probable	NULL	Rinaldi AC, et al. 2008. Fungal Diversity 33:1-45 ((http://www.fungaldiversity.org/fdp/sfdp/33-1.pdf)); Tedersoo L, et al. 2010. Mycorrhiza 20:217-263 ((https://doi.org/10.1007/s00572-009-0274-x)); http://mycorrhizas.info/ecmf.html ((http://mycorrhizas.info/ecmf.html))
ASV_3224	0	0	0	0	0	0	0	0	0	0	0	0	0	0	0	20	0	0	0	0	0	0	0	0	0	0	0	0	0	0	0	0	0	0	0	0	k__Fungi;p__Ascomycota;c__Dothideomycetes;o__Pleosporales;f__Coniothyriaceae;g__Coniothyrium;s__Coniothyrium_palmicola	Pathotroph-Saprotroph	Plant Pathogen-Wood Saprotroph	Soft Rot	Microfungus	Highly Probable	NULL	Duncan CG, Eslyn WE. 1966. Mycologia 58642-664 ((https://doi.org/10.2307/3757045)); Nilsson T. 1973. Studia Forestalia Suecica 104:1-40 ((https://pub.epsilon.slu.se/5711/)); Seehann G, et al. 1975. List of Fungi in Soft-Rot Tissue Tests. Institute fur Holzbiologie und Holzschutz, Bundesforschungsanstalt fur Forst - und Holzwirtshaft, Hamburg - Lohbrugge, Germany; The American Phytopathological So…
ASV_3225	0	0	0	0	0	0	0	0	0	0	0	0	0	0	0	20	0	0	0	0	0	0	0	0	0	0	0	0	0	0	0	0	0	0	0	0	k__Fungi;p__Ascomycota;c__Leotiomycetes;o__Helotiales	na	na	na	na	na	na	na
ASV_3227	0	0	0	0	0	0	0	0	0	0	0	0	0	0	0	0	0	20	0	0	0	0	0	0	0	0	0	0	0	0	0	0	0	0	0	0	k__Fungi;p__Ascomycota;c__Taphrinomycetes;o__Taphrinales;f__Taphrinaceae;g__Taphrina;s__Taphrina_vestergrenii	Pathotroph	Plant Pathogen	NULL	Microfungus	Probable	NULL	The American Phytopathological Society Common Names of Plant Diseases ((http://www.apsnet.org/publications/commonnames/Pages/default.aspx))
ASV_3229	0	0	0	0	0	0	0	0	0	0	0	0	0	0	0	0	0	0	0	20	0	0	0	0	15	0	0	0	0	0	0	0	0	0	0	0	k__Fungi;p__Mucoromycota;c__Glomeromycetes;o__Diversisporales;f__Diversisporaceae	Symbiotroph	Arbuscular Mycorrhizal	NULL	NULL	Highly Probable	NULL	Redecker D, et al. 2013. Mycorrhiza 23:515-531 ((https://doi.org/10.1007/s00572-013-0486-y))
ASV_323	0	0	0	0	65	67	461	118	301	0	115	0	144	0	246	0	35	49	21	0	0	0	0	0	0	0	0	0	0	0	0	0	0	49	0	152	k__Fungi;p__Ascomycota;c__Eurotiomycetes;o__Eurotiales;f__Aspergillaceae;g__Penicillium	na	na	na	na	na	na	na
ASV_3231	0	0	0	0	0	0	0	0	0	0	0	0	0	0	0	0	0	0	0	6	0	0	0	0	0	0	0	0	0	0	8	6	0	0	0	0	k__Fungi;p__Ascomycota;c__Eurotiomycetes;o__Chaetothyriales;f__Herpotrichiellaceae;g__Cladophialophora;s__Cladophialophora_psammophila	Saprotroph	Undefined Saprotroph	NULL	Microfungus	Probable	NULL	James TY, et al. 2006. Nature 443:818-822 ((https://doi.org/10.1038/nature05110))
ASV_3235	0	0	0	0	0	0	0	0	0	0	0	0	0	0	0	0	0	0	0	0	0	20	0	0	0	0	0	0	0	0	0	0	0	0	0	0	k__Fungi;p__Basidiomycota;c__Agaricomycetes;o__Cantharellales	na	na	na	na	na	na	na
ASV_3238	0	0	0	0	0	0	0	0	0	0	0	0	0	0	0	0	0	0	0	0	0	0	20	0	0	0	0	0	0	0	0	0	0	0	0	0	k__Fungi;p__Ascomycota;c__Leotiomycetes;o__Leotiales;f__Leotiaceae;g__Gorgomyces;s__Gorgomyces_honrubiae	na	na	na	na	na	na	na
ASV_3239	0	0	0	0	0	0	0	0	0	0	0	0	0	0	0	0	0	0	0	0	0	0	20	0	0	0	0	0	0	0	0	0	0	0	0	0	k__Fungi;p__Basidiomycota;c__Agaricomycetes	na	na	na	na	na	na	na
ASV_3243	0	0	0	0	0	0	0	0	0	0	0	0	0	0	0	0	0	0	0	0	0	0	0	20	0	0	0	0	0	0	0	0	0	0	0	0	k__Fungi;p__Ascomycota;c__Dothideomycetes;o__Pleosporales;f__Phaeosphaeriaceae	Pathotroph-Saprotroph	Fungal Parasite-Plant Pathogen-Plant Saprotroph	NULL	Microfungus	Probable	Necrotrophic or saprobic on a wide range of plants, especially monocotyledons; a few species parasitic on other fungi (Cannon & Kirk 2007)	Cannon PF, Kirk PM. 2007. Fungal Families of the World. CAB International, Cambridge (ISBN: 978-0851998275)
ASV_3248	0	0	0	0	0	0	0	0	0	0	0	0	0	0	0	0	0	0	0	0	0	0	0	0	0	20	0	0	0	0	0	0	0	0	0	0	k__Fungi;p__Basidiomycota	na	na	na	na	na	na	na
ASV_3260	0	0	0	0	0	0	0	0	0	0	0	0	0	0	0	4	0	0	0	0	0	0	0	0	0	0	0	0	20	0	0	0	0	0	0	0	k__Fungi;p__Ascomycota;c__Eurotiomycetes;o__Chaetothyriales	na	na	na	na	na	na	na
ASV_3266	0	0	0	0	0	0	0	0	0	0	0	0	0	0	0	0	0	0	0	0	0	0	0	0	0	0	0	0	0	0	0	0	0	20	0	0	k__Fungi;p__Ascomycota;c__Sordariomycetes;o__Sordariales;f__Lasiosphaeriaceae	Saprotroph	Undefined Saprotroph	NULL	Microfungus	Probable	Saprobes found dung, soil and rotting vegetation (Cannon & Kirk 2007)	Cannon PF, Kirk PM. 2007. Fungal Families of the World. CAB International, Cambridge (ISBN: 978-0851998275)
ASV_327	0	0	0	0	9	0	0	0	0	0	0	0	0	0	0	0	0	0	909	955	891	51	12	11	0	0	0	0	18	0	0	0	0	0	0	0	k__Fungi;p__Basidiomycota;c__Agaricomycetes;o__Agaricales;f__Cortinariaceae;g__Cortinarius	Symbiotroph	Ectomycorrhizal	NULL	Agaricoid	Highly Probable	NULL	Rinaldi AC, et al. 2008. Fungal Diversity 33:1-45 ((http://www.fungaldiversity.org/fdp/sfdp/33-1.pdf)); Tedersoo L, et al. 2010. Mycorrhiza 20:217-263 ((https://doi.org/10.1007/s00572-009-0274-x)); http://mycorrhizas.info/ecmf.html ((http://mycorrhizas.info/ecmf.html))
ASV_3274	0	0	0	19	0	0	0	0	0	0	0	0	0	0	0	0	0	0	0	0	0	0	0	0	0	0	0	0	0	0	0	0	0	0	0	0	k__Fungi;p__Ascomycota;c__Orbiliomycetes;o__Orbiliales;f__Orbiliaceae;g__Amphosoma;s__Amphosoma_resinicola	Saprotroph	Wood Saprotroph	NULL	Microfungus	Probable	Saprobic, found especially on wood in both wet and dry habitats. Many species are nematophagous, forming adhesive knobs, nets or ring-like traps in the presence of a food source; perhaps a strategy for life in low-nitrogen environments. There have been reports of associations with algae for a few species, but an established lichen association appears not to exist (Cannon & Kirk 2007)	Cannon PF, Kirk PM. 2007. Fungal Families of the World. CAB International, Cambridge (ISBN: 978-0851998275)
ASV_3279	0	0	0	0	0	0	0	0	19	0	0	0	0	0	0	0	0	0	0	0	0	0	0	0	0	0	0	0	0	0	0	0	0	0	0	0	k__Fungi;p__Basidiomycota;c__Agaricomycetes;o__Agaricales	Pathotroph-Saprotroph-Symbiotroph	Bryophyte Parasite-Dung Saprotroph-Ectomycorrhizal-Fungal Parasite-Leaf Saprotroph-Plant Parasite-Undefined Saprotroph-Wood Saprotroph	NULL	Agaricoid-Gasteroid-Microfungus-Secotioid-Yeast	Possible	Mushrooms and toadstools, Gill fungi, Agarics... lignicolous, sometimes muscicolous or fungicolous, saprobic, mycorrhizal, rarely parasitic on plants or fungi (Kirk et al. 2008)	Kirk PM et al. 2008. Dictionary of the Fungi. Tenth Edition. CAB International, Wallingford (ISBN: 978-0851998268)
ASV_3289	0	0	0	0	0	0	0	0	0	0	0	0	0	0	0	0	0	0	0	8	0	0	0	0	0	0	0	0	0	0	0	11	0	0	0	0	k__Fungi;p__Ascomycota	na	na	na	na	na	na	na
ASV_3298	0	0	0	0	0	0	0	0	0	0	0	0	0	0	0	0	0	0	0	0	0	0	19	0	0	0	0	0	0	0	0	0	0	0	0	0	k__Fungi;p__Ascomycota	na	na	na	na	na	na	na
ASV_330	778	170	526	0	0	0	0	0	0	0	0	0	0	0	0	0	0	0	0	0	0	0	0	0	0	0	0	0	0	0	0	0	0	0	0	0	k__Fungi;p__Basidiomycota;c__Agaricomycetes;o__Boletales;f__Boletaceae;g__Octaviania	Symbiotroph	Ectomycorrhizal	Hypogeous	Gasteroid	Possible	Common name - false truffle	Rinaldi AC, et al. 2008. Fungal Diversity 33:1-45 ((http://www.fungaldiversity.org/fdp/sfdp/33-1.pdf)); Tedersoo L, et al. 2010. Mycorrhiza 20:217-263 ((https://doi.org/10.1007/s00572-009-0274-x)) (pro parte); http://mycorrhizas.info/ecmf.html ((http://mycorrhizas.info/ecmf.html))
ASV_3300	0	0	0	0	0	0	0	0	0	0	0	0	0	0	0	0	0	0	0	0	0	0	0	19	0	0	0	0	0	0	0	0	0	0	0	0	k__Fungi;p__Ascomycota;c__Eurotiomycetes;o__Eurotiales;f__Aspergillaceae;g__Aspergillus	na	na	na	na	na	na	na
ASV_3304	0	0	0	0	0	0	0	0	0	0	0	0	0	0	0	0	0	0	0	0	0	0	0	0	19	0	0	0	0	0	0	0	0	0	0	0	k__Fungi;p__Ascomycota;c__Leotiomycetes;o__Leotiales;f__Leotiaceae;g__Alatospora;s__Alatospora_acuminata	Saprotroph	Undefined Saprotroph	NULL	NULL	Probable	NULL	Tedersoo L, et al. 2014. Science 346:e1256688 ((https://doi.org/10.1126/science.1256688))
ASV_3305	0	0	0	0	0	0	0	0	0	0	0	0	0	0	0	0	0	0	0	0	0	0	0	0	19	0	0	0	0	0	0	0	0	0	0	0	k__Fungi;p__Ascomycota;c__Leotiomycetes;o__Erysiphales;f__Erysiphaceae;g__Golovinomyces	Pathotroph	Plant Pathogen	NULL	NULL	Probable	NULL	Tedersoo L, et al. 2014. Science 346:e1256688 ((https://doi.org/10.1126/science.1256688))
ASV_3309	0	0	0	0	0	0	0	0	0	0	0	0	0	0	0	0	0	0	0	0	0	0	0	0	0	19	0	0	0	0	0	0	0	0	0	0	k__Fungi;p__Mucoromycota;c__Mortierellomycetes;o__Mortierellales;f__Mortierellaceae	Saprotroph-Symbiotroph	Endophyte-Litter Saprotroph-Soil Saprotroph-Undefined Saprotroph	NULL	Microfungus	Possible	Saprobic in soil and thus frequenctly isolated from soil and material contaminated with soil such as hay or rotten silage and spoil tips (Cannon & Kirk 2007)	Cannon PF, Kirk PM. 2007. Fungal Families of the World. CAB International, Cambridge (ISBN: 978-0851998275); Purahong W, et al. 2016. Molecular Ecology 25:4059-4074 ((https://doi.org/10.1111/mec.13739))
ASV_331	0	6	0	11	21	0	163	16	27	2	11	0	0	4	0	0	8	18	4	0	0	0	0	0	0	402	649	0	0	116	0	0	0	0	0	17	k__Fungi;p__Basidiomycota;c__Tremellomycetes;o__Cystofilobasidiales;f__Mrakiaceae;g__Tausonia;s__Tausonia_pullulans	na	na	na	na	na	na	na
ASV_332	123	63	66	64	169	116	28	0	71	11	0	20	15	0	27	209	54	169	0	13	21	134	0	0	0	0	0	56	30	0	0	20	0	0	0	18	k__Fungi;p__Ascomycota;c__Pezizomycetes;o__Pezizales;g__Phialea;s__Phialea_strobilina	Saprotroph	Undefined Saprotroph	NULL	NULL	Probable	NULL	Tedersoo L, et al. 2014. Science 346:e1256688 ((https://doi.org/10.1126/science.1256688))
ASV_3328	0	0	0	0	0	0	0	0	0	0	0	0	0	0	0	0	0	0	0	0	0	0	0	0	0	0	0	0	0	0	0	19	0	0	0	0	k__Fungi;p__Ascomycota;c__Dothideomycetes;o__Mycosphaerellales;f__Mycosphaerellaceae;g__Ramularia;s__Ramularia_urticae	Pathotroph-Saprotroph	Plant Pathogen-Undefined Saprotroph	NULL	Microfungus	Probable	Biotrophic, necrotrophic or saprobic on various plant tissues (Cannon & Kirk 2007)	Cannon PF, Kirk PM. 2007. Fungal Families of the World. CAB International, Cambridge (ISBN: 978-0851998275)
ASV_3329	0	0	0	0	0	0	0	0	0	0	0	0	0	0	0	0	0	0	0	0	0	0	0	0	0	0	0	0	0	0	0	19	0	0	0	0	k__Fungi;p__Ascomycota;c__Eurotiomycetes	na	na	na	na	na	na	na
ASV_334	0	22	0	31	0	0	397	18	72	0	0	0	0	12	0	0	0	14	0	108	0	442	174	108	36	33	86	172	175	503	44	215	91	55	0	0	k__Fungi;p__Ascomycota;c__Sordariomycetes;o__Chaetosphaeriales;f__Chaetosphaeriaceae	Saprotroph	Plant Saprotroph-Wood Saprotroph	NULL	Microfungus	Probable	Saprobes associated with decaying woody and herbaceous plant material, including timber and timber products in damp buildings (Cannon & Kirk 2007)	Cannon PF, Kirk PM. 2007. Fungal Families of the World. CAB International, Cambridge (ISBN: 978-0851998275)
ASV_3341	0	12	18	0	0	0	0	0	0	0	0	0	0	0	0	0	0	0	0	0	0	0	0	0	0	0	0	0	0	0	0	0	0	0	0	0	k__Fungi;p__Ascomycota;c__Leotiomycetes;o__Helotiales	na	na	na	na	na	na	na
ASV_3342	0	0	0	18	0	0	0	0	0	0	0	0	0	0	0	0	0	0	0	0	0	0	0	0	0	0	0	0	0	0	0	0	0	0	0	0	k__Fungi;p__Ascomycota;c__Leotiomycetes;o__Helotiales	na	na	na	na	na	na	na
ASV_3344	0	0	0	0	18	0	0	11	0	0	0	0	0	0	0	0	0	0	0	0	0	0	0	0	0	0	0	0	0	0	0	0	0	0	0	0	k__Fungi;p__Basidiomycota;c__Agaricomycetes;o__Russulales;f__Russulaceae;g__Russula	Symbiotroph	Ectomycorrhizal	NULL	Agaricoid	Highly Probable	NULL	Rinaldi AC, et al. 2008. Fungal Diversity 33:1-45 ((http://www.fungaldiversity.org/fdp/sfdp/33-1.pdf)); Tedersoo L, et al. 2010. Mycorrhiza 20:217-263 ((https://doi.org/10.1007/s00572-009-0274-x)); http://mycorrhizas.info/ecmf.html ((http://mycorrhizas.info/ecmf.html))
ASV_3348	0	0	0	0	0	0	0	0	0	0	0	10	8	0	0	0	0	0	0	0	0	0	0	0	0	0	0	0	0	0	0	0	0	0	0	0	k__Fungi;p__Mucoromycota;c__Umbelopsidomycetes;o__Umbelopsidales;f__Umbelopsidaceae;g__Umbelopsis;s__Umbelopsis_isabellina	Saprotroph	Undefined Saprotroph	NULL	NULL	Probable	NULL	Tedersoo L, et al. 2014. Science 346:e1256688 ((https://doi.org/10.1126/science.1256688))
ASV_335	0	0	0	0	0	0	0	0	0	0	0	0	0	0	0	0	0	0	0	535	0	0	0	0	0	0	0	0	0	0	533	938	435	0	0	0	k__Fungi;p__Basidiomycota;c__Agaricomycetes;o__Agaricales;f__Pluteaceae;g__Pluteus	Pathotroph-Saprotroph	Bryophyte Parasite-Litter Saprotroph-Wood Saprotroph	White Rot	Agaricoid	Probable	NULL	Grgurinovic CA, Simpson JA. 2001. Fungal Diversity 8:97-127 ((http://www.fungaldiversity.org/fdp/sfdp/FD_8_97-127.pdf)); James TY, et al. 2006. Nature 443:818-822 ((https://doi.org/10.1038/nature05110)); Tedersoo L, et al. 2014. Science 346:e1256688 ((https://doi.org/10.1126/science.1256688))
ASV_337	1563	349	951	0	8	0	0	0	0	0	0	0	0	0	0	0	0	0	0	0	0	0	0	0	0	0	0	0	0	0	0	0	0	0	0	0	k__Fungi;p__Basidiomycota;c__Agaricomycetes;o__Russulales;f__Russulaceae;g__Russula	Symbiotroph	Ectomycorrhizal	NULL	Agaricoid	Highly Probable	NULL	Rinaldi AC, et al. 2008. Fungal Diversity 33:1-45 ((http://www.fungaldiversity.org/fdp/sfdp/33-1.pdf)); Tedersoo L, et al. 2010. Mycorrhiza 20:217-263 ((https://doi.org/10.1007/s00572-009-0274-x)); http://mycorrhizas.info/ecmf.html ((http://mycorrhizas.info/ecmf.html))
ASV_3376	0	0	0	0	0	0	0	0	0	0	0	0	0	0	0	0	0	0	0	0	0	0	0	0	0	0	0	0	18	0	0	0	0	0	0	0	k__Fungi;p__Basidiomycota;c__Agaricomycetes;o__Sebacinales	na	na	na	na	na	na	na
ASV_3386	0	0	0	0	0	0	0	0	0	0	0	0	0	0	0	0	0	0	0	0	0	0	0	0	0	0	0	0	0	0	0	18	0	0	0	0	k__Fungi;p__Ascomycota;c__Orbiliomycetes;o__Orbiliales;f__Orbiliaceae	Saprotroph	Wood Saprotroph	NULL	Microfungus	Probable	Saprobic, found especially on wood in both wet and dry habitats. Many species are nematophagous, forming adhesive knobs, nets or ring-like traps in the presence of a food source; perhaps a strategy for life in low-nitrogen environments. There have been reports of associations with algae for a few species, but an established lichen association appears not to exist (Cannon & Kirk 2007)	Cannon PF, Kirk PM. 2007. Fungal Families of the World. CAB International, Cambridge (ISBN: 978-0851998275)
ASV_3389	0	0	0	0	0	0	0	0	0	0	0	0	0	0	0	0	0	0	0	0	0	0	0	0	0	0	0	0	0	0	0	0	0	18	0	0	k__Fungi;p__Ascomycota	na	na	na	na	na	na	na
ASV_3393	0	17	0	0	0	0	0	0	0	0	0	0	0	0	0	0	0	0	0	0	0	0	0	0	0	0	0	0	0	0	0	0	0	0	0	0	k__Fungi;p__Ascomycota	na	na	na	na	na	na	na
ASV_3398	0	0	0	0	0	17	0	0	0	0	0	0	0	0	0	0	0	0	0	0	0	0	0	0	0	0	0	0	0	0	0	0	0	0	0	0	k__Fungi;p__Ascomycota;c__Leotiomycetes;f__Myxotrichaceae;g__Oidiodendron	Pathotroph-Symbiotroph	Ericoid Mycorrhizal	NULL	Microfungus	Probable	Dark Septate Endophyte	Newsham KK. 2011. New Phytologist 190:783-793 ((https://doi.org/10.1111/j.1469-8137.2010.03611.x)) (as dark septate root endophytes)
ASV_34	1505	299	846	0	22	0	7133	3766	4025	2815	3548	5248	5447	2930	7306	1898	1730	2371	966	362	969	110	0	13	199	142	104	0	0	0	0	0	25	1586	805	822	k__Fungi;p__Basidiomycota;c__Agaricomycetes;o__Russulales;f__Russulaceae;g__Russula	Symbiotroph	Ectomycorrhizal	NULL	Agaricoid	Highly Probable	NULL	Rinaldi AC, et al. 2008. Fungal Diversity 33:1-45 ((http://www.fungaldiversity.org/fdp/sfdp/33-1.pdf)); Tedersoo L, et al. 2010. Mycorrhiza 20:217-263 ((https://doi.org/10.1007/s00572-009-0274-x)); http://mycorrhizas.info/ecmf.html ((http://mycorrhizas.info/ecmf.html))
ASV_340	707	94	1443	133	189	13	0	0	0	0	0	0	0	0	0	0	0	0	0	0	0	0	0	0	0	0	0	0	0	0	0	0	0	0	0	0	k__Fungi;p__Basidiomycota;c__Agaricomycetes;o__Boletales;f__Boletaceae	Pathotroph-Saprotroph-Symbiotroph	Ectomycorrhizal-Fungal Parasite-Plant Saprotroph-Wood Saprotroph	NULL	Boletoid	Probable	Most species form ectomycorrhizal associations with gymnosperm or angiosperm trees. Some are saprobes on decaying wood and leaf litter, a few are parasitic on other fungi (Cannon & Kirk 2007)	Cannon PF, Kirk PM. 2007. Fungal Families of the World. CAB International, Cambridge (ISBN: 978-0851998275)
ASV_3402	0	0	0	0	0	0	0	0	14	0	0	0	0	0	0	3	0	0	0	0	0	0	0	0	0	0	0	0	0	0	0	0	0	0	0	0	k__Fungi;p__Ascomycota	na	na	na	na	na	na	na
ASV_3404	0	0	0	0	0	0	0	0	0	3	0	0	0	0	0	0	0	0	0	0	0	0	0	0	14	0	0	0	0	0	0	0	0	0	0	0	k__Fungi;p__Basidiomycota;c__Agaricomycetes;o__Agaricales;f__Inocybaceae;g__Inocybe;s__Inocybe_rufula	Symbiotroph	Ectomycorrhizal	NULL	Agaricoid	Highly Probable	Sensu stricto (Matheny 2009).	Rinaldi AC, et al. 2008. Fungal Diversity 33:1-45 ((http://www.fungaldiversity.org/fdp/sfdp/33-1.pdf)); Matheny PB. 2009. McIlvainea 18:11-21 ((https://namyco.org/docs/3_Matheny.pdf)); Tedersoo L, et al. 2010. Mycorrhiza 20:217-263 ((https://doi.org/10.1007/s00572-009-0274-x)); http://mycorrhizas.info/ecmf.html ((http://mycorrhizas.info/ecmf.html))
ASV_3406	0	0	0	0	0	0	0	0	0	0	4	0	0	0	0	0	0	0	0	0	0	0	0	0	0	0	0	0	13	0	0	0	0	0	0	0	k__Fungi;p__Ascomycota	na	na	na	na	na	na	na
ASV_341	0	0	0	0	0	0	0	0	0	298	0	725	0	393	0	0	0	0	0	0	0	0	0	0	0	0	4	0	0	0	0	0	0	0	0	0	k__Fungi;p__Basidiomycota;c__Agaricomycetes;o__Boletales;f__Leucogastraceae;g__Leucogaster;s__Leucogaster_odoratus	Symbiotroph	Ectomycorrhizal	Hypogeous	Gasteroid	Highly Probable	Common name - false truffle	Rinaldi AC, et al. 2008. Fungal Diversity 33:1-45 ((http://www.fungaldiversity.org/fdp/sfdp/33-1.pdf)); Tedersoo L, et al. 2010. Mycorrhiza 20:217-263 ((https://doi.org/10.1007/s00572-009-0274-x)); http://mycorrhizas.info/ecmf.html ((http://mycorrhizas.info/ecmf.html))
ASV_3410	0	0	0	0	0	0	0	0	0	0	0	0	0	0	17	0	0	0	0	0	0	0	0	0	0	0	0	0	0	0	0	0	0	0	0	0	k__Fungi;p__Basidiomycota;c__Agaricomycetes;o__Agaricales;f__Bolbitiaceae;g__Conocybe	Saprotroph	Undefined Saprotroph	NULL	Agaricoid	Probable	NULL	Tedersoo L, et al. 2014. Science 346:e1256688 ((https://doi.org/10.1126/science.1256688))
ASV_3411	0	0	0	0	0	0	0	0	0	0	0	0	0	0	17	0	0	0	0	0	0	0	0	0	0	0	0	0	0	0	0	0	0	0	0	0	k__Fungi;p__Ascomycota;c__Leotiomycetes;o__Helotiales	na	na	na	na	na	na	na
ASV_3414	0	0	0	0	0	0	0	14	0	0	0	0	0	0	0	17	0	0	0	0	0	0	0	0	0	0	0	0	0	0	0	0	0	0	0	0	k__Fungi;p__Ascomycota;c__Dothideomycetes	na	na	na	na	na	na	na
ASV_342	0	0	0	0	0	0	0	0	0	0	20	0	17	0	0	1390	0	0	0	0	0	0	0	0	0	0	0	0	0	0	0	0	0	0	0	0	k__Fungi;p__Basidiomycota;c__Agaricomycetes;o__Agaricales;f__Mycenaceae;g__Mycena	Pathotroph-Saprotroph	Leaf Saprotroph-Plant Pathogen-Undefined Saprotroph-Wood Saprotroph	NULL	Agaricoid	Probable	NULL	Grgurinovic CA, Simpson JA. 2001. Fungal Diversity 8:97-127 ((http://www.fungaldiversity.org/fdp/sfdp/FD_8_97-127.pdf)); Tedersoo L, et al. 2014. Science 346:e1256688 ((https://doi.org/10.1126/science.1256688)); The American Phytopathological Society Common Names of Plant Diseases ((http://www.apsnet.org/publications/commonnames/Pages/default.aspx))
ASV_3421	0	0	0	0	0	0	0	0	0	0	0	0	0	0	0	0	0	0	0	0	17	0	0	0	0	0	0	0	0	0	0	0	0	0	0	0	k__Fungi;p__Basidiomycota	na	na	na	na	na	na	na
ASV_343	0	0	0	0	0	0	0	0	0	0	0	0	0	0	0	0	0	0	0	71	0	698	460	385	73	22	289	0	95	0	110	90	0	0	0	0	k__Fungi;p__Ascomycota;c__Leotiomycetes;o__Helotiales;g__Tetracladium;s__Tetracladium_sp	Saprotroph	Undefined Saprotroph	NULL	NULL	Probable	NULL	Tedersoo L, et al. 2014. Science 346:e1256688 ((https://doi.org/10.1126/science.1256688))
ASV_3430	0	0	0	0	0	0	0	0	0	0	0	0	0	0	0	0	6	0	0	0	0	0	0	17	0	0	0	0	0	0	0	0	0	0	0	0	k__Fungi;p__Ascomycota;c__Eurotiomycetes;o__Chaetothyriales;g__Sarcinomyces	na	na	na	na	na	na	na
ASV_3433	0	0	0	0	0	0	0	0	0	0	0	0	0	0	0	0	0	0	0	0	0	0	0	0	0	17	0	0	0	0	0	0	0	0	0	0	k__Fungi;p__Ascomycota	na	na	na	na	na	na	na
ASV_3434	0	0	0	7	0	0	0	0	0	0	0	0	0	0	0	0	0	0	0	0	0	0	0	0	0	17	0	0	0	0	0	0	0	0	0	0	k__Fungi;p__Basidiomycota;c__Agaricomycetes;o__Agaricales;f__Mycenaceae;g__Mycena;s__Mycena_pura	Pathotroph-Saprotroph	Leaf Saprotroph-Plant Pathogen-Undefined Saprotroph-Wood Saprotroph	NULL	Agaricoid	Probable	NULL	Grgurinovic CA, Simpson JA. 2001. Fungal Diversity 8:97-127 ((http://www.fungaldiversity.org/fdp/sfdp/FD_8_97-127.pdf)); Tedersoo L, et al. 2014. Science 346:e1256688 ((https://doi.org/10.1126/science.1256688)); The American Phytopathological Society Common Names of Plant Diseases ((http://www.apsnet.org/publications/commonnames/Pages/default.aspx))
ASV_3435	0	0	0	0	0	0	0	0	0	0	0	0	0	0	0	0	0	0	0	0	0	0	0	0	0	0	17	0	0	0	0	0	0	0	0	0	k__Fungi;p__Mucoromycota;c__Glomeromycetes;o__Diversisporales;f__Diversisporaceae;g__Diversispora;s__Diversispora_versiformis	Symbiotroph	Arbuscular Mycorrhizal	NULL	NULL	Highly Probable	NULL	Redecker D, et al. 2013. Mycorrhiza 23:515-531 ((https://doi.org/10.1007/s00572-013-0486-y))
ASV_3439	0	0	0	0	0	0	0	0	0	0	0	0	0	0	0	0	0	0	0	0	0	0	0	0	0	0	0	17	0	0	0	0	0	0	0	0	k__Fungi;p__Ascomycota	na	na	na	na	na	na	na
ASV_3445	0	0	0	0	0	0	0	0	0	0	0	0	0	0	0	0	0	0	0	0	0	0	0	0	0	0	0	0	17	0	0	0	0	0	0	0	k__Fungi;p__Ascomycota;c__Sordariomycetes;o__Hypocreales;f__Nectriaceae;g__Fusarium	Pathotroph-Saprotroph-Symbiotroph	Animal Pathogen-Endophyte-Lichen Parasite-Plant Pathogen-Soil Saprotroph-Wood Saprotroph	NULL	Microfungus	Possible	Likely opportunistic human pathogen (Irinyi et al. 2015)	Duncan CG, Eslyn WE. 1966. Mycologia 58:642-664 ((https://doi.org/10.2307/3757045)); Seehann G, et al. 1975. List of Fungi in Soft-Rot Tissue Tests. Institute fur Holzbiologie und Holzschutz, Bundesforschungsanstalt fur Forst - und Holzwirtshaft, Hamburg - Lohbrugge, Germany; Costa IPMW, et al. 2012. Mycotaxon 119:e26 ((http://mycotaxon.com/resources/checklists/costa_v119_checklist.pdf)); Tederso…
ASV_3462	0	0	16	0	0	0	0	0	0	0	0	0	0	0	0	0	0	0	0	0	0	0	0	0	0	0	0	0	0	0	0	0	0	0	0	0	k__Fungi;p__Basidiomycota;c__Tremellomycetes;o__Tremellales	na	na	na	na	na	na	na
ASV_3463	0	0	16	0	0	0	0	0	0	0	0	0	0	0	0	0	0	0	0	0	0	0	0	0	0	0	0	0	0	0	0	0	0	0	0	0	k__Fungi;p__Ascomycota;c__Leotiomycetes;o__Helotiales	na	na	na	na	na	na	na
ASV_347	0	0	0	0	0	0	0	0	0	0	0	0	0	0	0	0	0	0	0	189	0	0	0	0	0	0	0	21	0	0	483	248	396	0	0	0	k__Fungi;p__Mucoromycota;c__Mortierellomycetes;o__Mortierellales	na	na	na	na	na	na	na
ASV_3470	0	0	0	0	0	0	0	0	16	0	0	0	0	0	0	0	0	0	0	0	0	0	0	0	0	0	0	0	0	0	0	0	0	0	0	0	k__Fungi;p__Basidiomycota;c__Agaricomycetes;o__Thelephorales;f__Thelephoraceae;g__Tomentella	Symbiotroph	Ectomycorrhizal	NULL	Corticioid	Highly Probable	NULL	Rinaldi AC, et al. 2008. Fungal Diversity 33:1-45 ((http://www.fungaldiversity.org/fdp/sfdp/33-1.pdf)); Tedersoo L, et al. 2010. Mycorrhiza 20:217-263 ((https://doi.org/10.1007/s00572-009-0274-x)); http://mycorrhizas.info/ecmf.html ((http://mycorrhizas.info/ecmf.html))
ASV_3471	0	0	0	0	0	0	0	0	16	0	0	0	0	0	0	0	0	0	0	0	0	0	0	0	0	0	0	0	0	0	0	0	0	0	0	0	k__Fungi;p__Ascomycota;c__Leotiomycetes;o__Helotiales;f__Sclerotiniaceae;g__Monilinia;s__Monilinia_linhartiana	Pathotroph	Plant Pathogen	NULL	Microfungus	Probable	NULL	Tedersoo L, et al. 2014. Science 346:e1256688 ((https://doi.org/10.1126/science.1256688))
ASV_3477	0	0	0	0	0	0	0	0	0	0	0	0	0	16	0	0	0	0	0	0	0	0	0	0	0	0	0	0	0	0	0	0	0	0	0	0	k__Fungi;p__Ascomycota;c__Dothideomycetes;o__Pleosporales;f__Pleosporaceae	Pathotroph-Saprotroph	Endophyte-Lichen Parasite-Plant Pathogen-Undefined Saprotroph	NULL	Microfungus	Probable	Necrotrophic pathogens and saprobes, especially associated with grasses. Many species are seed-borne (Cannon & Kirk 2007)	Cannon PF, Kirk PM. 2007. Fungal Families of the World. CAB International, Cambridge (ISBN: 978-0851998275); David AS, et al. 2016. Microbial Ecology 71:912-926 ((https://doi.org/10.1007/s00248-015-0712-6)); Lawrey JD, Diederich P. 2016. http://www.lichenicolous.net (accessed 24 May 2017) ((http://www.lichenicolous.net))
ASV_3478	0	0	0	0	0	0	0	0	0	0	0	0	0	0	16	0	0	0	0	0	0	0	0	0	0	0	0	0	0	0	0	0	0	0	0	0	k__Fungi;p__Basidiomycota;c__Agaricomycetes;o__Agaricales;f__Psathyrellaceae;g__Coprinellus	Saprotroph	Undefined Saprotroph	NULL	Agaricoid	Probable	NULL	Tedersoo L, et al. 2014. Science 346:e1256688 ((https://doi.org/10.1126/science.1256688))
ASV_348	0	0	0	0	0	0	0	0	0	0	41	0	100	0	0	210	189	405	281	92	221	0	0	0	0	0	0	0	0	0	0	0	0	0	0	0	k__Fungi;p__Basidiomycota;c__Agaricomycetes;o__Thelephorales;f__Thelephoraceae;g__Tomentella	Symbiotroph	Ectomycorrhizal	NULL	Corticioid	Highly Probable	NULL	Rinaldi AC, et al. 2008. Fungal Diversity 33:1-45 ((http://www.fungaldiversity.org/fdp/sfdp/33-1.pdf)); Tedersoo L, et al. 2010. Mycorrhiza 20:217-263 ((https://doi.org/10.1007/s00572-009-0274-x)); http://mycorrhizas.info/ecmf.html ((http://mycorrhizas.info/ecmf.html))
ASV_3480	0	0	0	0	0	0	0	0	0	0	0	0	0	0	16	0	0	0	0	0	0	0	0	0	0	0	0	0	0	0	0	0	0	0	0	0	k__Fungi;p__Ascomycota;c__Sordariomycetes;o__Hypocreales;f__Nectriaceae;g__Fusarium	Pathotroph-Saprotroph-Symbiotroph	Animal Pathogen-Endophyte-Lichen Parasite-Plant Pathogen-Soil Saprotroph-Wood Saprotroph	NULL	Microfungus	Possible	Likely opportunistic human pathogen (Irinyi et al. 2015)	Duncan CG, Eslyn WE. 1966. Mycologia 58:642-664 ((https://doi.org/10.2307/3757045)); Seehann G, et al. 1975. List of Fungi in Soft-Rot Tissue Tests. Institute fur Holzbiologie und Holzschutz, Bundesforschungsanstalt fur Forst - und Holzwirtshaft, Hamburg - Lohbrugge, Germany; Costa IPMW, et al. 2012. Mycotaxon 119:e26 ((http://mycotaxon.com/resources/checklists/costa_v119_checklist.pdf)); Tederso…
ASV_3483	0	0	0	0	0	0	0	0	0	0	0	0	0	0	0	16	0	0	0	0	0	0	0	0	0	0	0	0	0	0	0	0	0	0	0	0	k__Fungi;p__Ascomycota;c__Dothideomycetes;o__Pleosporales;f__Didymellaceae;g__Neoascochyta;s__Neoascochyta_tardicrescens	Pathotroph-Saprotroph	Animal Pathogen-Plant Pathogen-Undefined Saprotroph	NULL	Microfungus	Possible	NULL	Tedersoo L, et al. 2014. Science 346:e1256688 ((https://doi.org/10.1126/science.1256688))
ASV_3487	0	0	0	0	0	0	0	0	0	0	0	0	0	0	0	0	0	0	16	0	0	0	0	0	0	0	0	0	0	0	0	0	0	0	0	0	k__Fungi;p__Basidiomycota;c__Agaricomycetes;o__Agaricales	Pathotroph-Saprotroph-Symbiotroph	Bryophyte Parasite-Dung Saprotroph-Ectomycorrhizal-Fungal Parasite-Leaf Saprotroph-Plant Parasite-Undefined Saprotroph-Wood Saprotroph	NULL	Agaricoid-Gasteroid-Microfungus-Secotioid-Yeast	Possible	Mushrooms and toadstools, Gill fungi, Agarics... lignicolous, sometimes muscicolous or fungicolous, saprobic, mycorrhizal, rarely parasitic on plants or fungi (Kirk et al. 2008)	Kirk PM et al. 2008. Dictionary of the Fungi. Tenth Edition. CAB International, Wallingford (ISBN: 978-0851998268)
ASV_3496	0	0	0	0	0	0	0	0	0	0	0	0	0	0	0	0	0	0	0	0	0	16	0	0	0	0	0	0	0	0	0	0	0	0	0	0	k__Fungi;p__Basidiomycota;c__Agaricomycetes;o__Agaricales;f__Entolomataceae;g__Entoloma;s__Entoloma_exile	Pathotroph-Saprotroph-Symbiotroph	Ectomycorrhizal-Fungal Parasite-Soil Saprotroph-Undefined Saprotroph	NULL	Agaricoid	Possible	NULL	Rinaldi AC, et al. 2008. Fungal Diversity 33:1-45 ((http://www.fungaldiversity.org/fdp/sfdp/33-1.pdf)) (as ECM/not ECM); Tedersoo L, et al. 2010. Mycorrhiza 20:217-263 ((https://doi.org/10.1007/s00572-009-0274-x; sensu stricto)); http://mycorrhizas.info/ecmf.html ((http://mycorrhizas.info/ecmf.html)) ((as ECM/not ECM))
ASV_350	20	13	15	0	26	0	0	0	131	0	0	0	33	13	0	0	7	0	0	47	0	247	73	65	26	140	0	43	255	0	0	107	120	0	10	0	k__Fungi;p__Ascomycota;c__Leotiomycetes	na	na	na	na	na	na	na
ASV_3505	0	0	0	0	0	0	0	0	0	0	0	0	0	0	0	0	0	0	0	0	0	0	0	0	16	0	0	0	0	0	0	0	0	0	0	0	k__Fungi;p__Basidiomycota;c__Agaricomycetes;o__Agaricales;f__Strophariaceae;g__Pholiota	Saprotroph	Undefined Saprotroph	White Rot	Agaricoid	Probable	NULL	Tedersoo L, et al. 2014. Science 346:e1256688 ((https://doi.org/10.1126/science.1256688))
ASV_351	0	0	0	0	0	0	52	94	0	0	11	0	0	5	25	51	13	59	7	0	0	0	0	0	360	356	487	90	39	0	0	0	0	0	27	97	k__Fungi;p__Basidiomycota;c__Tremellomycetes;o__Trichosporonales;f__Trichosporonaceae	na	na	na	na	na	na	na
ASV_3511	0	0	0	0	0	0	0	0	0	0	0	0	0	0	0	0	0	0	0	0	0	0	0	0	0	16	0	0	0	0	0	0	0	0	0	0	k__Fungi;p__Ascomycota	na	na	na	na	na	na	na
ASV_352	48	29	54	79	126	35	126	15	75	0	0	10	17	17	25	29	29	13	0	0	0	64	0	64	167	0	242	0	74	0	0	0	0	31	0	5	k__Fungi;p__Basidiomycota;c__Microbotryomycetes	na	na	na	na	na	na	na
ASV_3521	0	0	0	0	0	0	0	0	0	0	0	0	0	0	0	0	0	0	0	0	0	0	0	0	0	0	0	0	16	0	0	0	0	0	0	0	k__Fungi;p__Ascomycota;c__Lecanoromycetes;o__Lecanorales;f__Ramalinaceae;g__Bacidina	Symbiotroph	Lichenized	NULL	Thallus	Highly Probable	NULL	Esslinger TL. 2014. North Dakota State University ((http://www.ndsu.edu/pubweb/~esslinge/chcklst/chcklst7.htm))
ASV_3523	0	0	0	0	0	0	0	0	0	0	0	0	0	0	0	0	0	0	0	0	0	0	0	0	0	0	0	0	0	0	16	0	0	0	0	0	k__Fungi;p__Ascomycota;c__Leotiomycetes;o__Helotiales;f__Dermateaceae;g__Calloria;s__Calloria_urticae	Pathotroph-Saprotroph	Plant Pathogen-Plant Saprotroph	NULL	Microfungus	Probable	Saprobic or parasitic on herbaceous and woody material (Cannon & Kirk 2007)	Cannon PF, Kirk PM. 2007. Fungal Families of the World. CAB International, Cambridge (ISBN: 978-0851998275)
ASV_3525	0	0	0	0	0	0	0	0	0	0	0	0	0	0	0	0	0	0	0	0	0	0	0	0	0	0	0	0	0	0	16	0	10	0	0	0	k__Fungi;p__Mucoromycota;c__Mortierellomycetes;o__Mortierellales	na	na	na	na	na	na	na
ASV_3526	0	0	0	0	0	0	0	0	0	0	0	0	0	0	0	0	0	0	0	0	0	0	0	0	0	0	0	0	0	0	0	16	0	0	0	0	k__Fungi;p__Basidiomycota;c__Agaricomycetes;o__Agaricales;f__Mycenaceae;g__Mycena;s__Mycena_aff._murina_D1.1c	Pathotroph-Saprotroph	Leaf Saprotroph-Plant Pathogen-Undefined Saprotroph-Wood Saprotroph	NULL	Agaricoid	Probable	NULL	Grgurinovic CA, Simpson JA. 2001. Fungal Diversity 8:97-127 ((http://www.fungaldiversity.org/fdp/sfdp/FD_8_97-127.pdf)); Tedersoo L, et al. 2014. Science 346:e1256688 ((https://doi.org/10.1126/science.1256688)); The American Phytopathological Society Common Names of Plant Diseases ((http://www.apsnet.org/publications/commonnames/Pages/default.aspx))
ASV_3532	0	0	0	0	0	0	0	0	0	0	0	0	0	0	0	0	0	0	0	0	0	0	0	0	0	0	0	0	0	0	0	0	16	0	0	0	k__Fungi;p__Ascomycota;c__Leotiomycetes;f__Myxotrichaceae;g__Oidiodendron;s__Oidiodendron_ramosum	Pathotroph-Symbiotroph	Ericoid Mycorrhizal	NULL	Microfungus	Probable	Dark Septate Endophyte	Newsham KK. 2011. New Phytologist 190:783-793 ((https://doi.org/10.1111/j.1469-8137.2010.03611.x)) (as dark septate root endophytes)
ASV_3534	0	0	0	0	0	0	0	0	0	0	0	0	0	0	0	0	0	0	0	0	0	0	0	0	0	0	0	0	0	0	0	0	16	0	0	0	k__Fungi;p__Ascomycota;c__Sordariomycetes;o__Magnaporthales;f__Pyriculariaceae;g__Pyricularia	Pathotroph	Plant Pathogen	NULL	NULL	Probable	NULL	Tedersoo L, et al. 2014. Science 346:e1256688 ((https://doi.org/10.1126/science.1256688))
ASV_3538	0	0	0	0	0	0	0	0	0	0	0	0	0	0	0	0	0	0	0	0	0	0	0	0	0	0	0	0	0	0	0	0	0	0	0	16	k__Fungi;p__Ascomycota;c__Dothideomycetes;o__Pleosporales	na	na	na	na	na	na	na
ASV_354	0	0	0	0	0	0	0	0	0	0	189	0	354	0	754	0	0	0	0	0	0	0	0	0	0	0	0	0	0	0	0	0	0	0	0	0	k__Fungi;p__Basidiomycota;c__Agaricomycetes;o__Thelephorales;f__Thelephoraceae;g__Tomentellopsis;s__Tomentellopsis_echinospora	Symbiotroph	Ectomycorrhizal	NULL	Corticioid	Highly Probable	NULL	Rinaldi AC, et al. 2008. Fungal Diversity 33:1-45 ((http://www.fungaldiversity.org/fdp/sfdp/33-1.pdf)); Tedersoo L, et al. 2010. Mycorrhiza 20:217-263 ((https://doi.org/10.1007/s00572-009-0274-x)); http://mycorrhizas.info/ecmf.html ((http://mycorrhizas.info/ecmf.html))
ASV_3541	15	0	0	0	0	0	0	0	0	0	0	0	0	0	0	0	0	0	0	0	0	0	0	0	0	0	0	0	0	0	0	0	0	0	0	0	k__Fungi;p__Ascomycota;c__Lecanoromycetes;o__Lecanorales;f__Ramalinaceae;g__Phyllopsora;s__Phyllopsora_halei	Symbiotroph	Lichenized	NULL	Thallus	Highly Probable	NULL	Esslinger TL. 2014. North Dakota State University ((http://www.ndsu.edu/pubweb/~esslinge/chcklst/chcklst7.htm))
ASV_3545	0	0	0	15	0	0	0	0	0	0	0	0	0	0	0	0	0	0	0	0	0	0	0	0	0	0	0	0	0	0	0	0	0	0	0	0	k__Fungi;p__Ascomycota	na	na	na	na	na	na	na
ASV_3547	0	0	0	0	15	0	0	0	0	0	0	0	0	0	0	0	0	0	0	0	0	0	0	0	0	0	0	0	0	0	0	0	0	0	0	0	k__Fungi;p__Ascomycota;c__Sordariomycetes;o__Hypocreales;f__Nectriaceae;g__Thyronectria	Pathotroph-Saprotroph-Symbiotroph	Animal Pathogen-Endophyte-Fungal Parasite-Lichen Parasite-Plant Pathogen-Wood Saprotroph	NULL	Microfungus	Possible	Fusarium species are amongst the economically significant plant pathogens (Cannon & Kirk 2007)	Cannon PF, Kirk PM. 2007. Fungal Families of the World. CAB International, Cambridge (ISBN: 978-0851998275); Hirooka Y, et al. 2012. Studies in Mycology 711-210 ((https://doi.org/10.3114/sim0001)); Tedersoo L, et al. 2014. Science 346:e1256688 ((https://doi.org/10.1126/science.1256688)); The American Phytopathological Society Common Names of Plant Diseases ((http://www.apsnet.org/publications/com…
ASV_3548	0	0	0	0	0	0	15	0	0	0	0	0	0	0	0	0	0	0	0	0	0	0	0	0	0	0	0	0	0	0	0	0	0	0	0	0	k__Fungi;p__Ascomycota;c__Sordariomycetes;o__Sordariales;f__Chaetomiaceae	na	na	na	na	na	na	na
ASV_3560	0	0	0	0	0	0	0	0	0	0	0	0	0	0	0	0	0	15	0	0	0	0	0	0	0	0	0	0	0	0	0	0	0	0	0	0	k__Fungi;p__Ascomycota;c__Orbiliomycetes;o__Orbiliales;f__Orbiliaceae;g__Amphosoma;s__Amphosoma_resinicola	Saprotroph	Wood Saprotroph	NULL	Microfungus	Probable	Saprobic, found especially on wood in both wet and dry habitats. Many species are nematophagous, forming adhesive knobs, nets or ring-like traps in the presence of a food source; perhaps a strategy for life in low-nitrogen environments. There have been reports of associations with algae for a few species, but an established lichen association appears not to exist (Cannon & Kirk 2007)	Cannon PF, Kirk PM. 2007. Fungal Families of the World. CAB International, Cambridge (ISBN: 978-0851998275)
ASV_3561	0	0	0	0	0	0	0	0	0	0	0	0	0	0	0	0	0	0	15	0	0	0	0	0	0	0	0	0	0	0	0	0	0	0	0	0	k__Fungi;p__Ascomycota;c__Leotiomycetes;o__Rhytismatales;f__Rhytismataceae;g__Coccomyces	Pathotroph	Plant Pathogen	NULL	NULL	Probable	NULL	Tedersoo L, et al. 2014. Science 346:e1256688 ((https://doi.org/10.1126/science.1256688))
ASV_3572	0	0	0	0	0	0	0	0	0	0	0	0	0	0	0	0	0	0	0	0	0	0	0	15	0	0	0	0	0	0	0	0	0	0	0	0	k__Fungi;p__Ascomycota	na	na	na	na	na	na	na
ASV_358	0	0	0	0	0	0	0	0	0	0	0	0	0	0	0	0	0	0	0	0	0	0	0	0	705	104	587	0	0	0	0	0	0	0	0	0	k__Fungi;p__Ascomycota;c__Pezizomycetes;o__Pezizales;f__Pyronemataceae;g__Scutellinia	Saprotroph	Undefined Saprotroph	NULL	Pezizoid	Probable	Common name - eye lash cup	Tedersoo L, et al. 2014. Science 346:e1256688 ((https://doi.org/10.1126/science.1256688))
ASV_3589	0	0	0	0	0	0	0	0	0	0	0	0	0	0	0	0	0	0	0	0	0	0	0	0	0	0	0	0	0	0	15	0	0	0	0	0	k__Fungi;p__Ascomycota	na	na	na	na	na	na	na
ASV_3607	9	0	0	0	0	0	0	5	12	0	0	0	0	0	0	0	0	0	0	0	0	0	0	0	0	0	0	0	0	0	0	0	0	0	0	0	k__Fungi;p__Basidiomycota;c__Agaricomycetes;o__Agaricales;f__Clavariaceae;g__Clavaria;s__Clavaria_falcata	Saprotroph	Undefined Saprotroph	NULL	Clavarioid	Probable	NULL	Tedersoo L, et al. 2014. Science 346:e1256688 ((https://doi.org/10.1126/science.1256688))
ASV_3608	4	0	0	0	8	0	0	0	0	0	0	2	0	0	0	0	0	0	0	0	0	0	0	0	0	0	0	0	0	0	0	0	0	0	0	0	k__Fungi;p__Basidiomycota;c__Agaricomycetes;o__Agaricales;f__Pleurotaceae;g__Hohenbuehelia	Saprotroph	Undefined Saprotroph	White Rot	Agaricoid	Probable	NULL	Tedersoo L, et al. 2014. Science 346:e1256688 ((https://doi.org/10.1126/science.1256688))
ASV_3617	0	0	0	0	0	0	0	14	0	0	0	0	0	0	0	0	0	0	0	0	0	0	0	0	0	0	0	0	0	0	0	0	0	0	0	0	k__Fungi;p__Mucoromycota;c__Mortierellomycetes;o__Mortierellales;f__Mortierellaceae	Saprotroph-Symbiotroph	Endophyte-Litter Saprotroph-Soil Saprotroph-Undefined Saprotroph	NULL	Microfungus	Possible	Saprobic in soil and thus frequenctly isolated from soil and material contaminated with soil such as hay or rotten silage and spoil tips (Cannon & Kirk 2007)	Cannon PF, Kirk PM. 2007. Fungal Families of the World. CAB International, Cambridge (ISBN: 978-0851998275); Purahong W, et al. 2016. Molecular Ecology 25:4059-4074 ((https://doi.org/10.1111/mec.13739))
ASV_3619	0	0	0	0	0	0	0	0	14	0	0	0	0	0	0	0	0	0	0	0	0	0	0	0	0	0	0	0	0	0	0	0	0	0	0	0	k__Fungi;p__Ascomycota;c__Orbiliomycetes;o__Orbiliales;f__Orbiliaceae;g__Orbilia;s__Orbilia_subvinosa	Saprotroph	Wood Saprotroph	NULL	Microfungus	Probable	Saprobic, found especially on wood in both wet and dry habitats. Many species are nematophagous, forming adhesive knobs, nets or ring-like traps in the presence of a food source; perhaps a strategy for life in low-nitrogen environments. There have been reports of associations with algae for a few species, but an established lichen association appears not to exist (Cannon & Kirk 2007)	Cannon PF, Kirk PM. 2007. Fungal Families of the World. CAB International, Cambridge (ISBN: 978-0851998275); Tedersoo L, et al. 2014. Science 346:e1256688 ((https://doi.org/10.1126/science.1256688))
ASV_362	0	0	0	0	0	0	0	0	0	0	314	0	451	0	489	0	0	0	0	0	0	0	0	0	0	0	0	0	0	0	0	0	0	0	0	0	k__Fungi;p__Basidiomycota;c__Agaricomycetes;o__Thelephorales;f__Thelephoraceae;g__Tomentella	Symbiotroph	Ectomycorrhizal	NULL	Corticioid	Highly Probable	NULL	Rinaldi AC, et al. 2008. Fungal Diversity 33:1-45 ((http://www.fungaldiversity.org/fdp/sfdp/33-1.pdf)); Tedersoo L, et al. 2010. Mycorrhiza 20:217-263 ((https://doi.org/10.1007/s00572-009-0274-x)); http://mycorrhizas.info/ecmf.html ((http://mycorrhizas.info/ecmf.html))
ASV_3627	0	0	0	0	0	0	0	0	0	0	0	0	14	0	0	0	0	0	0	0	0	0	0	0	0	0	0	0	0	0	0	0	0	0	0	0	k__Fungi;p__Ascomycota;c__Leotiomycetes;f__Myxotrichaceae	Saprotroph-Symbiotroph	Ectomycorrhizal-Undefined Saprotroph	NULL	Microfungus	Probable	Many species are cellulolytic, occurring on paper, straw etc. Others are mycorrhizal associated with roots of Ericaceae and Epacridaceae (Cannon & Kirk 2007)	Cannon PF, Kirk PM. 2007. Fungal Families of the World. CAB International, Cambridge (ISBN: 978-0851998275)
ASV_3628	0	0	0	0	0	0	0	0	0	0	0	0	14	0	0	0	0	0	0	0	0	0	0	0	0	0	0	0	0	0	0	0	0	0	0	0	k__Fungi;p__Basidiomycota;c__Agaricomycetes;o__Agaricales;f__Psathyrellaceae	Saprotroph	Dung Saprotroph-Plant Saprotroph-Wood Saprotroph	NULL	Agaricoid	Probable	Saprobic, in grass, on dung, rotten wood and similar substrata (Cannon & Kirk 2007)	Cannon PF, Kirk PM. 2007. Fungal Families of the World. CAB International, Cambridge (ISBN: 978-0851998275)
ASV_3631	0	0	0	0	0	0	0	0	0	0	0	0	0	0	0	14	0	0	0	0	0	0	0	0	0	0	0	0	0	0	0	0	0	0	0	0	k__Fungi;p__Ascomycota;c__Leotiomycetes	na	na	na	na	na	na	na
ASV_3633	0	0	0	0	0	0	0	0	0	0	0	0	0	0	0	14	0	0	0	0	0	0	0	0	0	0	0	0	0	0	0	0	0	0	0	0	k__Fungi;p__Ascomycota;c__Saccharomycetes;o__Saccharomycetales;f__Phaffomycetaceae;g__Cyberlindnera;s__Cyberlindnera_fabianii	na	na	na	na	na	na	na
ASV_3640	0	0	0	0	0	0	0	0	0	0	0	0	0	0	0	0	0	0	0	14	0	0	0	0	0	0	0	0	0	0	0	0	0	0	0	0	k__Fungi;p__Ascomycota;c__Leotiomycetes;o__Helotiales	na	na	na	na	na	na	na
ASV_3642	0	0	0	0	0	0	0	0	0	0	0	0	0	0	0	0	0	0	0	3	0	0	0	0	0	0	0	0	0	0	0	11	0	0	0	0	k__Fungi;p__Ascomycota;c__Arthoniomycetes;o__Lichenostigmatales;f__Phaeococcomycetaceae;g__Phaeococcomyces	Saprotroph	Undefined Saprotroph	NULL	Facultative Yeast	Probable	NULL	Tedersoo L, et al. 2014. Science 346:e1256688 ((https://doi.org/10.1126/science.1256688))
ASV_3643	0	0	0	0	0	0	0	0	0	0	0	0	0	0	0	0	0	0	6	0	14	0	0	0	0	0	0	0	0	0	0	0	0	0	0	0	k__Fungi;p__Basidiomycota;c__Agaricomycetes;o__Agaricales;f__Strophariaceae;g__Stropharia;s__Stropharia_aeruginosa	Pathotroph-Saprotroph	Dung Saprotroph-Plant Parasite-Soil Saprotroph-Undefined Saprotroph-Wood Saprotroph	NULL	Agaricoid	Probable	Very variable ecology; Pholiota species are lignicolous and can act as weak parasites while most other taxa are either sparobes in grassy habitats or are found in dung. Species are not ectomycorrhizal (Cannon & Kirk 2007)	Cannon PF, Kirk PM. 2007. Fungal Families of the World. CAB International, Cambridge (ISBN: 978-0851998275)
ASV_3650	0	0	0	0	0	0	0	0	0	0	0	0	0	0	0	0	0	0	0	0	0	0	0	0	14	0	0	0	0	0	0	0	0	0	0	0	k__Fungi;p__Basidiomycota;c__Tremellomycetes;o__Trichosporonales;f__Trichosporonaceae	na	na	na	na	na	na	na
ASV_3652	0	0	0	0	0	0	0	0	0	0	0	0	0	0	0	0	0	0	0	0	0	0	0	0	14	0	0	0	0	0	0	0	0	0	0	0	k__Fungi;p__Ascomycota;c__Leotiomycetes;o__Helotiales;f__Hyaloscyphaceae	Saprotroph	Plant Saprotroph-Wood Saprotroph	NULL	Microfungus	Probable	Saprobic on woody and herbaceous material (Cannon & Kirk 2007)	Cannon PF, Kirk PM. 2007. Fungal Families of the World. CAB International, Cambridge (ISBN: 978-0851998275)
ASV_3654	0	0	0	0	0	0	0	0	0	0	0	0	0	0	0	0	0	0	0	0	0	0	0	0	14	0	0	0	0	0	0	0	0	0	0	0	k__Fungi;p__Mucoromycota	na	na	na	na	na	na	na
ASV_3659	0	0	0	0	0	0	0	0	0	0	0	0	0	0	0	0	0	0	0	0	0	0	0	0	0	14	0	0	0	0	0	0	0	0	0	0	k__Fungi;p__Ascomycota	na	na	na	na	na	na	na
ASV_366	0	0	0	0	0	0	77	24	0	17	0	90	45	44	105	0	0	11	8	14	14	0	0	0	0	0	0	402	148	231	0	0	0	0	0	0	k__Fungi;p__Ascomycota;c__Leotiomycetes;o__Helotiales	na	na	na	na	na	na	na
ASV_3661	0	0	0	0	0	0	0	0	0	0	0	0	0	0	0	0	0	0	0	0	0	0	0	0	0	14	0	0	0	0	0	0	0	0	0	0	k__Fungi;p__Ascomycota;c__Leotiomycetes;o__Helotiales	na	na	na	na	na	na	na
ASV_3669	0	0	0	0	0	0	0	0	0	0	0	0	0	0	0	0	0	0	0	0	0	0	0	0	0	0	0	0	14	0	0	0	0	0	0	0	k__Fungi;p__Basidiomycota;c__Agaricomycetes;o__Sebacinales	na	na	na	na	na	na	na
ASV_367	0	0	0	0	13	0	0	0	0	0	0	0	0	0	0	0	0	0	0	0	6	0	0	0	0	0	0	0	0	0	0	0	0	549	165	507	k__Fungi;p__Basidiomycota;c__Agaricomycetes;o__Thelephorales;f__Thelephoraceae	Saprotroph-Symbiotroph	Ectomycorrhizal-Undefined Saprotroph	NULL	Clavarioid	Probable	On the ground, on soil, a few on wood. At least some speices ectomycorrhizal (Cannon & Kirk 2007)	Cannon PF, Kirk PM. 2007. Fungal Families of the World. CAB International, Cambridge (ISBN: 978-0851998275)
ASV_3671	0	0	0	0	0	0	0	0	0	0	0	0	0	0	0	0	0	0	0	0	0	0	0	0	0	0	0	0	0	0	14	0	0	0	0	0	k__Fungi;p__Ascomycota;c__Saccharomycetes;o__Saccharomycetales;f__Debaryomycetaceae;g__Scheffersomyces	Saprotroph-Symbiotroph	Animal Endosymbiont-Undefined Saprotroph	NULL	Yeast	Highly Probable	Often associated with insects	Kurtzman CP, et al. (eds.) 2011. The Yeasts, a Taxonomic Study. Fifth Edition. Vols 1-3. Elsevier, San Diego (ISBN: 9780444521491)
ASV_3672	0	0	0	0	0	0	0	0	0	0	0	0	0	0	0	0	0	0	0	0	0	0	0	0	0	0	0	0	0	0	14	0	0	0	0	0	k__Fungi;p__Basidiomycota;c__Agaricomycetes;o__Agaricales;f__Mycenaceae;g__Mycena	Pathotroph-Saprotroph	Leaf Saprotroph-Plant Pathogen-Undefined Saprotroph-Wood Saprotroph	NULL	Agaricoid	Probable	NULL	Grgurinovic CA, Simpson JA. 2001. Fungal Diversity 8:97-127 ((http://www.fungaldiversity.org/fdp/sfdp/FD_8_97-127.pdf)); Tedersoo L, et al. 2014. Science 346:e1256688 ((https://doi.org/10.1126/science.1256688)); The American Phytopathological Society Common Names of Plant Diseases ((http://www.apsnet.org/publications/commonnames/Pages/default.aspx))
ASV_3677	0	0	0	0	0	0	0	0	0	0	0	0	0	0	0	0	0	0	0	0	0	0	0	0	0	0	0	0	0	0	0	14	0	0	0	0	k__Fungi;p__Basidiomycota;c__Agaricomycetes;o__Corticiales;f__Corticiaceae;g__Peniophorella	Saprotroph	Undefined Saprotroph	White Rot	Corticioid	Probable	NULL	Tedersoo L, et al. 2014. Science 346:e1256688 ((https://doi.org/10.1126/science.1256688))
ASV_368	0	0	0	0	0	0	0	0	0	0	0	0	0	0	0	0	0	0	0	0	0	0	0	0	94	53	72	183	436	456	0	0	0	0	0	0	k__Fungi;p__Ascomycota;c__Sordariomycetes	na	na	na	na	na	na	na
ASV_3689	13	0	0	0	0	0	0	0	0	0	0	0	0	0	0	0	0	0	0	0	0	0	0	0	0	0	0	0	0	0	0	0	0	0	0	0	k__Fungi;p__Ascomycota;c__Leotiomycetes;o__Helotiales	na	na	na	na	na	na	na
ASV_369	65	111	0	0	0	0	253	101	187	0	0	0	165	0	0	0	0	0	0	0	0	339	0	0	0	0	0	0	0	0	0	0	0	0	0	0	k__Fungi;p__Ascomycota;c__Eurotiomycetes;o__Eurotiales;f__Aspergillaceae;g__Penicillium	na	na	na	na	na	na	na
ASV_3690	13	0	0	0	0	0	0	0	0	0	0	0	0	0	0	0	0	0	0	0	0	0	0	0	0	0	0	0	0	0	0	0	0	0	0	0	k__Fungi;p__Ascomycota;c__Leotiomycetes;o__Helotiales;f__Helotiaceae	Saprotroph-Symbiotroph	Ectomycorrhizal-Fungal Parasite-Plant Pathogen-Wood Saprotroph	NULL	Microfungus	Probable	Usually saprobic on herbaceous or woody tissues, some species fungicolous. A few species are known to form mycorrhizae (Cannon & Kirk 2007)	Cannon PF, Kirk PM. 2007. Fungal Families of the World. CAB International, Cambridge (ISBN: 978-0851998275)
ASV_3694	13	0	0	0	0	0	0	0	0	0	0	0	0	0	0	0	0	0	0	0	0	0	0	0	0	0	0	0	0	0	0	0	0	0	0	0	k__Fungi;p__Ascomycota;c__Leotiomycetes;o__Helotiales	na	na	na	na	na	na	na
ASV_3696	6	0	0	0	0	0	0	0	0	0	0	0	0	0	0	0	0	7	0	0	0	0	0	0	0	0	0	0	0	0	0	0	0	0	0	0	k__Fungi;p__Basidiomycota;c__Agaricomycetes;o__Agaricales;f__Pleurotaceae;g__Hohenbuehelia	Saprotroph	Undefined Saprotroph	White Rot	Agaricoid	Probable	NULL	Tedersoo L, et al. 2014. Science 346:e1256688 ((https://doi.org/10.1126/science.1256688))
ASV_3702	0	0	0	0	13	0	0	0	0	0	0	0	0	0	0	0	0	0	0	0	0	0	0	0	0	0	0	0	0	0	0	0	0	0	0	0	k__Fungi;p__Basidiomycota;c__Agaricomycetes;o__Agaricales;f__Mycenaceae;g__Mycena;s__Mycena_pearsoniana	Pathotroph-Saprotroph	Leaf Saprotroph-Plant Pathogen-Undefined Saprotroph-Wood Saprotroph	NULL	Agaricoid	Probable	NULL	Grgurinovic CA, Simpson JA. 2001. Fungal Diversity 8:97-127 ((http://www.fungaldiversity.org/fdp/sfdp/FD_8_97-127.pdf)); Tedersoo L, et al. 2014. Science 346:e1256688 ((https://doi.org/10.1126/science.1256688)); The American Phytopathological Society Common Names of Plant Diseases ((http://www.apsnet.org/publications/commonnames/Pages/default.aspx))
ASV_3703	0	0	0	0	0	13	0	0	0	0	0	0	0	0	0	0	0	0	0	0	0	0	0	0	0	0	0	0	0	0	0	0	0	0	0	0	k__Fungi;p__Ascomycota;c__Leotiomycetes;f__Myxotrichaceae;g__Oidiodendron	Pathotroph-Symbiotroph	Ericoid Mycorrhizal	NULL	Microfungus	Probable	Dark Septate Endophyte	Newsham KK. 2011. New Phytologist 190:783-793 ((https://doi.org/10.1111/j.1469-8137.2010.03611.x)) (as dark septate root endophytes)
ASV_3706	0	0	0	0	0	0	0	0	13	0	0	0	0	0	0	0	0	0	0	0	0	0	0	0	0	0	0	0	0	0	0	0	0	0	0	0	k__Fungi;p__Ascomycota;c__Sordariomycetes;o__Hypocreales;f__Nectriaceae;g__Fusarium;s__Fusarium_oxysporum	Pathotroph-Saprotroph-Symbiotroph	Animal Pathogen-Endophyte-Lichen Parasite-Plant Pathogen-Soil Saprotroph-Wood Saprotroph	NULL	Microfungus	Possible	Likely opportunistic human pathogen (Irinyi et al. 2015)	Duncan CG, Eslyn WE. 1966. Mycologia 58:642-664 ((https://doi.org/10.2307/3757045)); Seehann G, et al. 1975. List of Fungi in Soft-Rot Tissue Tests. Institute fur Holzbiologie und Holzschutz, Bundesforschungsanstalt fur Forst - und Holzwirtshaft, Hamburg - Lohbrugge, Germany; Costa IPMW, et al. 2012. Mycotaxon 119:e26 ((http://mycotaxon.com/resources/checklists/costa_v119_checklist.pdf)); Tederso…
ASV_3711	0	0	0	0	0	0	0	0	0	0	0	0	13	0	0	0	0	0	0	0	0	0	0	0	0	0	0	0	0	0	0	0	0	0	0	0	k__Fungi;p__Ascomycota;c__Sordariomycetes;o__Hypocreales;f__Niessliaceae;g__Monocillium	Saprotroph	Undefined Saprotroph	NULL	NULL	Probable	NULL	Tedersoo L, et al. 2014. Science 346:e1256688 ((https://doi.org/10.1126/science.1256688))
ASV_3712	0	0	0	0	0	0	0	0	0	0	0	0	13	0	0	0	0	0	0	0	0	0	0	0	0	0	0	0	0	0	0	0	0	0	0	0	k__Fungi;p__Ascomycota;c__Sordariomycetes;o__Xylariales;f__Diatrypaceae;g__Eutypa;s__Eutypa_tetragona	Pathotroph	Plant Pathogen	NULL	NULL	Probable	NULL	Tedersoo L, et al. 2014. Science 346:e1256688 ((https://doi.org/10.1126/science.1256688))
ASV_3713	0	0	0	0	0	0	0	0	0	0	0	0	13	0	0	0	0	0	0	0	0	0	0	0	0	0	0	0	0	0	0	0	0	0	0	0	k__Fungi;p__Basidiomycota;c__Agaricomycetes;o__Sebacinales;f__Sebacinaceae	Symbiotroph	Ectomycorrhizal	NULL	Coralloid	Probable	Terrestrial forming mycorrhizas with a wide range of plants including orchids, Ericaceae and liverworts as well as ectomycorrhizas with conifers and angiosperm trees (Cannon & Kirk 2007)	Cannon PF, Kirk PM. 2007. Fungal Families of the World. CAB International, Cambridge (ISBN: 978-0851998275)
ASV_3715	0	0	0	0	0	0	0	0	0	0	0	0	0	0	0	0	0	13	0	0	0	0	0	0	0	0	0	0	0	0	0	0	0	13	0	0	k__Fungi;p__Ascomycota;c__Dothideomycetes;o__Pleosporales;f__Phaeosphaeriaceae;g__Phaeosphaeria	Saprotroph	Undefined Saprotroph	NULL	NULL	Probable	NULL	Tedersoo L, et al. 2014. Science 346:e1256688 ((https://doi.org/10.1126/science.1256688))
ASV_372	11	27	34	54	44	92	119	0	0	17	76	44	370	23	164	0	0	14	0	97	57	541	191	0	0	81	0	0	64	296	0	89	0	0	0	21	k__Fungi;p__Ascomycota;c__Eurotiomycetes	na	na	na	na	na	na	na
ASV_3730	0	0	0	0	0	0	0	0	0	0	0	0	0	0	0	0	0	0	0	0	0	0	13	0	0	0	0	0	0	0	0	0	0	0	0	0	k__Fungi;p__Ascomycota;c__Dothideomycetes;o__Pleosporales	na	na	na	na	na	na	na
ASV_3734	0	0	0	0	0	0	0	0	0	0	0	0	0	0	0	0	0	0	0	0	0	0	0	0	13	0	0	0	0	0	0	0	0	0	0	0	k__Fungi;p__Basidiomycota;c__Agaricomycetes;o__Agaricales;f__Crepidotaceae;g__Simocybe	Saprotroph	Wood Saprotroph	NULL	Agaricoid	Probable	NULL	Aime MC, et al. 2005. American Journal of Botany 92:74-82 ((https://bsapubs.onlinelibrary.wiley.com/doi/10.3732/ajb.92.1.74))
ASV_3746	0	0	0	0	0	0	0	0	0	0	0	0	0	0	0	0	0	0	0	0	0	0	0	0	0	0	13	0	0	0	0	0	0	0	0	0	k__Fungi;p__Ascomycota;c__Sordariomycetes;o__Hypocreales	na	na	na	na	na	na	na
ASV_3749	0	0	0	0	0	0	0	0	0	0	0	0	0	0	0	0	0	0	0	0	0	0	0	0	0	9	0	13	0	0	0	0	0	0	0	0	k__Fungi;p__Ascomycota;c__Dothideomycetes;o__Pleosporales;f__Pleosporaceae;g__Alternaria	Pathotroph-Saprotroph-Symbiotroph	Animal Pathogen-Endophyte-Plant Pathogen-Wood Saprotroph	Soft Rot	Microfungus	Possible	NULL	Duncan CG, Eslyn WE. 1966. Mycologia 58642-664; Seehann G, et al. 1975. List of Fungi in Soft-Rot Tissue Tests. Institute fur Holzbiologie und Holzschutz, Bundesforschungsanstalt fur Forst - und Holzwirtshaft, Hamburg - Lohbrugge, Germany; Tedersoo L, et al. 2014. Science 346:e1256688 ((https://doi.org/10.1126/science.1256688))
ASV_3752	0	0	0	0	0	0	0	0	0	0	0	0	0	0	0	0	0	0	0	0	0	0	0	0	0	0	0	0	13	0	0	0	0	0	0	0	k__Fungi;p__Ascomycota;c__Eurotiomycetes;o__Eurotiales;f__Aspergillaceae;g__Penicillium	na	na	na	na	na	na	na
ASV_3753	0	0	0	0	0	0	0	0	0	0	0	0	0	0	0	0	0	0	0	0	0	0	0	0	0	0	0	0	13	0	0	0	0	0	0	0	k__Fungi;p__Ascomycota;c__Dothideomycetes;o__Pleosporales;f__Pleosporaceae	Pathotroph-Saprotroph	Endophyte-Lichen Parasite-Plant Pathogen-Undefined Saprotroph	NULL	Microfungus	Probable	Necrotrophic pathogens and saprobes, especially associated with grasses. Many species are seed-borne (Cannon & Kirk 2007)	Cannon PF, Kirk PM. 2007. Fungal Families of the World. CAB International, Cambridge (ISBN: 978-0851998275); David AS, et al. 2016. Microbial Ecology 71:912-926 ((https://doi.org/10.1007/s00248-015-0712-6)); Lawrey JD, Diederich P. 2016. http://www.lichenicolous.net (accessed 24 May 2017) ((http://www.lichenicolous.net))
ASV_3761	0	0	0	0	0	0	0	0	0	0	0	0	0	0	0	0	0	0	0	0	0	0	0	0	0	0	0	0	0	0	13	0	0	0	0	0	k__Fungi;p__Basidiomycota;c__Agaricomycetes;o__Russulales;f__Peniophoraceae;g__Peniophora;s__Peniophora_incarnata	Pathotroph-Saprotroph	Plant Pathogen-Wood Saprotroph	White Rot	Corticioid	Probable	NULL	Tedersoo L, et al. 2014. Science 346:e1256688 ((https://doi.org/10.1126/science.1256688))
ASV_3763	0	0	0	0	0	0	0	0	0	0	0	0	0	0	0	0	0	0	0	0	0	0	0	0	0	0	0	0	0	0	0	13	0	0	0	0	k__Fungi;p__Mucoromycota;c__Mortierellomycetes;o__Mortierellales;f__Mortierellaceae	Saprotroph-Symbiotroph	Endophyte-Litter Saprotroph-Soil Saprotroph-Undefined Saprotroph	NULL	Microfungus	Possible	Saprobic in soil and thus frequenctly isolated from soil and material contaminated with soil such as hay or rotten silage and spoil tips (Cannon & Kirk 2007)	Cannon PF, Kirk PM. 2007. Fungal Families of the World. CAB International, Cambridge (ISBN: 978-0851998275); Purahong W, et al. 2016. Molecular Ecology 25:4059-4074 ((https://doi.org/10.1111/mec.13739))
ASV_377	240	125	284	218	259	201	70	20	0	9	57	20	50	19	72	0	20	8	0	0	0	64	29	59	3	28	0	0	0	0	34	0	0	0	0	0	k__Fungi;p__Mucoromycota;c__Umbelopsidomycetes;o__Umbelopsidales;f__Umbelopsidaceae;g__Umbelopsis	Saprotroph	Undefined Saprotroph	NULL	NULL	Probable	NULL	Tedersoo L, et al. 2014. Science 346:e1256688 ((https://doi.org/10.1126/science.1256688))
ASV_3777	0	0	12	0	0	0	0	0	0	0	0	0	0	0	0	0	0	0	0	0	0	0	0	0	0	0	0	0	0	0	0	0	0	0	0	0	k__Fungi;p__Basidiomycota;c__Agaricomycetes;o__Corticiales;f__Vuilleminiaceae;g__Vuilleminia	Saprotroph	Undefined Saprotroph	White Rot	Corticioid	Probable	NULL	Tedersoo L, et al. 2014. Science 346:e1256688 ((https://doi.org/10.1126/science.1256688))
ASV_3778	0	0	12	0	0	0	0	0	0	0	0	0	0	0	0	0	0	0	0	0	0	0	0	0	0	0	0	0	0	0	0	0	0	0	0	0	k__Fungi;p__Ascomycota;c__Dothideomycetes	na	na	na	na	na	na	na
ASV_378	0	0	0	0	0	0	0	0	0	0	0	0	0	0	0	0	0	0	0	121	0	19	5	2	0	9	22	103	41	211	206	234	252	0	0	0	k__Fungi;p__Ascomycota;c__Sordariomycetes;o__Hypocreales;f__Hypocreaceae;g__Trichoderma	Pathotroph-Saprotroph-Symbiotroph	Animal Pathogen-Endophyte-Epiphyte-Fungal Parasite-Plant Pathogen-Wood Saprotroph	Soft Rot	Microfungus	Probable	Cause of soft-rot (Seehann et al. 1975); Likely opportunistic human pathogen (Irinyi et al. 2015); Endophyte detection method-culture (Busby et al. 2016)	Seehann G, et al. 1975. List of Fungi in Soft-Rot Tissue Tests. Institute fur Holzbiologie und Holzschutz, Bundesforschungsanstalt fur Forst - und Holzwirtshaft, Hamburg - Lohbrugge, Germany; Andrews JH, et al. 1983. Phytopathology 73228-234; Hanada RE, et al. 2010. Fungal Biology 114:901-910 ((https://doi.org/10.1016/j.funbio.2010.08.006)); Costa IPMW, et al. 2012. Mycotaxon 119:e26 ((http://myc…
ASV_3781	0	0	0	12	0	0	0	0	0	0	0	0	0	0	0	0	0	0	0	0	0	0	0	0	0	0	0	0	0	0	0	0	0	0	0	0	k__Fungi;p__Basidiomycota;c__Agaricomycetes;o__Boletales;f__Rhizopogonaceae;g__Rhizopogon	Symbiotroph	Ectomycorrhizal	Hypogeous	Gasteroid	Highly Probable	Common name - false truffle	Rinaldi AC, et al. 2008. Fungal Diversity 33:1-45 ((http://www.fungaldiversity.org/fdp/sfdp/33-1.pdf)); Tedersoo L, et al. 2010. Mycorrhiza 20:217-263 ((https://doi.org/10.1007/s00572-009-0274-x)); http://mycorrhizas.info/ecmf.html ((http://mycorrhizas.info/ecmf.html))
ASV_3786	0	0	0	0	12	0	0	0	0	0	0	0	0	0	0	0	0	0	0	0	0	0	0	0	0	0	0	0	0	0	0	0	0	0	0	0	k__Fungi;p__Basidiomycota;c__Agaricomycetes;o__Gomphales;f__Gomphaceae;g__Ramaria	Saprotroph-Symbiotroph	Ectomycorrhizal-Undefined Saprotroph-Wood Saprotroph	NULL	Clavarioid-Gomphoid	Probable	Terrestrial or lignicolous, either saprobic or forming ectomycorrhizal relationships with woody plants (Cannon & Kirk 2007)	Cannon PF, Kirk PM. 2007. Fungal Families of the World. CAB International, Cambridge (ISBN: 978-0851998275)
ASV_379	14	0	0	75	30	0	0	15	0	0	0	0	0	0	0	0	0	0	10	323	0	179	37	0	35	0	0	0	0	0	777	1153	638	0	0	0	k__Fungi;p__Basidiomycota;c__Agaricomycetes;o__Agaricales;f__Strophariaceae;g__Galerina	Pathotroph-Saprotroph	Bryophyte Parasite-Leaf Saprotroph-Soil Saprotroph-Undefined Saprotroph-Wood Saprotroph	White Rot	Agaricoid	Probable	NULL	Tedersoo L, et al. 2014. Science 346:e1256688 ((https://doi.org/10.1126/science.1256688))
ASV_3791	0	0	0	0	0	0	6	0	0	0	0	0	6	0	0	0	0	0	0	0	0	0	0	0	0	0	0	0	0	0	0	0	0	0	0	0	k__Fungi;p__Ascomycota;c__Sordariomycetes	na	na	na	na	na	na	na
ASV_3793	0	0	0	0	0	0	0	12	0	0	0	0	0	0	0	0	0	0	0	0	0	0	0	0	0	0	0	0	0	0	0	0	0	0	0	0	k__Fungi;p__Ascomycota;c__Sordariomycetes;o__Xylariales;f__Xylariaceae;g__Xylaria;s__Xylaria_hypoxylon	Pathotroph-Saprotroph-Symbiotroph	Dung Saprotroph-Endophyte-Plant Pathogen-Undefined Saprotroph	NULL	Xylarioid	Probable	Saprobes or weak pathogens, many endophytes, mainly in wood and bark, occasionally in soil and dung (Cannon & Kirk 2007)	Cannon PF, Kirk PM. 2007. Fungal Families of the World. CAB International, Cambridge (ISBN: 978-0851998275)
ASV_3801	0	0	0	0	0	0	0	0	0	0	0	12	0	0	0	0	0	0	0	0	0	0	0	0	0	0	0	0	0	0	0	0	0	0	0	0	k__Fungi;p__Ascomycota;c__Leotiomycetes;o__Phacidiales;f__Phacidiaceae;g__Bulgaria;s__Bulgaria_inquinans	Pathotroph-Saprotroph-Symbiotroph	Endophyte-Plant Pathogen-Wood Saprotroph	NULL	Pezizoid	Probable	(Bulgariaceae are) saprobic on wood and bark, a primary colonizer and probably endophytic (Cannon & Kirk 2007)	Cannon PF, Kirk PM. 2007. Fungal Families of the World. CAB International, Cambridge (ISBN: 978-0851998275); Tedersoo L, et al. 2014. Science 346:e1256688 ((https://doi.org/10.1126/science.1256688))
ASV_3806	0	0	0	0	0	0	0	0	0	0	0	0	12	0	0	0	0	0	0	0	0	0	0	0	0	0	0	0	0	0	0	0	0	0	0	0	k__Fungi;p__Mucoromycota;c__Mortierellomycetes;o__Mortierellales;f__Mortierellaceae;g__Mortierella	Saprotroph-Symbiotroph	Endophyte-Litter Saprotroph-Soil Saprotroph-Undefined Saprotroph	NULL	Microfungus	Probable	Saprobic in soil and thus frequenctly isolated from soil and material contaminated with soil such as hay or rotten silage and spoil tips (Cannon & Kirk 2007)	Cannon PF, Kirk PM. 2007. Fungal Families of the World. CAB International, Cambridge (ISBN: 978-0851998275); Tedersoo L, et al. 2014. Science 346:e1256688 ((https://doi.org/10.1126/science.1256688)); Purahong W, et al. 2016. Molecular Ecology 25:4059-4074 ((https://doi.org/10.1111/mec.13739))
ASV_3815	0	0	0	0	0	0	0	0	0	0	0	0	0	0	0	0	0	12	0	0	0	0	0	0	0	0	0	0	0	0	0	0	0	0	0	0	k__Fungi;p__Ascomycota;c__Orbiliomycetes;o__Orbiliales;f__Orbiliaceae;g__Amphosoma;s__Amphosoma_resinicola	Saprotroph	Wood Saprotroph	NULL	Microfungus	Probable	Saprobic, found especially on wood in both wet and dry habitats. Many species are nematophagous, forming adhesive knobs, nets or ring-like traps in the presence of a food source; perhaps a strategy for life in low-nitrogen environments. There have been reports of associations with algae for a few species, but an established lichen association appears not to exist (Cannon & Kirk 2007)	Cannon PF, Kirk PM. 2007. Fungal Families of the World. CAB International, Cambridge (ISBN: 978-0851998275)
ASV_3817	0	0	0	0	0	0	0	0	0	0	0	0	0	0	0	0	0	0	12	0	0	0	0	0	0	0	0	0	0	0	0	0	0	0	0	0	k__Fungi;p__Basidiomycota;c__Cystobasidiomycetes;f__Symmetrosporaceae;g__Symmetrospora;s__Symmetrospora_symmetrica	na	na	na	na	na	na	na
ASV_3818	0	0	0	0	0	0	0	0	0	0	0	0	0	0	0	0	0	0	0	12	0	0	0	0	0	0	0	0	0	0	0	0	0	0	0	0	k__Fungi;p__Ascomycota;c__Lecanoromycetes;o__Peltigerales	na	na	na	na	na	na	na
ASV_3821	0	0	0	0	0	0	0	0	0	0	0	0	0	0	0	0	0	0	0	12	0	0	0	0	0	0	0	0	0	0	0	0	0	0	0	0	k__Fungi;p__Ascomycota;c__Dothideomycetes;o__Mycosphaerellales;f__Teratosphaeriaceae	na	na	na	na	na	na	na
ASV_3831	0	0	0	0	0	0	0	0	0	0	0	0	0	0	0	0	0	0	0	0	0	0	0	0	12	0	0	0	0	0	0	0	0	0	0	0	k__Fungi;p__Basidiomycota;c__Agaricomycetes;o__Agaricales;f__Psathyrellaceae;g__Psathyrella	Saprotroph	Wood Saprotroph	NULL	Agaricoid	Probable	NULL	Tedersoo L, et al. 2014. Science 346:e1256688 ((https://doi.org/10.1126/science.1256688))
ASV_3835	0	0	0	0	0	0	0	0	0	0	0	0	0	0	0	0	0	0	0	0	0	0	0	0	0	0	12	0	0	0	0	0	0	0	0	0	k__Fungi;p__Basidiomycota;c__Agaricomycetes;o__Cantharellales;f__Cantharellaceae;g__Cantharellus;s__Cantharellus_decolorans	Symbiotroph	Ectomycorrhizal	NULL	Cantherelloid	Highly Probable	NULL	Tedersoo L, et al. 2014. Science 346:e1256688 ((https://doi.org/10.1126/science.1256688))
ASV_3839	0	0	0	0	0	0	0	0	0	0	0	0	0	0	0	0	0	0	0	0	0	0	0	0	0	0	0	12	0	0	0	0	0	0	0	0	k__Fungi;p__Ascomycota;c__Leotiomycetes;o__Leotiales;f__Leotiaceae;g__Alatospora;s__Alatospora_acuminata	Saprotroph	Undefined Saprotroph	NULL	NULL	Probable	NULL	Tedersoo L, et al. 2014. Science 346:e1256688 ((https://doi.org/10.1126/science.1256688))
ASV_3846	0	0	0	0	0	0	0	0	0	0	0	0	0	0	0	0	0	0	0	0	0	0	0	0	0	0	0	0	0	0	12	0	0	0	0	0	k__Fungi;p__Basidiomycota;c__Agaricomycetes;o__Agaricales;f__Cortinariaceae;g__Cortinarius;s__Cortinarius_spilomeus	Symbiotroph	Ectomycorrhizal	NULL	Agaricoid	Highly Probable	NULL	Rinaldi AC, et al. 2008. Fungal Diversity 33:1-45 ((http://www.fungaldiversity.org/fdp/sfdp/33-1.pdf)); Tedersoo L, et al. 2010. Mycorrhiza 20:217-263 ((https://doi.org/10.1007/s00572-009-0274-x)); http://mycorrhizas.info/ecmf.html ((http://mycorrhizas.info/ecmf.html))
ASV_3847	0	0	0	0	0	0	0	0	0	0	0	0	0	0	0	0	0	0	0	0	0	0	0	0	0	0	0	0	0	0	12	0	0	0	0	0	k__Fungi;p__Basidiomycota;c__Agaricomycetes;o__Agaricales;f__Pleurotaceae;g__Nematoctonus;s__Nematoctonus_leiosporus	Saprotroph	Undefined Saprotroph	White Rot	NULL	Probable	NULL	Tedersoo L, et al. 2014. Science 346:e1256688 ((https://doi.org/10.1126/science.1256688))
ASV_385	0	0	38	885	26	29	55	45	0	0	0	0	0	17	0	0	13	0	0	38	0	0	0	0	20	26	0	0	74	0	0	0	0	0	0	0	k__Fungi;p__Ascomycota;c__Sordariomycetes;o__Hypocreales;f__Nectriaceae	Pathotroph-Saprotroph-Symbiotroph	Animal Pathogen-Endophyte-Fungal Parasite-Lichen Parasite-Plant Pathogen-Wood Saprotroph	NULL	Microfungus	Possible	Fusarium species are amongst the economically significant plant pathogens (Cannon & Kirk 2007)	Cannon PF, Kirk PM. 2007. Fungal Families of the World. CAB International, Cambridge (ISBN: 978-0851998275); Hirooka Y, et al. 2012. Studies in Mycology 711-210 ((https://doi.org/10.3114/sim0001)); Tedersoo L, et al. 2014. Science 346:e1256688 ((https://doi.org/10.1126/science.1256688)); The American Phytopathological Society Common Names of Plant Diseases ((http://www.apsnet.org/publications/com…
ASV_3852	0	0	0	0	0	0	0	0	0	0	0	0	0	0	0	0	0	0	0	0	0	0	0	0	0	0	0	0	0	0	0	12	0	0	0	0	k__Fungi;p__Mucoromycota;c__Glomeromycetes;o__Diversisporales;f__Diversisporaceae;g__Diversispora;s__Diversispora_sporocarpia	Symbiotroph	Arbuscular Mycorrhizal	NULL	NULL	Highly Probable	NULL	Redecker D, et al. 2013. Mycorrhiza 23:515-531 ((https://doi.org/10.1007/s00572-013-0486-y))
ASV_3853	0	0	0	0	0	0	0	0	0	0	0	0	0	0	0	0	0	0	0	0	0	0	0	0	0	0	0	0	0	0	0	12	0	0	0	0	k__Fungi;p__Basidiomycota;c__Agaricomycetes;o__Trechisporales;f__Hydnodontaceae;g__Trechispora;s__Trechispora_invisitata	Saprotroph	Wood Saprotroph	White Rot	Corticioid	Highly Probable	NULL	Gilbertson RL, Ryvarden L. 1987-1987. North American Polypores. Fungiflora, Oslo (ISBN: 978-0945345060); Rinaldi AC, et al. 2008. Fungal Diversity 33:1-45 ((http://www.fungaldiversity.org/fdp/sfdp/33-1.pdf)) (as Uncertain); Tedersoo L, et al. 2010. Mycorrhiza 20:217-263 ((https://doi.org/10.1007/s00572-009-0274-x)) (as not ECM).
ASV_3854	0	0	0	0	0	0	0	0	0	0	0	0	0	0	0	0	0	0	0	0	0	0	0	0	0	0	0	0	0	0	0	12	0	0	0	0	k__Fungi;p__Ascomycota;c__Eurotiomycetes;o__Eurotiales;f__Trichocomaceae;g__Talaromyces	Saprotroph	Undefined Saprotroph	NULL	NULL	Probable	NULL	Tedersoo L, et al. 2014. Science 346:e1256688 ((https://doi.org/10.1126/science.1256688))
ASV_3861	0	0	0	0	0	0	0	0	0	0	0	0	0	0	0	0	0	0	0	0	0	0	0	0	0	0	0	0	0	0	0	0	0	0	12	0	k__Fungi;p__Basidiomycota;c__Agaricomycetes	na	na	na	na	na	na	na
ASV_3864	11	0	0	0	0	0	0	0	0	0	0	0	0	0	0	0	0	0	0	0	0	0	0	0	0	0	0	0	0	0	0	0	0	0	0	0	k__Fungi;p__Ascomycota;c__Dothideomycetes;g__Pseudoarthrographis;s__Pseudoarthrographis_phlogis	na	na	na	na	na	na	na
ASV_3866	11	0	0	0	0	0	0	0	0	0	0	0	0	0	0	0	0	0	0	0	0	0	0	0	0	0	0	0	0	0	0	0	0	0	0	0	k__Fungi;p__Basidiomycota;c__Tremellomycetes;o__Tremellales;f__Tremellaceae;g__Tremella;s__Tremella_macrobasidiata	na	na	na	na	na	na	na
ASV_3868	0	11	0	0	0	0	0	0	0	0	0	0	0	0	0	0	0	0	0	0	0	0	0	0	0	0	0	0	0	0	0	0	0	0	0	0	k__Fungi;p__Ascomycota;c__Sordariomycetes;o__Coniochaetales;f__Coniochaetaceae;g__Coniochaeta;s__Coniochaeta_ostrea	Pathotroph-Saprotroph-Symbiotroph	Animal Pathogen-Dung Saprotroph-Endophyte-Lichen Parasite-Plant Pathogen-Undefined Saprotroph	NULL	Microfungus	Possible	NULL	Bell A. 1983. Dung Fungi: An Illustrated Guide to Coprophilous Fungi in New Zealand. Victoria University Press, Wellington (ISBN: 978-0864730015); Damm U, et al. 2010. Persoonia 24:60-80 ((http://doi.org/10.3767/003158510X500705)); Costa IPMW, et al. 2012. Mycotaxon 119:e26 ((http://mycotaxon.com/resources/checklists/costa_v119_checklist.pdf)); Tedersoo L, et al. 2014. Science 346:1256688 ((https…
ASV_387	0	0	0	0	0	0	0	0	0	0	0	0	0	0	0	0	0	0	0	0	0	160	0	21	55	58	730	66	53	0	0	0	0	0	0	0	k__Fungi;p__Basidiomycota;c__Agaricomycetes;o__Auriculariales;g__Oliveonia	Saprotroph	Undefined Saprotroph	NULL	NULL	Probable	NULL	Tedersoo L, et al. 2014. Science 346:e1256688 ((https://doi.org/10.1126/science.1256688))
ASV_3871	0	0	11	0	0	0	0	0	0	0	0	0	0	0	0	0	0	0	0	0	0	0	0	0	0	0	0	0	0	0	0	0	0	0	0	0	k__Fungi;p__Basidiomycota;c__Agaricomycetes;o__Gomphales;f__Gomphaceae;g__Ramaria;s__Ramaria_flavosalmonicolor	Saprotroph-Symbiotroph	Ectomycorrhizal-Undefined Saprotroph-Wood Saprotroph	NULL	Clavarioid-Gomphoid	Probable	Terrestrial or lignicolous, either saprobic or forming ectomycorrhizal relationships with woody plants (Cannon & Kirk 2007)	Cannon PF, Kirk PM. 2007. Fungal Families of the World. CAB International, Cambridge (ISBN: 978-0851998275)
ASV_3889	0	0	0	0	0	0	0	0	0	0	0	0	11	0	0	0	0	0	0	0	0	0	0	0	0	0	0	0	0	0	0	0	0	0	0	0	k__Fungi;p__Basidiomycota;c__Agaricomycetes;o__Agaricales;f__Cortinariaceae;g__Cortinarius	Symbiotroph	Ectomycorrhizal	NULL	Agaricoid	Highly Probable	NULL	Rinaldi AC, et al. 2008. Fungal Diversity 33:1-45 ((http://www.fungaldiversity.org/fdp/sfdp/33-1.pdf)); Tedersoo L, et al. 2010. Mycorrhiza 20:217-263 ((https://doi.org/10.1007/s00572-009-0274-x)); http://mycorrhizas.info/ecmf.html ((http://mycorrhizas.info/ecmf.html))
ASV_3892	0	0	0	0	0	0	0	0	0	0	0	0	6	0	0	5	0	0	0	0	0	0	0	0	0	0	0	0	0	0	0	0	0	0	0	0	k__Fungi;p__Basidiomycota;c__Agaricomycetes;o__Polyporales;f__Fomitopsidaceae;g__Fomitopsis	Pathotroph-Saprotroph	Plant Pathogen-Wood Saprotroph	Brown Rot	Polyporoid	Highly Probable	Most species are parasitic on woody plants, causing brown rots (Cannon & Kirk 2007)	Gilbertson RL, Ryvarden L. 1987-1987. North American Polypores. Fungiflora, Oslo (ISBN: 978-0945345060); Cannon PF, Kirk PM. 2007. Fungal Families of the World. CAB International, Cambridge (ISBN: 978-0851998275)
ASV_3895	0	0	0	0	0	3	0	0	0	0	0	0	0	0	11	0	0	0	0	0	0	0	0	0	0	0	0	0	0	0	0	0	0	0	0	0	k__Fungi;p__Ascomycota;c__Sareomycetes;o__Sareales;f__Zythiaceaeg_Sarea;s__Sarea_difformis	na	na	na	na	na	na	na
ASV_3899	0	0	0	0	0	0	0	0	0	0	0	0	0	0	0	0	0	0	0	0	0	11	0	0	0	0	0	0	0	0	0	0	0	0	0	0	k__Fungi;p__Ascomycota;c__Dothideomycetes;o__Pleosporales	na	na	na	na	na	na	na
ASV_390	0	0	0	0	0	0	0	0	0	0	0	0	0	0	0	0	0	0	0	47	4	0	31	0	0	19	0	78	58	639	254	186	208	56	0	22	k__Fungi;p__Ascomycota;c__Eurotiomycetes;o__Eurotiales	na	na	na	na	na	na	na
ASV_3908	0	0	0	0	0	0	0	0	0	0	0	0	0	0	0	0	0	0	0	0	0	0	0	11	0	0	0	0	0	0	0	0	0	0	0	0	k__Fungi;p__Ascomycota;c__Dothideomycetes	na	na	na	na	na	na	na
ASV_391	0	0	0	0	19	0	0	8	0	0	0	0	0	7	0	0	0	0	0	0	0	0	0	0	235	133	594	0	124	0	0	0	0	0	0	0	k__Fungi;p__Ascomycota;c__Sordariomycetes;o__Xylariales	na	na	na	na	na	na	na
ASV_3916	0	0	0	0	0	0	0	0	0	0	0	0	0	0	0	0	0	0	0	0	0	0	0	0	0	11	0	0	0	0	0	0	0	0	0	0	k__Fungi;p__Ascomycota;c__Sordariomycetes;o__Hypocreales;f__Nectriaceae;g__Fusarium	Pathotroph-Saprotroph-Symbiotroph	Animal Pathogen-Endophyte-Lichen Parasite-Plant Pathogen-Soil Saprotroph-Wood Saprotroph	NULL	Microfungus	Possible	Likely opportunistic human pathogen (Irinyi et al. 2015)	Duncan CG, Eslyn WE. 1966. Mycologia 58:642-664 ((https://doi.org/10.2307/3757045)); Seehann G, et al. 1975. List of Fungi in Soft-Rot Tissue Tests. Institute fur Holzbiologie und Holzschutz, Bundesforschungsanstalt fur Forst - und Holzwirtshaft, Hamburg - Lohbrugge, Germany; Costa IPMW, et al. 2012. Mycotaxon 119:e26 ((http://mycotaxon.com/resources/checklists/costa_v119_checklist.pdf)); Tederso…
ASV_3928	0	0	0	0	0	0	0	0	0	0	0	0	0	0	0	0	8	0	0	0	0	0	0	0	0	0	0	0	0	0	11	0	0	0	0	0	k__Fungi;p__Ascomycota;c__Leotiomycetes;o__Helotiales	na	na	na	na	na	na	na
ASV_3934	0	0	0	0	0	0	0	0	0	0	0	0	0	0	0	0	0	0	0	0	0	0	0	0	0	0	0	0	0	0	0	0	11	0	0	0	k__Fungi;p__Ascomycota;c__Pezizomycetes;o__Pezizales;f__Pyronemataceae;g__Pustularia	Saprotroph-Symbiotroph	Dung Saprotroph-Ectomycorrhizal-Soil Saprotroph-Wood Saprotroph	NULL	Gasteroid-Pezizoid	Possible	Saprobic on soil, dung or rotten wood or mycorrhizal, some species hypogeous, others associated with fire sites (Cannon & Kirk 2007)	Cannon PF, Kirk PM. 2007. Fungal Families of the World. CAB International, Cambridge (ISBN: 978-0851998275)
ASV_3944	0	0	10	0	0	0	0	0	0	0	0	0	0	0	0	0	0	0	0	0	0	0	0	0	0	0	0	0	0	0	0	0	0	0	0	0	k__Fungi;p__Basidiomycota;c__Agaricomycetes;o__Thelephorales;f__Thelephoraceae;g__Tomentella	Symbiotroph	Ectomycorrhizal	NULL	Corticioid	Highly Probable	NULL	Rinaldi AC, et al. 2008. Fungal Diversity 33:1-45 ((http://www.fungaldiversity.org/fdp/sfdp/33-1.pdf)); Tedersoo L, et al. 2010. Mycorrhiza 20:217-263 ((https://doi.org/10.1007/s00572-009-0274-x)); http://mycorrhizas.info/ecmf.html ((http://mycorrhizas.info/ecmf.html))
ASV_3947	0	0	0	10	0	0	0	0	0	0	0	0	0	0	0	0	0	0	0	0	0	0	0	0	0	0	0	0	0	0	0	0	0	0	0	0	k__Fungi;p__Basidiomycota;c__Agaricomycetes;o__Agaricales;f__Psathyrellaceae;g__Coprinellus	Saprotroph	Undefined Saprotroph	NULL	Agaricoid	Probable	NULL	Tedersoo L, et al. 2014. Science 346:e1256688 ((https://doi.org/10.1126/science.1256688))
ASV_3949	0	0	0	0	0	10	0	0	0	0	0	0	0	0	0	0	0	0	0	0	0	0	0	0	0	0	0	0	0	0	0	0	0	0	0	0	k__Fungi;p__Ascomycota;c__Sordariomycetes;o__Xylariales;f__Sporocadaceae	na	na	na	na	na	na	na
ASV_3959	0	0	0	0	0	0	0	0	0	0	0	10	0	0	0	0	0	0	0	0	0	0	0	0	0	0	0	0	0	0	0	0	0	0	0	0	k__Fungi;p__Ascomycota;c__Sordariomycetes;o__Hypocreales;f__Ophiocordycipitaceae;g__Drechmeria;s__Drechmeria_campanulata	na	na	na	na	na	na	na
ASV_3970	0	0	0	0	0	0	0	0	0	0	0	0	0	0	10	0	0	0	0	0	0	0	0	0	0	0	0	0	0	0	0	0	0	0	0	0	k__Fungi;p__Ascomycota;c__Leotiomycetes;f__Myxotrichaceae;g__Oidiodendron	Pathotroph-Symbiotroph	Ericoid Mycorrhizal	NULL	Microfungus	Probable	Dark Septate Endophyte	Newsham KK. 2011. New Phytologist 190:783-793 ((https://doi.org/10.1111/j.1469-8137.2010.03611.x)) (as dark septate root endophytes)
ASV_3976	0	0	0	0	0	0	0	0	0	0	0	0	0	0	0	0	0	0	10	0	0	0	0	0	0	0	0	0	0	0	0	0	0	0	0	0	k__Fungi;p__Basidiomycota;c__Agaricomycetes;o__Agaricales;f__Bolbitiaceae;g__Conocybe	Saprotroph	Undefined Saprotroph	NULL	Agaricoid	Probable	NULL	Tedersoo L, et al. 2014. Science 346:e1256688 ((https://doi.org/10.1126/science.1256688))
ASV_3979	0	0	0	0	0	0	0	0	0	0	0	0	0	0	0	0	0	0	0	5	0	0	0	0	0	0	0	0	0	0	0	5	0	0	0	0	k__Fungi;p__Mucoromycota;c__Umbelopsidomycetes;o__Umbelopsidales;f__Umbelopsidaceae;g__Umbelopsis	Saprotroph	Undefined Saprotroph	NULL	NULL	Probable	NULL	Tedersoo L, et al. 2014. Science 346:e1256688 ((https://doi.org/10.1126/science.1256688))
ASV_3989	0	0	0	0	0	0	0	0	0	0	0	0	0	0	0	0	0	0	0	0	0	0	0	0	10	0	0	0	0	0	0	0	0	0	0	0	k__Fungi;p__Basidiomycota;c__Agaricomycetes;o__Agaricales;f__Tricholomataceae	Pathotroph-Symbiotroph	Ectomycorrhizal-Fungal Parasite	NULL	Agaricoid	Probable	Tricholoma species are ectomycorrhizal, occurring in coniferous and broadleaved forests (Cannon & Kirk 2007); T. sclerotoideum is parasitic on Helvella spp.	Cannon PF, Kirk PM. 2007. Fungal Families of the World. CAB International, Cambridge (ISBN: 978-0851998275)
ASV_3991	0	0	0	0	0	0	0	0	0	0	0	0	0	0	0	0	0	0	0	0	0	0	0	0	0	10	0	0	0	0	0	0	0	0	0	0	k__Fungi;p__Mucoromycota	na	na	na	na	na	na	na
ASV_4	0	0	2862	44502	20496	16765	2528	3706	611	7254	3509	10921	8872	5794	4776	5	0	0	19	24	31	0	0	18	0	0	111	0	25	0	0	0	0	3837	2607	5187	k__Fungi;p__Basidiomycota;c__Agaricomycetes;o__Agaricales;f__Cortinariaceae;g__Cortinarius;s__Cortinarius_refectus	Symbiotroph	Ectomycorrhizal	NULL	Agaricoid	Highly Probable	NULL	Rinaldi AC, et al. 2008. Fungal Diversity 33:1-45 ((http://www.fungaldiversity.org/fdp/sfdp/33-1.pdf)); Tedersoo L, et al. 2010. Mycorrhiza 20:217-263 ((https://doi.org/10.1007/s00572-009-0274-x)); http://mycorrhizas.info/ecmf.html ((http://mycorrhizas.info/ecmf.html))
ASV_400	0	0	0	0	0	0	0	0	0	0	0	0	0	0	0	0	0	0	0	265	0	0	0	0	0	0	0	0	0	0	0	812	0	0	0	0	k__Fungi;p__Ascomycota;c__Sordariomycetes	na	na	na	na	na	na	na
ASV_4009	0	0	0	0	0	0	0	0	0	0	0	0	0	0	0	0	0	0	0	0	0	0	0	0	0	0	0	10	9	0	0	0	0	0	0	0	k__Fungi;p__Basidiomycota;c__Agaricomycetes;o__Agaricales;f__Entolomataceae;g__Entoloma;s__Entoloma_asprellum	Pathotroph-Saprotroph-Symbiotroph	Ectomycorrhizal-Fungal Parasite-Soil Saprotroph-Undefined Saprotroph	NULL	Agaricoid	Possible	NULL	Rinaldi AC, et al. 2008. Fungal Diversity 33:1-45 ((http://www.fungaldiversity.org/fdp/sfdp/33-1.pdf)) (as ECM/not ECM); Tedersoo L, et al. 2010. Mycorrhiza 20:217-263 ((https://doi.org/10.1007/s00572-009-0274-x; sensu stricto)); http://mycorrhizas.info/ecmf.html ((http://mycorrhizas.info/ecmf.html)) ((as ECM/not ECM))
ASV_401	0	0	0	0	0	0	729	116	246	0	0	0	22	0	6	0	0	0	0	0	0	0	0	0	0	0	0	0	0	0	0	0	0	0	0	0	k__Fungi;p__Ascomycota;c__Pezizomycetes;o__Pezizales;f__Tuberaceae;g__Tuber	Symbiotroph	Ectomycorrhizal	Hypogeous	Gasteroid	Probable	Common name - true truffle; Mycorrhizal with broadleaved trees, growing in the surface layer of soil and closely associated with roots. Highly specific pheromone-like chemicals are produced that play a role in dispersal by attracting mammals that uproot fruit bodies and ditribute spores (Cannon & Kirk 2007)	Cannon PF, Kirk PM. 2007. Fungal Families of the World. CAB International, Cambridge (ISBN: 978-0851998275)
ASV_4014	0	0	0	0	0	0	0	0	0	0	0	0	0	0	0	0	0	0	0	0	0	0	0	0	0	0	0	0	0	0	10	0	0	0	0	0	k__Fungi;p__Basidiomycota;c__Agaricomycetes;o__Agaricales	Pathotroph-Saprotroph-Symbiotroph	Bryophyte Parasite-Dung Saprotroph-Ectomycorrhizal-Fungal Parasite-Leaf Saprotroph-Plant Parasite-Undefined Saprotroph-Wood Saprotroph	NULL	Agaricoid-Gasteroid-Microfungus-Secotioid-Yeast	Possible	Mushrooms and toadstools, Gill fungi, Agarics... lignicolous, sometimes muscicolous or fungicolous, saprobic, mycorrhizal, rarely parasitic on plants or fungi (Kirk et al. 2008)	Kirk PM et al. 2008. Dictionary of the Fungi. Tenth Edition. CAB International, Wallingford (ISBN: 978-0851998268)
ASV_4017	0	0	0	0	0	0	0	0	0	0	0	0	0	0	0	0	0	0	0	0	0	0	0	0	0	0	0	0	0	0	8	2	0	0	0	0	k__Fungi;p__Basidiomycota;c__Agaricomycetes;o__Agaricales	Pathotroph-Saprotroph-Symbiotroph	Bryophyte Parasite-Dung Saprotroph-Ectomycorrhizal-Fungal Parasite-Leaf Saprotroph-Plant Parasite-Undefined Saprotroph-Wood Saprotroph	NULL	Agaricoid-Gasteroid-Microfungus-Secotioid-Yeast	Possible	Mushrooms and toadstools, Gill fungi, Agarics... lignicolous, sometimes muscicolous or fungicolous, saprobic, mycorrhizal, rarely parasitic on plants or fungi (Kirk et al. 2008)	Kirk PM et al. 2008. Dictionary of the Fungi. Tenth Edition. CAB International, Wallingford (ISBN: 978-0851998268)
ASV_402	481	224	358	0	0	0	0	0	0	0	4	0	0	0	0	0	0	0	0	0	0	0	0	0	0	0	0	0	0	0	0	0	0	0	0	0	k__Fungi;p__Basidiomycota;c__Agaricomycetes;o__Agaricales;f__Tricholomataceae;g__Tricholoma	Pathotroph-Symbiotroph	Ectomycorrhizal-Fungal Parasite	NULL	Agaricoid	Highly Probable	Tricholoma species are ectomycorrhizal, occurring in coniferous and broadleaved forests (Cannon & Kirk 2007); T. sclerotoideum is parasitic on Helvella spp.	Cannon PF, Kirk PM. 2007. Fungal Families of the World. CAB International, Cambridge (ISBN: 978-0851998275); Rinaldi AC, et al. 2008. Fungal Diversity 33:1-45 ((http://www.fungaldiversity.org/fdp/sfdp/33-1.pdf)); Tedersoo L, et al. 2010. Mycorrhiza 20:217-263 ((https://doi.org/10.1007/s00572-009-0274-x)); http://mycorrhizas.info/ecmf.html ((http://mycorrhizas.info/ecmf.html))
ASV_4024	0	0	0	0	0	0	0	0	0	0	0	0	0	0	0	0	0	0	0	0	0	0	0	0	0	0	0	0	0	0	0	10	0	0	0	0	k__Fungi;p__Ascomycota;c__Eurotiomycetes;o__Onygenales;f__Onygenaceae;g__Auxarthron	Saprotroph	Undefined Saprotroph	NULL	NULL	Probable	NULL	Tedersoo L, et al. 2014. Science 346:e1256688 ((https://doi.org/10.1126/science.1256688))
ASV_4033	0	0	0	0	0	0	0	0	0	0	0	0	0	0	0	0	0	0	0	0	0	0	0	0	0	0	0	0	0	0	0	0	0	0	0	10	k__Fungi;p__Ascomycota;c__Sordariomycetes;o__Hypocreales	na	na	na	na	na	na	na
ASV_4035	0	0	0	0	0	0	0	0	0	0	0	0	0	0	0	0	0	0	0	0	0	0	0	0	0	0	0	0	0	0	0	0	0	0	0	10	k__Fungi;p__Basidiomycota;c__Agaricomycetes;o__Cantharellales;f__Ceratobasidiaceae	Pathotroph-Saprotroph-Symbiotroph	Endomycorrhizal-Plant Pathogen-Undefined Saprotroph	NULL	Microfungus	Possible	Best known as plant pathogens, but also saprobic. Species are endomycorrhizal with a wide range of plant roots - especially of Orchidaceae but also even bryophytes (Cannon & Kirk 2007)	Cannon PF, Kirk PM. 2007. Fungal Families of the World. CAB International, Cambridge (ISBN: 978-0851998275)
ASV_4037	9	0	0	0	0	0	0	0	0	0	0	0	0	0	0	0	0	0	0	0	0	0	0	0	0	0	0	0	0	0	0	0	0	0	0	0	k__Fungi;p__Ascomycota;c__Sordariomycetes	na	na	na	na	na	na	na
ASV_404	0	0	0	0	0	0	0	0	0	0	0	0	0	0	0	0	0	0	0	0	0	0	0	0	324	348	389	0	0	0	0	0	0	0	0	0	k__Fungi;p__Ascomycota;c__Pezizomycetes;o__Pezizales;f__Pyronemataceae;g__Scutellinia	Saprotroph	Undefined Saprotroph	NULL	Pezizoid	Probable	Common name - eye lash cup	Tedersoo L, et al. 2014. Science 346:e1256688 ((https://doi.org/10.1126/science.1256688))
ASV_4040	0	0	9	0	0	0	0	0	0	0	0	0	0	0	0	0	0	0	0	0	0	0	0	0	0	0	0	0	0	0	0	0	0	0	0	0	k__Fungi;p__Basidiomycota;c__Agaricomycetes;o__Agaricales;f__Clavariaceae;g__Clavaria;s__Clavaria_flavipes	Saprotroph	Undefined Saprotroph	NULL	Clavarioid	Probable	NULL	Tedersoo L, et al. 2014. Science 346:e1256688 ((https://doi.org/10.1126/science.1256688))
ASV_4043	0	0	0	9	0	0	0	0	0	0	0	0	8	0	0	0	0	0	0	0	0	0	0	0	0	0	0	0	0	0	0	0	0	0	0	0	k__Fungi;p__Basidiomycota;c__Microbotryomycetes;f__Chrysozymaceae;g__Pseudohyphozyma	na	na	na	na	na	na	na
ASV_4049	0	0	0	0	9	0	0	0	0	0	0	0	0	0	0	0	0	0	0	0	0	0	0	0	0	0	0	0	0	0	0	0	0	0	0	0	k__Fungi;p__Basidiomycota;c__Agaricomycetes;o__Russulales;f__Russulaceae;g__Russula;s__Russula_albonigra	Symbiotroph	Ectomycorrhizal	NULL	Agaricoid	Highly Probable	NULL	Rinaldi AC, et al. 2008. Fungal Diversity 33:1-45 ((http://www.fungaldiversity.org/fdp/sfdp/33-1.pdf)); Tedersoo L, et al. 2010. Mycorrhiza 20:217-263 ((https://doi.org/10.1007/s00572-009-0274-x)); http://mycorrhizas.info/ecmf.html ((http://mycorrhizas.info/ecmf.html))
ASV_4055	0	0	0	0	0	0	0	9	0	0	0	0	0	0	0	0	0	0	0	0	0	0	0	0	0	0	0	0	0	0	0	0	0	0	0	0	k__Fungi;p__Basidiomycota;c__Agaricomycetes;o__Russulales;f__Russulaceae;g__Russula	Symbiotroph	Ectomycorrhizal	NULL	Agaricoid	Highly Probable	NULL	Rinaldi AC, et al. 2008. Fungal Diversity 33:1-45 ((http://www.fungaldiversity.org/fdp/sfdp/33-1.pdf)); Tedersoo L, et al. 2010. Mycorrhiza 20:217-263 ((https://doi.org/10.1007/s00572-009-0274-x)); http://mycorrhizas.info/ecmf.html ((http://mycorrhizas.info/ecmf.html))
ASV_4058	0	0	0	0	0	0	0	0	0	0	0	0	9	0	0	0	0	0	0	0	0	0	0	0	0	0	0	0	0	0	0	0	0	0	0	0	k__Fungi;p__Ascomycota	na	na	na	na	na	na	na
ASV_4064	0	0	0	0	0	0	0	0	0	0	0	0	0	0	0	0	9	0	0	0	0	0	0	0	0	0	0	0	0	0	0	0	0	0	0	0	k__Fungi;p__Ascomycota;c__Eurotiomycetes;o__Chaetothyriales	na	na	na	na	na	na	na
ASV_407	0	0	0	0	0	0	0	0	0	0	0	0	0	0	0	0	0	0	0	0	0	0	0	0	192	291	502	0	66	0	0	0	0	0	0	0	k__Fungi;p__Ascomycota;c__Sordariomycetes	na	na	na	na	na	na	na
ASV_4071	0	0	0	0	0	0	0	0	0	0	0	0	0	0	0	0	0	0	0	9	0	0	0	0	0	0	0	0	0	0	0	0	0	0	0	0	k__Fungi;p__Basidiomycota;c__Agaricomycetes;o__Agaricales;f__Inocybaceae;g__Pseudosperma;s__Pseudosperma_rimosum	Pathotroph-Saprotroph-Symbiotroph	Bryophyte Parasite-Dung Saprotroph-Ectomycorrhizal-Fungal Parasite-Leaf Saprotroph-Plant Parasite-Undefined Saprotroph-Wood Saprotroph	NULL	Agaricoid-Gasteroid-Microfungus-Secotioid-Yeast	Possible	Mushrooms and toadstools, Gill fungi, Agarics... lignicolous, sometimes muscicolous or fungicolous, saprobic, mycorrhizal, rarely parasitic on plants or fungi (Kirk et al. 2008)	Kirk PM et al. 2008. Dictionary of the Fungi. Tenth Edition. CAB International, Wallingford (ISBN: 978-0851998268)
ASV_4093	0	0	0	0	0	0	0	0	0	0	0	0	0	0	0	0	0	0	0	0	0	0	0	0	0	9	0	0	0	0	0	0	0	0	0	0	k__Fungi;p__Mucoromycota;c__Glomeromycetes;o__Glomerales;f__Glomeraceae	Symbiotroph	Arbuscular Mycorrhizal	NULL	Microfungus	Highly Probable	NULL	Redecker D, et al. 2013. Mycorrhiza 23:515-531 ((https://doi.org/10.1007/s00572-013-0486-y))
ASV_41	0	0	0	21	162	6	0	0	0	0	0	0	0	0	0	0	0	0	10342	8613	12933	512	53	142	0	0	103	18	44	0	0	0	0	0	0	0	k__Fungi;p__Basidiomycota;c__Agaricomycetes;o__Agaricales;f__Inocybaceae;g__Pseudosperma;s__Pseudosperma_rimosum	Pathotroph-Saprotroph-Symbiotroph	Bryophyte Parasite-Dung Saprotroph-Ectomycorrhizal-Fungal Parasite-Leaf Saprotroph-Plant Parasite-Undefined Saprotroph-Wood Saprotroph	NULL	Agaricoid-Gasteroid-Microfungus-Secotioid-Yeast	Possible	Mushrooms and toadstools, Gill fungi, Agarics... lignicolous, sometimes muscicolous or fungicolous, saprobic, mycorrhizal, rarely parasitic on plants or fungi (Kirk et al. 2008)	Kirk PM et al. 2008. Dictionary of the Fungi. Tenth Edition. CAB International, Wallingford (ISBN: 978-0851998268)
ASV_4100	0	0	0	0	0	0	0	0	0	0	0	0	0	0	0	0	0	0	0	0	0	0	0	0	0	0	0	9	0	0	0	0	0	0	0	0	k__Fungi;p__Mucoromycota	na	na	na	na	na	na	na
ASV_4103	0	0	0	0	0	0	0	0	0	0	0	0	0	0	0	0	0	0	0	0	0	0	0	0	0	0	0	0	9	0	0	0	0	0	0	0	k__Fungi;p__Basidiomycota;c__Tremellomycetes;o__Filobasidiales;f__Filobasidiaceae;g__Naganishia	na	na	na	na	na	na	na
ASV_4104	0	0	0	0	0	0	0	0	0	0	0	0	0	0	0	0	0	0	0	0	0	0	0	0	0	0	0	0	9	0	0	0	0	0	0	0	k__Fungi;p__Basidiomycota;c__Agaricomycetes;o__Agaricales;f__Bolbitiaceae;g__Conocybe;s__Conocybe_leptospora	Saprotroph	Undefined Saprotroph	NULL	Agaricoid	Probable	NULL	Tedersoo L, et al. 2014. Science 346:e1256688 ((https://doi.org/10.1126/science.1256688))
ASV_4113	0	0	0	0	0	0	0	0	0	0	0	0	0	0	0	0	0	0	0	0	0	0	0	0	0	0	0	0	0	0	0	9	0	0	0	0	k__Fungi;p__Basidiomycota;c__Agaricomycetes;o__Agaricales;f__Strophariaceae;g__Galerina	Pathotroph-Saprotroph	Bryophyte Parasite-Leaf Saprotroph-Soil Saprotroph-Undefined Saprotroph-Wood Saprotroph	White Rot	Agaricoid	Probable	NULL	Tedersoo L, et al. 2014. Science 346:e1256688 ((https://doi.org/10.1126/science.1256688))
ASV_4118	0	0	0	0	0	0	0	0	0	0	0	0	0	0	0	0	0	0	0	0	0	0	0	0	0	0	0	0	0	0	0	0	9	0	0	0	k__Fungi;p__Ascomycota	na	na	na	na	na	na	na
ASV_4119	0	0	0	0	0	0	0	0	0	0	0	0	0	0	0	0	0	0	0	0	0	0	0	2	0	0	0	0	6	0	0	0	9	0	0	0	k__Fungi;p__Basidiomycota;c__Agaricomycetes;o__Russulales;f__Peniophoraceae;g__Peniophora;s__Peniophora_piceae	Pathotroph-Saprotroph	Plant Pathogen-Wood Saprotroph	White Rot	Corticioid	Probable	NULL	Tedersoo L, et al. 2014. Science 346:e1256688 ((https://doi.org/10.1126/science.1256688))
ASV_412	0	0	0	0	0	0	93	57	0	0	0	32	15	0	0	0	0	8	74	246	0	0	103	3	0	0	0	0	0	0	580	563	531	3	0	0	k__Fungi;p__Basidiomycota;c__Agaricomycetes;o__Agaricales;f__Physalacriaceae;g__Armillaria	Saprotroph	Undefined Saprotroph	White Rot	Agaricoid	Probable	NULL	Tedersoo L, et al. 2014. Science 346:e1256688 ((https://doi.org/10.1126/science.1256688))
ASV_4127	0	0	0	0	0	0	0	0	0	0	0	0	0	0	0	0	0	0	0	0	0	0	0	0	0	0	0	0	0	0	0	0	0	9	0	0	k__Fungi;p__Ascomycota;c__Pezizomycetes;o__Pezizales;f__Helvellaceae;g__Helvella;s__Helvella_elastica	Symbiotroph	Ectomycorrhizal	NULL	NULL	Highly Probable	NULL	Rinaldi AC, et al. 2008. Fungal Diversity 33:1-45 ((http://www.fungaldiversity.org/fdp/sfdp/33-1.pdf)); Tedersoo L, et al. 2010. Mycorrhiza 20:217-263 ((https://doi.org/10.1007/s00572-009-0274-x)); http://mycorrhizas.info/ecmf.html ((http://mycorrhizas.info/ecmf.html))
ASV_4128	0	0	0	0	0	0	0	0	0	0	0	0	0	0	0	0	0	0	0	0	0	0	0	0	0	0	0	0	0	0	0	0	0	0	0	9	k__Fungi;p__Ascomycota	na	na	na	na	na	na	na
ASV_4133	8	0	0	0	0	0	0	0	0	0	0	0	0	0	0	0	0	0	0	0	0	0	0	0	0	0	0	0	0	0	0	0	0	0	0	0	k__Fungi;p__Ascomycota;c__Sordariomycetes	na	na	na	na	na	na	na
ASV_4134	8	0	0	0	0	0	0	0	0	0	0	0	0	0	0	0	0	0	0	8	0	0	0	0	0	0	0	0	0	0	0	0	0	0	0	0	k__Fungi;p__Basidiomycota;c__Agaricomycetes;o__Agaricales;f__Entolomataceae;g__Entoloma;s__Entoloma_byssisedum	Pathotroph-Saprotroph-Symbiotroph	Ectomycorrhizal-Fungal Parasite-Soil Saprotroph-Undefined Saprotroph	NULL	Agaricoid	Possible	NULL	Rinaldi AC, et al. 2008. Fungal Diversity 33:1-45 ((http://www.fungaldiversity.org/fdp/sfdp/33-1.pdf)) (as ECM/not ECM); Tedersoo L, et al. 2010. Mycorrhiza 20:217-263 ((https://doi.org/10.1007/s00572-009-0274-x; sensu stricto)); http://mycorrhizas.info/ecmf.html ((http://mycorrhizas.info/ecmf.html)) ((as ECM/not ECM))
ASV_4147	0	0	8	0	0	0	0	0	0	0	0	0	0	0	0	0	0	0	0	0	0	0	0	0	0	0	0	0	0	0	0	0	0	0	0	0	k__Fungi;p__Basidiomycota;c__Agaricomycetes;o__Polyporales;f__Meruliaceae;g__Phlebia	Saprotroph	Wood Saprotroph	White Rot	Corticioid	Highly Probable	NULL	Kirk PM et al. 2008. Dictionary of the Fungi. Tenth Edition. CAB International, Wallingford (ISBN: 978-0851998268)
ASV_415	20	15	0	28	29	0	0	0	0	0	189	0	368	0	405	0	0	0	0	0	0	0	0	0	0	0	0	0	0	0	0	0	0	0	0	0	k__Fungi;p__Basidiomycota;c__Agaricomycetes;o__Agaricales;f__Amanitaceae;g__Amanita	Saprotroph-Symbiotroph	Ectomycorrhizal-Undefined Saprotroph	NULL	Agaricoid	Probable	Some members of the genus are deadly poisonous	Rinaldi AC, et al. 2008. Fungal Diversity 33:1-45 ((http://www.fungaldiversity.org/fdp/sfdp/33-1.pdf)); Tedersoo L, et al. 2010. Mycorrhiza 20:217-263 ((https://doi.org/10.1007/s00572-009-0274-x)); Wolfe BE, et al. 2012. PLoS ONE 7:e39597 ((https://doi.org/10.1371/journal.pone.0039597)); http://mycorrhizas.info/ecmf.html ((http://mycorrhizas.info/ecmf.html)); http://en.wikipedia.org/wiki/List_of_…
ASV_4155	0	0	0	0	0	0	0	0	8	0	0	0	0	0	0	0	0	0	0	0	0	0	0	0	0	0	0	0	0	0	0	0	0	0	0	0	k__Fungi;p__Ascomycota;c__Sordariomycetes;o__Diaporthales	na	na	na	na	na	na	na
ASV_4158	0	0	0	0	0	0	0	0	0	0	5	3	0	0	0	0	0	0	0	0	0	0	0	0	0	0	0	0	0	0	0	0	0	0	0	0	k__Fungi;p__Ascomycota;c__Eurotiomycetes;o__Chaetothyriales	na	na	na	na	na	na	na
ASV_4163	0	0	0	0	0	0	0	0	0	0	0	8	0	0	0	0	0	0	0	0	0	0	0	0	0	0	0	0	0	0	0	0	0	0	0	0	k__Fungi;p__Ascomycota	na	na	na	na	na	na	na
ASV_4166	0	0	0	0	0	0	0	0	0	0	0	0	8	0	0	0	0	0	0	0	0	0	0	0	0	0	0	0	0	0	0	0	0	0	0	0	k__Fungi;p__Basidiomycota;c__Agaricomycetes;o__Agaricales;f__Cortinariaceae;g__Cortinarius	Symbiotroph	Ectomycorrhizal	NULL	Agaricoid	Highly Probable	NULL	Rinaldi AC, et al. 2008. Fungal Diversity 33:1-45 ((http://www.fungaldiversity.org/fdp/sfdp/33-1.pdf)); Tedersoo L, et al. 2010. Mycorrhiza 20:217-263 ((https://doi.org/10.1007/s00572-009-0274-x)); http://mycorrhizas.info/ecmf.html ((http://mycorrhizas.info/ecmf.html))
ASV_417	304	75	268	478	431	194	0	6	21	0	0	0	0	0	0	0	0	0	34	12	15	0	0	0	0	0	0	0	0	0	0	0	0	0	0	0	k__Fungi;p__Basidiomycota;c__Agaricomycetes;o__Agaricales;f__Inocybaceae;g__Inocybe	Symbiotroph	Ectomycorrhizal	NULL	Agaricoid	Highly Probable	Sensu stricto (Matheny 2009).	Rinaldi AC, et al. 2008. Fungal Diversity 33:1-45 ((http://www.fungaldiversity.org/fdp/sfdp/33-1.pdf)); Matheny PB. 2009. McIlvainea 18:11-21 ((https://namyco.org/docs/3_Matheny.pdf)); Tedersoo L, et al. 2010. Mycorrhiza 20:217-263 ((https://doi.org/10.1007/s00572-009-0274-x)); http://mycorrhizas.info/ecmf.html ((http://mycorrhizas.info/ecmf.html))
ASV_4184	0	0	0	0	0	0	0	0	0	0	0	0	0	0	0	0	0	0	0	8	0	0	0	0	0	0	0	0	0	0	0	0	0	0	0	0	k__Fungi;p__Mucoromycota;c__Mortierellomycetes;o__Mortierellales	na	na	na	na	na	na	na
ASV_4188	0	0	0	0	0	0	0	0	0	0	0	0	0	0	0	0	0	0	0	0	0	8	0	0	0	0	0	0	0	0	0	0	0	0	0	0	k__Fungi;p__Mucoromycota	na	na	na	na	na	na	na
ASV_42	0	0	0	0	0	0	0	0	0	0	0	0	0	0	0	6	0	0	0	22	0	0	0	0	0	0	0	6501	5703	8246	0	50	173	0	0	0	k__Fungi;p__Basidiomycota;c__Agaricomycetes;o__Sebacinales;f__Sebacinaceae;g__Sebacina;s__Sebacina_epigaea	Symbiotroph	Ectomycorrhizal	NULL	Coralloid	Probable	Terrestrial forming mycorrhizas with a wide range of plants including orchids, Ericaceae and liverworts as well as ectomycorrhizas with conifers and angiosperm trees (Cannon & Kirk 2007)	Cannon PF, Kirk PM. 2007. Fungal Families of the World. CAB International, Cambridge (ISBN: 978-0851998275)
ASV_4208	0	0	0	0	0	0	0	0	0	0	0	0	0	0	0	0	0	0	0	0	0	0	0	0	0	8	0	0	0	0	0	0	0	0	0	0	k__Fungi;p__Mucoromycota;c__Endogonomycetes;o__Endogonales;f__Endogonaceae;g__Jimgerdemannia;s__Jimgerdemannia_lactiflua	na	na	na	na	na	na	na
ASV_4213	0	0	0	0	0	0	0	0	0	0	0	0	0	0	0	0	0	0	0	0	0	0	0	0	0	0	8	0	0	0	0	0	0	0	0	0	k__Fungi;p__Mucoromycota;c__Glomeromycetes;o__Glomerales;f__Glomeraceae;g__Rhizophagus	Symbiotroph	Arbuscular Mycorrhizal	NULL	NULL	Highly Probable	NULL	Redecker D, et al. 2013. Mycorrhiza 23:515-531 ((https://doi.org/10.1007/s00572-013-0486-y))
ASV_4217	0	0	0	0	0	0	0	0	0	0	0	0	0	0	0	0	0	0	0	0	0	0	0	0	0	0	0	8	0	0	0	0	0	0	0	0	k__Fungi;p__Basidiomycota;c__Agaricomycetes;o__Cantharellales;f__Ceratobasidiaceae	Pathotroph-Saprotroph-Symbiotroph	Endomycorrhizal-Plant Pathogen-Undefined Saprotroph	NULL	Microfungus	Possible	Best known as plant pathogens, but also saprobic. Species are endomycorrhizal with a wide range of plant roots - especially of Orchidaceae but also even bryophytes (Cannon & Kirk 2007)	Cannon PF, Kirk PM. 2007. Fungal Families of the World. CAB International, Cambridge (ISBN: 978-0851998275)
ASV_4221	0	0	0	0	0	0	0	0	0	0	0	0	0	0	0	0	0	0	0	0	0	0	0	0	0	0	0	0	8	0	0	0	0	0	0	0	k__Fungi;p__Basidiomycota;c__Agaricomycetes;o__Agaricales;f__Mycenaceae;g__Mycena;s__Mycena_amicta	Pathotroph-Saprotroph	Leaf Saprotroph-Plant Pathogen-Undefined Saprotroph-Wood Saprotroph	NULL	Agaricoid	Probable	NULL	Grgurinovic CA, Simpson JA. 2001. Fungal Diversity 8:97-127 ((http://www.fungaldiversity.org/fdp/sfdp/FD_8_97-127.pdf)); Tedersoo L, et al. 2014. Science 346:e1256688 ((https://doi.org/10.1126/science.1256688)); The American Phytopathological Society Common Names of Plant Diseases ((http://www.apsnet.org/publications/commonnames/Pages/default.aspx))
ASV_4228	0	0	0	0	0	0	0	0	0	0	0	0	0	0	0	0	0	0	0	0	0	0	0	0	0	0	0	0	0	0	8	0	0	0	0	0	k__Fungi;p__Mucoromycota;c__Mortierellomycetes;o__Mortierellales	na	na	na	na	na	na	na
ASV_4238	0	0	0	0	0	0	0	0	0	0	0	0	0	0	0	0	0	0	0	0	0	0	0	0	0	0	0	0	0	0	0	0	0	8	0	0	k__Fungi;p__Mucoromycota;c__Glomeromycetes;o__Glomerales;f__Glomeraceae	Symbiotroph	Arbuscular Mycorrhizal	NULL	Microfungus	Highly Probable	NULL	Redecker D, et al. 2013. Mycorrhiza 23:515-531 ((https://doi.org/10.1007/s00572-013-0486-y))
ASV_4245	7	0	0	0	0	0	0	0	0	0	0	0	0	0	0	0	0	0	0	0	0	0	0	0	0	0	0	0	0	0	0	0	0	0	0	0	k__Fungi;p__Basidiomycota;c__Agaricomycetes;o__Agaricales;f__Inocybaceae;g__Inocybe;s__Inocybe_aff._mixtilis	Symbiotroph	Ectomycorrhizal	NULL	Agaricoid	Highly Probable	Sensu stricto (Matheny 2009).	Rinaldi AC, et al. 2008. Fungal Diversity 33:1-45 ((http://www.fungaldiversity.org/fdp/sfdp/33-1.pdf)); Matheny PB. 2009. McIlvainea 18:11-21 ((https://namyco.org/docs/3_Matheny.pdf)); Tedersoo L, et al. 2010. Mycorrhiza 20:217-263 ((https://doi.org/10.1007/s00572-009-0274-x)); http://mycorrhizas.info/ecmf.html ((http://mycorrhizas.info/ecmf.html))
ASV_425	0	0	0	0	0	0	0	0	0	0	0	0	0	0	0	461	613	717	7	34	0	0	0	0	0	0	0	0	0	0	0	0	0	0	0	0	k__Fungi;p__Basidiomycota;c__Agaricomycetes;o__Agaricales;f__Cortinariaceae;g__Cortinarius;s__Cortinarius_dionysae	Symbiotroph	Ectomycorrhizal	NULL	Agaricoid	Highly Probable	NULL	Rinaldi AC, et al. 2008. Fungal Diversity 33:1-45 ((http://www.fungaldiversity.org/fdp/sfdp/33-1.pdf)); Tedersoo L, et al. 2010. Mycorrhiza 20:217-263 ((https://doi.org/10.1007/s00572-009-0274-x)); http://mycorrhizas.info/ecmf.html ((http://mycorrhizas.info/ecmf.html))
ASV_4253	0	0	0	7	0	0	0	0	0	0	0	0	0	0	0	0	0	0	0	0	0	0	0	0	0	0	0	0	0	0	0	0	0	0	0	0	k__Fungi;p__Basidiomycota;c__Agaricomycetes;o__Agaricales;f__Inocybaceae;g__Inocybe	Symbiotroph	Ectomycorrhizal	NULL	Agaricoid	Highly Probable	Sensu stricto (Matheny 2009).	Rinaldi AC, et al. 2008. Fungal Diversity 33:1-45 ((http://www.fungaldiversity.org/fdp/sfdp/33-1.pdf)); Matheny PB. 2009. McIlvainea 18:11-21 ((https://namyco.org/docs/3_Matheny.pdf)); Tedersoo L, et al. 2010. Mycorrhiza 20:217-263 ((https://doi.org/10.1007/s00572-009-0274-x)); http://mycorrhizas.info/ecmf.html ((http://mycorrhizas.info/ecmf.html))
ASV_4257	0	0	0	0	7	0	0	0	0	0	0	0	0	0	0	0	0	0	0	0	0	0	0	0	0	0	0	0	0	0	0	0	0	0	0	0	k__Fungi;p__Basidiomycota;c__Tremellomycetes;o__Cystofilobasidiales;f__Cystofilobasidiaceae;g__Cystofilobasidium	Saprotroph	Leaf Saprotroph	NULL	Yeast	Possible	NULL	Oberwinkler F, et al. 1983. Systematic and Applied Microbiology 41:14-122 ((https://doi.org/10.1016/S0723-2020((83))80039-3))
ASV_4259	0	0	0	0	7	0	0	0	0	0	0	0	0	0	0	0	0	0	0	0	0	0	0	0	0	0	0	0	0	0	0	0	0	0	0	0	k__Fungi;p__Basidiomycota;c__Agaricomycetes;f__Xenasmataceae;g__Xenasma;s__Xenasma_pruinosum	Saprotroph	Undefined Saprotroph	NULL	NULL	Probable	NULL	Tedersoo L, et al. 2014. Science 346:e1256688 ((https://doi.org/10.1126/science.1256688))
ASV_4265	0	0	0	0	0	0	0	7	0	0	0	0	0	0	0	0	0	0	0	0	0	0	0	0	0	0	0	0	0	0	0	0	0	0	0	0	k__Fungi;p__Basidiomycota;c__Agaricomycetes;o__Agaricales;f__Strophariaceae;g__Deconica;s__Deconica_coprophila	Saprotroph	Undefined Saprotroph	NULL	NULL	Probable	NULL	Tedersoo L, et al. 2014. Science 346:e1256688 ((https://doi.org/10.1126/science.1256688))
ASV_4269	0	0	0	0	0	0	0	0	7	0	0	0	0	0	0	0	0	0	0	0	0	0	0	0	0	0	0	0	0	0	0	0	0	0	0	0	k__Fungi;p__Basidiomycota;c__Agaricomycetes;o__Agaricales;f__Mycenaceae;g__Mycena;s__Mycena_capillaris	Pathotroph-Saprotroph	Leaf Saprotroph-Plant Pathogen-Undefined Saprotroph-Wood Saprotroph	NULL	Agaricoid	Probable	NULL	Grgurinovic CA, Simpson JA. 2001. Fungal Diversity 8:97-127 ((http://www.fungaldiversity.org/fdp/sfdp/FD_8_97-127.pdf)); Tedersoo L, et al. 2014. Science 346:e1256688 ((https://doi.org/10.1126/science.1256688)); The American Phytopathological Society Common Names of Plant Diseases ((http://www.apsnet.org/publications/commonnames/Pages/default.aspx))
ASV_4276	0	0	0	0	0	0	0	0	0	0	0	0	7	0	0	0	0	0	0	0	0	0	0	0	0	0	0	0	0	0	0	0	0	0	0	0	k__Fungi;p__Basidiomycota;c__Agaricomycetes;o__Polyporales;f__Steccherinaceae;g__Steccherinum;s__Steccherinum_ochraceum	Saprotroph	Undefined Saprotroph	White Rot	Corticioid	Probable	NULL	Tedersoo L, et al. 2014. Science 346:e1256688 ((https://doi.org/10.1126/science.1256688))
ASV_4277	0	0	0	0	0	0	0	0	0	0	0	0	0	7	0	0	0	0	0	0	0	0	0	0	0	0	0	0	0	0	0	0	0	0	0	0	k__Fungi;p__Mucoromycota;c__Umbelopsidomycetes;o__Umbelopsidales;f__Umbelopsidaceae;g__Umbelopsis	Saprotroph	Undefined Saprotroph	NULL	NULL	Probable	NULL	Tedersoo L, et al. 2014. Science 346:e1256688 ((https://doi.org/10.1126/science.1256688))
ASV_428	0	0	0	0	0	0	0	0	0	0	0	0	0	0	0	0	0	0	0	0	0	507	154	322	0	0	0	0	0	0	0	0	0	0	0	0	k__Fungi;p__Ascomycota;c__Sordariomycetes;o__Hypocreales;f__Cordycipitaceae;g__Lecanicillium	Pathotroph	Animal Pathogen	NULL	NULL	Probable	NULL	Tedersoo L, et al. 2014. Science 346:e1256688 ((https://doi.org/10.1126/science.1256688))
ASV_4280	0	0	0	0	0	0	0	0	0	0	0	0	0	0	7	0	0	0	0	0	0	0	0	0	0	0	0	0	0	0	0	0	0	0	0	0	k__Fungi;p__Ascomycota;c__Pezizomycetes;o__Pezizales;f__Pezizaceae	Saprotroph-Symbiotroph	Dung Saprotroph-Ectomycorrhizal-Litter Saprotroph-Undefined Saprotroph	NULL	Pezizoid	Possible	Saprobic or ectomycorrhizal, on or in soil, leafmould etc., some species associated with dung or fire sites (Cannon & Kirk 2007)	Cannon PF, Kirk PM. 2007. Fungal Families of the World. CAB International, Cambridge (ISBN: 978-0851998275)
ASV_4282	0	0	0	0	0	0	0	0	0	0	0	0	0	0	0	7	0	0	0	0	0	0	0	0	0	0	0	0	0	0	0	0	0	0	0	0	k__Fungi;p__Ascomycota;c__Dothideomycetes;o__Mycosphaerellales;f__Mycosphaerellaceae;g__Ramularia	Pathotroph-Saprotroph	Plant Pathogen-Undefined Saprotroph	NULL	Microfungus	Probable	Biotrophic, necrotrophic or saprobic on various plant tissues (Cannon & Kirk 2007)	Cannon PF, Kirk PM. 2007. Fungal Families of the World. CAB International, Cambridge (ISBN: 978-0851998275)
ASV_4290	0	0	0	0	0	0	0	0	0	0	0	0	0	0	0	0	0	7	0	0	0	0	0	0	0	0	0	0	0	0	0	0	0	0	0	0	k__Fungi;p__Ascomycota;c__Leotiomycetes;o__Erysiphales;f__Erysiphaceae;g__Erysiphe	Pathotroph	Plant Pathogen	NULL	Microfungus	Probable	NULL	Tedersoo L, et al. 2014. Science 346:e1256688 ((https://doi.org/10.1126/science.1256688))
ASV_4296	0	0	0	0	0	0	0	0	0	0	0	0	0	0	0	0	0	0	0	0	7	0	0	0	0	0	0	0	0	0	0	0	0	0	0	0	k__Fungi;p__Basidiomycota;c__Agaricomycetes;o__Agaricales;f__Amanitaceae;g__Amanita	Saprotroph-Symbiotroph	Ectomycorrhizal-Undefined Saprotroph	NULL	Agaricoid	Probable	Some members of the genus are deadly poisonous	Rinaldi AC, et al. 2008. Fungal Diversity 33:1-45 ((http://www.fungaldiversity.org/fdp/sfdp/33-1.pdf)); Tedersoo L, et al. 2010. Mycorrhiza 20:217-263 ((https://doi.org/10.1007/s00572-009-0274-x)); Wolfe BE, et al. 2012. PLoS ONE 7:e39597 ((https://doi.org/10.1371/journal.pone.0039597)); http://mycorrhizas.info/ecmf.html ((http://mycorrhizas.info/ecmf.html)); http://en.wikipedia.org/wiki/List_of_…
ASV_4308	0	0	0	0	0	0	0	0	0	0	0	0	0	0	0	0	0	0	0	0	0	0	0	0	7	0	0	0	0	0	0	0	0	0	0	0	k__Fungi;p__Basidiomycota	na	na	na	na	na	na	na
ASV_4318	0	0	0	0	0	0	0	0	0	0	0	0	0	0	0	0	0	0	0	0	0	0	0	0	0	0	0	0	7	0	0	0	0	0	0	0	k__Fungi;p__Ascomycota	na	na	na	na	na	na	na
ASV_432	0	0	0	0	0	0	48	37	25	0	0	0	0	0	0	0	8	0	0	68	0	370	96	172	0	8	0	0	0	0	0	150	0	22	0	0	k__Fungi;p__Basidiomycota;c__Agaricomycetes;o__Agaricales;f__Bolbitiaceae;g__Conocybe;s__Conocybe_dumetorum	Saprotroph	Undefined Saprotroph	NULL	Agaricoid	Probable	NULL	Tedersoo L, et al. 2014. Science 346:e1256688 ((https://doi.org/10.1126/science.1256688))
ASV_4323	0	0	0	0	0	0	0	0	0	0	0	0	0	0	0	0	0	0	0	0	0	0	0	0	0	0	0	0	0	0	7	0	0	0	0	0	k__Fungi;p__Basidiomycota;c__Agaricomycetes;o__Russulales;f__Auriscalpiaceae;g__Lentinellus	Saprotroph	Undefined Saprotroph	White Rot	Agaricoid	Probable	NULL	Tedersoo L, et al. 2014. Science 346:e1256688 ((https://doi.org/10.1126/science.1256688))
ASV_4328	0	0	0	0	0	0	0	0	0	0	0	0	0	0	0	0	0	0	0	0	0	0	0	0	0	0	0	0	0	0	7	0	0	0	0	0	k__Fungi;p__Basidiomycota;c__Agaricomycetes;o__Phallales;f__Phallaceae;g__Phallus;s__Phallus_impudicus	Saprotroph	Litter Saprotroph-Soil Saprotroph-Wood Saprotroph	White Rot	Phalloid	Probable	Common name - stinkhorn; Saprobic, on soil or decaying wood, with spores dispersed by insects that are attracted to the fruit bodies by their distictive foetid smell (Cannon & Kirk 2007)	Dix NJ, Cairney JWG. 1985. Transactions of the British Mycological Society 85:514-520 ((https://doi.org/10.1016/S0007-1536(85)80049-8)); Grgurinovic CA, Simpson JA. 2001. Fungal Diversity 8:97-127 ((http://www.fungaldiversity.org/fdp/sfdp/FD_8_97-127.pdf)); Cannon PF, Kirk PM. 2007. Fungal Families of the World. CAB International, Cambridge (ISBN: 978-0851998275); Tedersoo L, et al. 2014. Science…
ASV_4337	0	0	0	0	0	0	0	0	0	0	0	0	0	0	0	0	0	0	0	0	0	0	0	0	0	0	0	0	0	0	0	0	0	7	0	0	k__Fungi;p__Ascomycota;c__Eurotiomycetes;o__Verrucariales;f__Verrucariaceae;g__Verrucaria;s__Verrucaria_sanrikuensis	Symbiotroph	Lichenized	NULL	Thallus	Highly Probable	Lichenized with green algae, on rocks, soil, etc., more rarely on wood and bark (Cannon & Kirk 2007)	Cannon PF, Kirk PM. 2007. Fungal Families of the World. CAB International, Cambridge (ISBN: 978-0851998275)
ASV_4339	0	0	0	0	0	0	0	0	0	0	0	0	0	0	0	0	0	0	0	0	0	0	0	0	0	0	0	0	0	0	0	0	0	0	7	0	k__Fungi;p__Basidiomycota;c__Agaricomycetes;o__Trechisporales;g__Sistotremastrum;s__Sistotremastrum_niveocremeum	Saprotroph	Undefined Saprotroph	White Rot	NULL	Probable	NULL	Tedersoo L, et al. 2014. Science 346:e1256688 ((https://doi.org/10.1126/science.1256688))
ASV_4340	0	0	0	0	0	0	0	0	0	0	0	0	0	0	0	0	0	0	0	0	0	0	0	0	0	0	0	0	0	0	0	0	0	0	7	0	k__Fungi;p__Ascomycota;c__Saccharomycetes;o__Saccharomycetales;f__Lipomycetaceae;g__Lipomyces	na	na	na	na	na	na	na
ASV_4342	0	0	0	0	0	0	0	0	0	0	0	0	0	0	0	0	0	0	0	0	0	0	0	0	0	0	0	0	0	0	0	0	0	0	0	7	k__Fungi;p__Basidiomycota;c__Tremellomycetes;o__Tremellales	na	na	na	na	na	na	na
ASV_4345	6	0	0	0	0	0	0	0	0	0	0	0	0	0	0	0	0	0	0	0	0	0	0	0	0	0	0	0	0	0	0	0	0	0	0	0	k__Fungi;p__Basidiomycota;c__Agaricomycetes;o__Atheliales	na	na	na	na	na	na	na
ASV_4346	6	0	0	0	0	0	0	0	0	0	0	0	0	0	0	0	0	0	0	0	0	0	0	0	0	0	0	0	0	0	0	0	0	0	0	0	k__Fungi;p__Basidiomycota;c__Agaricomycetes	na	na	na	na	na	na	na
ASV_4348	0	6	0	0	0	0	0	0	0	0	0	0	0	0	0	0	0	0	0	0	0	0	0	0	0	0	0	0	0	0	0	0	0	0	0	0	k__Fungi;p__Basidiomycota;c__Tremellomycetes;o__Tremellales;f__Cryptococcaceae;g__Cryptococcus	Pathotroph-Saprotroph-Symbiotroph	Animal Pathogen-Endophyte-Epiphyte-Undefined Saprotroph	NULL	Dimorphic Yeast	Possible	NULL	Andrews JH, et al. 1983. Phytopathology 73:228-234 ((https://doi.org/10.1094/Phyto-73-228)); Kurtzman CP, et al. (eds.) 2011. The Yeasts, a Taxonomic Study. Fifth Edition. Vols 1-3. Elsevier, San Diego (ISBN: 9780444521491)
ASV_4352	0	0	0	0	6	0	0	0	0	0	0	0	0	0	0	0	0	0	0	0	0	0	0	0	0	0	0	0	0	0	0	0	0	0	0	0	k__Fungi;p__Basidiomycota;c__Agaricomycetes;o__Polyporales;f__Hyphodermataceae;g__Hyphoderma;s__Hyphoderma_setigerum	na	na	na	na	na	na	na
ASV_4360	0	0	0	0	0	0	6	0	0	0	0	0	0	0	0	0	0	0	0	0	0	0	0	0	0	0	0	0	0	0	0	0	0	0	0	0	k__Fungi;p__Ascomycota;c__Sordariomycetes;o__Xylariales	na	na	na	na	na	na	na
ASV_4365	0	0	0	0	0	0	0	6	0	0	0	0	0	0	0	0	0	0	0	0	0	0	0	0	0	0	0	0	0	0	0	0	0	0	0	0	k__Fungi;p__Basidiomycota;c__Tremellomycetes	na	na	na	na	na	na	na
ASV_437	0	0	0	0	0	0	0	0	0	0	0	0	0	0	0	0	0	0	410	148	378	0	0	0	0	0	0	0	0	0	0	0	0	0	0	0	k__Fungi;p__Basidiomycota;c__Agaricomycetes;o__Sebacinales;f__Sebacinaceae;g__Sebacina;s__Sebacina_epigaea	Symbiotroph	Ectomycorrhizal	NULL	Coralloid	Probable	Terrestrial forming mycorrhizas with a wide range of plants including orchids, Ericaceae and liverworts as well as ectomycorrhizas with conifers and angiosperm trees (Cannon & Kirk 2007)	Cannon PF, Kirk PM. 2007. Fungal Families of the World. CAB International, Cambridge (ISBN: 978-0851998275)
ASV_4373	0	0	0	0	0	0	0	0	0	6	0	0	0	4	0	0	0	0	0	0	0	0	0	0	0	0	0	0	0	0	0	0	0	0	0	0	k__Fungi;p__Basidiomycota;c__Agaricomycetes;o__Agaricales;f__Entolomataceae;g__Clitopilus	Saprotroph	Undefined Saprotroph	NULL	Agaricoid	Probable	NULL	Tedersoo L, et al. 2014. Science 346:e1256688 ((https://doi.org/10.1126/science.1256688))
ASV_4374	0	0	0	0	0	0	0	0	0	6	0	0	0	0	0	0	0	0	0	0	0	0	0	0	0	0	0	0	0	0	0	0	0	0	0	0	k__Fungi;p__Ascomycota;c__Leotiomycetes;o__Helotiales	na	na	na	na	na	na	na
ASV_4378	0	0	0	0	0	0	0	0	0	0	0	0	6	0	0	0	0	0	0	0	0	0	0	0	0	0	0	0	0	0	0	0	0	0	0	0	k__Fungi;p__Ascomycota;c__Sordariomycetes;o__Xylariales;f__Diatrypaceae;g__Eutypa;s__Eutypa_lata	Pathotroph	Plant Pathogen	NULL	NULL	Probable	NULL	Tedersoo L, et al. 2014. Science 346:e1256688 ((https://doi.org/10.1126/science.1256688))
ASV_4379	0	0	0	0	0	0	0	0	0	0	0	0	6	0	0	0	0	0	0	0	0	0	0	0	0	0	0	0	0	0	0	0	0	0	0	0	k__Fungi;p__Basidiomycota;c__Agaricomycetes;o__Russulales;f__Russulaceae;g__Russula	Symbiotroph	Ectomycorrhizal	NULL	Agaricoid	Highly Probable	NULL	Rinaldi AC, et al. 2008. Fungal Diversity 33:1-45 ((http://www.fungaldiversity.org/fdp/sfdp/33-1.pdf)); Tedersoo L, et al. 2010. Mycorrhiza 20:217-263 ((https://doi.org/10.1007/s00572-009-0274-x)); http://mycorrhizas.info/ecmf.html ((http://mycorrhizas.info/ecmf.html))
ASV_438	145	70	71	0	59	68	0	0	0	0	24	0	53	0	0	0	0	0	0	77	0	0	0	0	0	0	0	0	29	267	61	157	59	60	0	0	k__Fungi;p__Ascomycota;c__Sordariomycetes;o__Hypocreales;f__Cordycipitaceae;g__Lecanicillium	Pathotroph	Animal Pathogen	NULL	NULL	Probable	NULL	Tedersoo L, et al. 2014. Science 346:e1256688 ((https://doi.org/10.1126/science.1256688))
ASV_4382	0	0	0	0	0	0	0	0	0	0	0	0	0	0	0	6	0	0	0	0	0	0	0	0	0	0	0	0	0	0	0	0	0	0	0	0	k__Fungi;p__Basidiomycota;c__Agaricomycetes;o__Agaricales	Pathotroph-Saprotroph-Symbiotroph	Bryophyte Parasite-Dung Saprotroph-Ectomycorrhizal-Fungal Parasite-Leaf Saprotroph-Plant Parasite-Undefined Saprotroph-Wood Saprotroph	NULL	Agaricoid-Gasteroid-Microfungus-Secotioid-Yeast	Possible	Mushrooms and toadstools, Gill fungi, Agarics... lignicolous, sometimes muscicolous or fungicolous, saprobic, mycorrhizal, rarely parasitic on plants or fungi (Kirk et al. 2008)	Kirk PM et al. 2008. Dictionary of the Fungi. Tenth Edition. CAB International, Wallingford (ISBN: 978-0851998268)
ASV_4383	0	0	0	0	0	0	0	0	0	0	0	0	0	0	0	6	0	0	0	0	0	0	0	0	0	0	0	0	0	0	0	0	0	0	0	0	k__Fungi;p__Ascomycota;c__Sordariomycetes;o__Diaporthales;f__Gnomoniaceae;g__Gnomoniopsis;s__Gnomoniopsis_idaeicola	Pathotroph-Saprotroph-Symbiotroph	Endophyte-Plant Pathogen-Undefined Saprotroph	NULL	Microfungus	Probable	Most species are saprobes or endophytes in leaves and bark, but a few are neurotrophic pathogens (Cannon & Kirk 2007)	Cannon PF, Kirk PM. 2007. Fungal Families of the World. CAB International, Cambridge (ISBN: 978-0851998275)
ASV_4386	0	0	0	0	0	0	0	0	0	0	0	0	0	0	0	6	0	0	0	0	0	0	0	0	0	0	0	0	0	0	0	0	0	0	0	0	k__Fungi;p__Ascomycota;c__Dothideomycetes;o__Pleosporales	na	na	na	na	na	na	na
ASV_439	22	0	25	11	22	10	23	0	0	50	71	55	121	49	22	11	0	0	0	0	0	246	91	39	45	0	0	0	17	0	0	0	0	0	0	17	k__Fungi;p__Ascomycota;g__Ceratosporella	na	na	na	na	na	na	na
ASV_4393	0	0	0	0	0	0	0	0	0	0	0	0	0	0	0	0	0	0	6	0	0	0	0	0	0	0	0	0	0	0	0	0	0	0	0	0	k__Fungi;p__Ascomycota	na	na	na	na	na	na	na
ASV_4394	0	0	0	0	0	0	0	0	0	0	0	0	0	0	0	0	0	0	6	0	0	0	0	0	0	0	0	0	0	0	0	0	0	0	0	0	k__Fungi;p__Basidiomycota;c__Agaricomycetes;o__Trechisporales;f__Hydnodontaceae;g__Trechispora;s__Trechispora_cf._cohaerens_UC2022832	Saprotroph	Wood Saprotroph	White Rot	Corticioid	Highly Probable	NULL	Gilbertson RL, Ryvarden L. 1987-1987. North American Polypores. Fungiflora, Oslo (ISBN: 978-0945345060); Rinaldi AC, et al. 2008. Fungal Diversity 33:1-45 ((http://www.fungaldiversity.org/fdp/sfdp/33-1.pdf)) (as Uncertain); Tedersoo L, et al. 2010. Mycorrhiza 20:217-263 ((https://doi.org/10.1007/s00572-009-0274-x)) (as not ECM).
ASV_4397	0	0	0	0	0	0	0	0	0	0	0	0	0	0	0	0	0	0	6	0	0	0	0	0	0	0	0	0	0	0	0	0	0	0	0	0	k__Fungi;p__Mucoromycota;c__Endogonomycetes;o__Endogonales;f__Endogonaceae;g__Jimgerdemannia;s__Jimgerdemannia_lactiflua	na	na	na	na	na	na	na
ASV_44	3186	852	2170	532	829	389	32	8	0	7	0	0	0	0	0	3174	3783	4933	1017	508	1082	145	43	32	8	22	0	0	3	0	0	0	0	0	0	0	k__Fungi;p__Basidiomycota;c__Agaricomycetes;o__Russulales;f__Russulaceae;g__Russula	Symbiotroph	Ectomycorrhizal	NULL	Agaricoid	Highly Probable	NULL	Rinaldi AC, et al. 2008. Fungal Diversity 33:1-45 ((http://www.fungaldiversity.org/fdp/sfdp/33-1.pdf)); Tedersoo L, et al. 2010. Mycorrhiza 20:217-263 ((https://doi.org/10.1007/s00572-009-0274-x)); http://mycorrhizas.info/ecmf.html ((http://mycorrhizas.info/ecmf.html))
ASV_4406	0	0	0	0	0	0	0	0	0	0	0	0	0	0	0	0	0	0	0	0	0	0	0	6	0	0	0	0	0	0	0	0	0	0	0	0	k__Fungi;p__Mucoromycota;c__Glomeromycetes;o__Diversisporales;f__Diversisporaceae;g__Diversispora;s__Diversispora_sporocarpia	Symbiotroph	Arbuscular Mycorrhizal	NULL	NULL	Highly Probable	NULL	Redecker D, et al. 2013. Mycorrhiza 23:515-531 ((https://doi.org/10.1007/s00572-013-0486-y))
ASV_4407	0	0	0	0	0	0	0	0	0	0	0	0	0	0	0	0	0	0	0	0	0	0	0	6	0	0	0	0	0	0	0	0	0	0	0	0	k__Fungi;p__Basidiomycota;c__Agaricomycetes;o__Agaricales;f__Physalacriaceae;g__Xerula	Pathotroph	Plant Pathogen	NULL	Agaricoid	Probable	NULL	Tedersoo L, et al. 2014. Science 346:e1256688 ((https://doi.org/10.1126/science.1256688))
ASV_4423	0	0	0	0	0	0	0	0	0	0	0	0	0	0	0	0	0	0	0	0	0	0	0	0	0	0	6	0	0	0	0	0	0	0	0	0	k__Fungi;p__Ascomycota;c__Pezizomycetes;o__Pezizales;f__Helvellaceae;g__Helvella;s__Helvella_compressa	Symbiotroph	Ectomycorrhizal	NULL	NULL	Highly Probable	NULL	Rinaldi AC, et al. 2008. Fungal Diversity 33:1-45 ((http://www.fungaldiversity.org/fdp/sfdp/33-1.pdf)); Tedersoo L, et al. 2010. Mycorrhiza 20:217-263 ((https://doi.org/10.1007/s00572-009-0274-x)); http://mycorrhizas.info/ecmf.html ((http://mycorrhizas.info/ecmf.html))
ASV_4424	0	0	0	0	0	0	0	0	0	0	0	0	0	0	0	0	0	0	0	0	0	0	0	0	0	0	0	6	0	0	0	0	0	0	0	0	k__Fungi;p__Basidiomycota;c__Agaricomycetes;o__Agaricales;f__Cortinariaceae;g__Cortinarius;s__Cortinarius_insignibulbus	Symbiotroph	Ectomycorrhizal	NULL	Agaricoid	Highly Probable	NULL	Rinaldi AC, et al. 2008. Fungal Diversity 33:1-45 ((http://www.fungaldiversity.org/fdp/sfdp/33-1.pdf)); Tedersoo L, et al. 2010. Mycorrhiza 20:217-263 ((https://doi.org/10.1007/s00572-009-0274-x)); http://mycorrhizas.info/ecmf.html ((http://mycorrhizas.info/ecmf.html))
ASV_4440	0	0	0	0	0	0	0	0	0	0	0	0	0	0	0	0	0	0	0	0	0	0	0	0	0	0	0	0	0	0	0	6	0	0	0	0	k__Fungi;p__Basidiomycota;c__Agaricomycetes;o__Boletales	na	na	na	na	na	na	na
ASV_4460	0	0	5	0	0	0	0	0	0	0	0	0	0	0	0	0	0	0	0	0	0	0	0	0	0	0	0	0	0	0	0	0	0	0	0	0	k__Fungi;p__Ascomycota;c__Orbiliomycetes;o__Orbiliales;f__Orbiliaceae;g__Hyalorbilia	Saprotroph	Undefined Saprotroph	NULL	NULL	Probable	NULL	Tedersoo L, et al. 2014. Science 346:e1256688 ((https://doi.org/10.1126/science.1256688))
ASV_4470	0	0	0	0	5	0	0	0	0	0	0	0	0	0	0	0	0	0	0	0	0	0	0	0	0	0	0	0	0	0	0	0	0	0	0	0	k__Fungi;p__Basidiomycota;c__Agaricomycetes;o__Russulales;f__Russulaceae;g__Lactarius	Symbiotroph	Ectomycorrhizal	NULL	Agaricoid	Highly Probable	Common name - milk-cap	Rinaldi AC, et al. 2008. Fungal Diversity 33:1-45 ((http://www.fungaldiversity.org/fdp/sfdp/33-1.pdf)); Tedersoo L, et al. 2010. Mycorrhiza 20:217-263 ((https://doi.org/10.1007/s00572-009-0274-x)); http://mycorrhizas.info/ecmf.html ((http://mycorrhizas.info/ecmf.html))
ASV_4472	0	0	0	3	5	0	0	0	0	0	0	0	0	0	0	0	0	0	0	0	0	0	0	0	0	0	0	0	0	0	0	0	0	0	0	0	k__Fungi;p__Ascomycota;c__Dothideomycetes	na	na	na	na	na	na	na
ASV_4485	0	0	0	0	0	0	0	0	0	0	0	5	0	0	0	0	0	0	0	0	0	0	0	0	0	0	0	0	0	0	0	0	0	0	0	0	k__Fungi;p__Ascomycota;c__Leotiomycetes;o__Helotiales	na	na	na	na	na	na	na
ASV_4486	0	0	0	0	0	0	0	0	0	0	0	5	0	0	0	0	0	0	0	0	0	0	0	0	0	0	0	0	0	0	0	0	0	0	0	0	k__Fungi;p__Basidiomycota;c__Tremellomycetes	na	na	na	na	na	na	na
ASV_4488	0	0	0	0	0	0	0	0	0	0	0	0	5	0	0	0	0	0	0	0	0	0	0	0	0	0	0	0	0	0	0	0	0	0	0	0	k__Fungi;p__Basidiomycota;c__Agaricomycetes;o__Cantharellales;f__Clavulinaceae	na	na	na	na	na	na	na
ASV_449	0	0	0	0	0	0	0	0	0	0	0	0	0	0	0	0	0	0	244	143	518	0	0	0	0	0	0	0	0	0	0	0	0	0	0	0	k__Fungi;p__Basidiomycota;c__Agaricomycetes;o__Sebacinales;f__Sebacinaceae;g__Sebacina	Symbiotroph	Ectomycorrhizal	NULL	Coralloid	Probable	Terrestrial forming mycorrhizas with a wide range of plants including orchids, Ericaceae and liverworts as well as ectomycorrhizas with conifers and angiosperm trees (Cannon & Kirk 2007)	Cannon PF, Kirk PM. 2007. Fungal Families of the World. CAB International, Cambridge (ISBN: 978-0851998275)
ASV_45	0	0	0	0	0	0	0	0	0	1982	248	1141	505	1181	9530	2069	1042	1587	0	0	0	0	0	0	0	0	9	0	0	0	0	0	0	0	0	0	k__Fungi;p__Basidiomycota;c__Agaricomycetes;o__Boletales;f__Leucogastraceae	na	na	na	na	na	na	na
ASV_4505	0	0	0	0	0	0	0	0	0	0	0	0	0	0	0	0	5	0	0	0	0	0	0	0	0	0	0	0	0	0	0	0	0	0	0	0	k__Fungi;p__Basidiomycota;c__Agaricomycetes;o__Russulales;f__Stereaceae;g__Stereum	Saprotroph	Undefined Saprotroph	White Rot	NULL	Probable	NULL	Tedersoo L, et al. 2014. Science 346:e1256688 ((https://doi.org/10.1126/science.1256688))
ASV_4509	0	0	0	0	0	0	0	0	0	0	0	0	0	0	0	0	0	5	0	0	0	0	0	0	0	0	0	0	0	0	0	0	0	0	0	0	k__Fungi;p__Mucoromycota;c__Mucoromycetes;o__Mucorales;f__Rhizopodaceae;g__Rhizopus;s__Rhizopus_stolonifer	Pathotroph-Saprotroph	Plant Pathogen-Undefined Saprotroph	NULL	Microfungus	Probable	NULL	Tedersoo L, et al. 2014. Science 346:e1256688 ((https://doi.org/10.1126/science.1256688))
ASV_4516	0	0	0	0	0	0	0	0	0	0	0	0	0	0	0	0	0	0	0	5	0	0	0	0	0	0	0	0	0	0	0	0	0	0	0	0	k__Fungi;p__Mucoromycota;c__Glomeromycetes;o__Diversisporales;f__Diversisporaceae;g__Diversispora;s__Diversispora_versiformis	Symbiotroph	Arbuscular Mycorrhizal	NULL	NULL	Highly Probable	NULL	Redecker D, et al. 2013. Mycorrhiza 23:515-531 ((https://doi.org/10.1007/s00572-013-0486-y))
ASV_4518	0	0	0	0	0	0	0	0	0	0	0	0	0	0	0	0	0	0	0	5	0	0	0	0	0	0	0	0	0	0	0	0	0	0	0	0	k__Fungi;p__Ascomycota;c__Sordariomycetes;o__Hypocreales	na	na	na	na	na	na	na
ASV_452	0	0	0	0	0	0	0	0	0	0	0	0	0	0	0	0	0	0	0	0	0	0	0	0	154	7	743	0	0	0	0	0	0	0	0	0	k__Fungi;p__Basidiomycota;c__Agaricomycetes;o__Agaricales	Pathotroph-Saprotroph-Symbiotroph	Bryophyte Parasite-Dung Saprotroph-Ectomycorrhizal-Fungal Parasite-Leaf Saprotroph-Plant Parasite-Undefined Saprotroph-Wood Saprotroph	NULL	Agaricoid-Gasteroid-Microfungus-Secotioid-Yeast	Possible	Mushrooms and toadstools, Gill fungi, Agarics... lignicolous, sometimes muscicolous or fungicolous, saprobic, mycorrhizal, rarely parasitic on plants or fungi (Kirk et al. 2008)	Kirk PM et al. 2008. Dictionary of the Fungi. Tenth Edition. CAB International, Wallingford (ISBN: 978-0851998268)
ASV_4523	0	0	0	0	0	0	0	0	0	0	0	0	0	0	0	0	0	0	0	0	0	0	5	0	0	0	0	0	0	0	0	0	0	0	0	0	k__Fungi;p__Ascomycota;c__Sordariomycetes	na	na	na	na	na	na	na
ASV_4525	0	0	0	0	0	0	0	0	0	0	0	0	0	0	0	0	0	0	0	0	0	0	5	0	0	0	0	0	0	0	0	0	0	0	0	0	k__Fungi;p__Ascomycota;c__Orbiliomycetes;o__Orbiliales	na	na	na	na	na	na	na
ASV_4528	0	0	0	0	0	0	0	0	0	0	0	0	0	0	0	0	0	0	0	0	0	0	0	5	0	0	0	0	0	0	0	0	0	0	0	0	k__Fungi;p__Ascomycota;c__Sordariomycetes;o__Chaetosphaeriales;f__Chaetosphaeriaceae	Saprotroph	Plant Saprotroph-Wood Saprotroph	NULL	Microfungus	Probable	Saprobes associated with decaying woody and herbaceous plant material, including timber and timber products in damp buildings (Cannon & Kirk 2007)	Cannon PF, Kirk PM. 2007. Fungal Families of the World. CAB International, Cambridge (ISBN: 978-0851998275)
ASV_4529	0	0	0	0	0	0	0	0	0	0	4	0	0	0	0	0	0	0	0	0	0	0	0	5	0	0	0	0	0	0	0	0	0	0	0	0	k__Fungi;p__Basidiomycota	na	na	na	na	na	na	na
ASV_4538	0	0	0	0	0	0	0	0	0	0	0	0	0	0	0	0	0	0	0	0	0	0	0	0	0	0	5	0	0	0	0	0	0	0	0	0	k__Fungi;p__Basidiomycota;c__Agaricomycetes;o__Agaricales	Pathotroph-Saprotroph-Symbiotroph	Bryophyte Parasite-Dung Saprotroph-Ectomycorrhizal-Fungal Parasite-Leaf Saprotroph-Plant Parasite-Undefined Saprotroph-Wood Saprotroph	NULL	Agaricoid-Gasteroid-Microfungus-Secotioid-Yeast	Possible	Mushrooms and toadstools, Gill fungi, Agarics... lignicolous, sometimes muscicolous or fungicolous, saprobic, mycorrhizal, rarely parasitic on plants or fungi (Kirk et al. 2008)	Kirk PM et al. 2008. Dictionary of the Fungi. Tenth Edition. CAB International, Wallingford (ISBN: 978-0851998268)
ASV_4552	0	0	0	0	0	0	0	0	0	0	0	0	0	0	0	0	0	0	0	0	0	0	0	0	0	0	0	0	0	0	5	0	0	0	0	0	k__Fungi;p__Mucoromycota;c__Glomeromycetes;o__Glomerales;f__Glomeraceae;g__Glomus;s__Glomus_tetrastratosum	Symbiotroph	Arbuscular Mycorrhizal	NULL	NULL	Highly Probable	NULL	Redecker D, et al. 2013. Mycorrhiza 23:515-531 ((https://doi.org/10.1007/s00572-013-0486-y))
ASV_4558	0	0	0	0	0	0	0	0	0	0	0	0	0	0	0	0	0	0	0	0	0	0	0	0	0	0	0	0	0	0	0	0	0	5	0	0	k__Fungi;p__Ascomycota;c__Leotiomycetes;o__Leotiales;f__Tympanidaceae;g__Tympanis;s__Tympanis_xylophila	Saprotroph	Undefined Saprotroph	NULL	NULL	Probable	NULL	Tedersoo L, et al. 2014. Science 346:e1256688 ((https://doi.org/10.1126/science.1256688))
ASV_456	0	0	0	13	0	0	127	46	315	0	0	0	59	0	27	0	74	126	0	0	0	0	0	0	0	0	0	0	0	0	0	0	0	141	129	116	k__Fungi;p__Basidiomycota;c__Agaricomycetes;o__Agaricales;f__Cortinariaceae	Symbiotroph	Ectomycorrhizal	NULL	Agaricoid	Probable	Ectomycorrhizal with woody plants, especially Pinaceae, Fagaceae and Salicaceae (Cannon & Kirk 2007)	Cannon PF, Kirk PM. 2007. Fungal Families of the World. CAB International, Cambridge (ISBN: 978-0851998275)
ASV_457	0	0	0	0	0	0	0	0	0	0	0	0	0	0	0	21	17	34	6	47	111	641	0	17	0	0	0	0	0	0	0	0	0	0	0	0	k__Fungi;p__Ascomycota	na	na	na	na	na	na	na
ASV_4570	0	4	0	0	0	0	0	0	0	0	0	0	0	0	0	0	0	0	0	0	0	0	0	0	0	0	0	0	0	0	0	0	0	0	0	0	k__Fungi;p__Ascomycota;c__Dothideomycetes;o__Cladosporiales;f__Cladosporiaceae;g__Cladosporium	na	na	na	na	na	na	na
ASV_4573	0	0	0	0	4	0	0	0	0	0	0	0	0	0	0	0	0	0	0	0	0	0	0	0	0	0	0	0	0	0	0	0	0	0	0	0	k__Fungi;p__Basidiomycota;c__Agaricomycetes;o__Thelephorales	na	na	na	na	na	na	na
ASV_4578	0	0	0	0	0	0	0	4	0	0	0	0	0	0	0	0	0	0	0	0	0	0	0	0	0	0	0	0	0	0	0	0	0	0	0	0	k__Fungi;p__Basidiomycota;c__Agaricomycetes;o__Russulales;f__Russulaceae;g__Russula	Symbiotroph	Ectomycorrhizal	NULL	Agaricoid	Highly Probable	NULL	Rinaldi AC, et al. 2008. Fungal Diversity 33:1-45 ((http://www.fungaldiversity.org/fdp/sfdp/33-1.pdf)); Tedersoo L, et al. 2010. Mycorrhiza 20:217-263 ((https://doi.org/10.1007/s00572-009-0274-x)); http://mycorrhizas.info/ecmf.html ((http://mycorrhizas.info/ecmf.html))
ASV_458	182	62	141	0	0	0	0	0	0	0	153	0	219	0	318	0	0	0	0	0	0	0	0	0	0	0	0	0	0	0	0	0	0	0	0	0	k__Fungi;p__Basidiomycota;c__Agaricomycetes;o__Russulales;f__Russulaceae;g__Lactarius	Symbiotroph	Ectomycorrhizal	NULL	Agaricoid	Highly Probable	Common name - milk-cap	Rinaldi AC, et al. 2008. Fungal Diversity 33:1-45 ((http://www.fungaldiversity.org/fdp/sfdp/33-1.pdf)); Tedersoo L, et al. 2010. Mycorrhiza 20:217-263 ((https://doi.org/10.1007/s00572-009-0274-x)); http://mycorrhizas.info/ecmf.html ((http://mycorrhizas.info/ecmf.html))
ASV_4581	0	0	0	0	0	0	0	4	0	0	0	0	0	0	0	0	0	0	0	0	0	0	0	0	0	0	0	0	0	0	0	0	0	0	0	0	k__Fungi;p__Ascomycota;c__Orbiliomycetes;o__Orbiliales;f__Orbiliaceae;g__Orbilia;s__Orbilia_plurivacuolata	Saprotroph	Wood Saprotroph	NULL	Microfungus	Probable	Saprobic, found especially on wood in both wet and dry habitats. Many species are nematophagous, forming adhesive knobs, nets or ring-like traps in the presence of a food source; perhaps a strategy for life in low-nitrogen environments. There have been reports of associations with algae for a few species, but an established lichen association appears not to exist (Cannon & Kirk 2007)	Cannon PF, Kirk PM. 2007. Fungal Families of the World. CAB International, Cambridge (ISBN: 978-0851998275); Tedersoo L, et al. 2014. Science 346:e1256688 ((https://doi.org/10.1126/science.1256688))
ASV_4586	0	0	0	0	0	0	0	0	0	4	0	0	0	0	0	0	0	0	0	0	0	0	0	0	0	0	0	0	0	0	0	0	0	0	0	0	k__Fungi;p__Basidiomycota;c__Agaricomycetes;o__Corticiales;f__Corticiaceae;g__Sistotrema	Pathotroph-Saprotroph	Lichen Parasite-Plant Pathogen-Wood Saprotroph	NULL	Corticioid-Microfungus	Possible	Saprobes or pathogens on a wide range of mainly woody substrata; a few species are lichenicolous and some are grass pathogens (Cannon & Kirk 2007)	Cannon PF, Kirk PM. 2007. Fungal Families of the World. CAB International, Cambridge (ISBN: 978-0851998275)
ASV_459	0	0	0	0	0	0	49	16	22	0	0	12	0	0	0	0	0	0	0	41	17	0	0	0	139	39	285	129	19	0	72	0	76	0	0	0	k__Fungi;p__Basidiomycota;c__Tremellomycetes	na	na	na	na	na	na	na
ASV_4595	0	0	0	0	0	0	0	0	0	0	0	0	4	0	0	0	0	0	0	0	0	0	0	0	0	0	0	0	0	0	0	0	0	0	0	0	k__Fungi;p__Basidiomycota;c__Agaricomycetes;o__Agaricales;f__Amanitaceae;g__Amanita	Saprotroph-Symbiotroph	Ectomycorrhizal-Undefined Saprotroph	NULL	Agaricoid	Probable	Some members of the genus are deadly poisonous	Rinaldi AC, et al. 2008. Fungal Diversity 33:1-45 ((http://www.fungaldiversity.org/fdp/sfdp/33-1.pdf)); Tedersoo L, et al. 2010. Mycorrhiza 20:217-263 ((https://doi.org/10.1007/s00572-009-0274-x)); Wolfe BE, et al. 2012. PLoS ONE 7:e39597 ((https://doi.org/10.1371/journal.pone.0039597)); http://mycorrhizas.info/ecmf.html ((http://mycorrhizas.info/ecmf.html)); http://en.wikipedia.org/wiki/List_of_…
ASV_46	225	0	176	8	37	0	2022	544	704	1034	283	1981	311	1251	194	214	168	244	3472	1227	2856	1372	351	235	50	0	22	173	75	310	0	0	0	0	0	0	k__Fungi;p__Basidiomycota;c__Agaricomycetes;o__Cantharellales;f__Hydnaceae;g__Clavulina;s__Clavulina_cristata	Symbiotroph	Ectomycorrhizal	NULL	Clavarioid	Highly Probable	NULL	Tedersoo L, et al. 2014. Science 346:e1256688 ((https://doi.org/10.1126/science.1256688))
ASV_4606	0	0	0	0	0	0	0	0	0	0	0	0	0	0	0	4	0	0	0	0	0	0	0	0	0	0	0	0	0	0	0	0	0	0	0	0	k__Fungi;p__Basidiomycota;c__Dacrymycetes;o__Dacrymycetales	na	na	na	na	na	na	na
ASV_461	0	0	0	0	0	10	0	0	0	0	0	0	0	0	0	51	0	0	0	0	0	0	0	0	0	0	881	0	0	0	0	0	0	0	0	0	k__Fungi;p__Basidiomycota;c__Microbotryomycetes;o__Sporidiobolales;f__Sporidiobolaceae;g__Sporobolomyces	Pathotroph-Saprotroph	Fungal Parasite-Litter Saprotroph	NULL	Yeast	Probable	NULL	Tedersoo L, et al. 2014. Science 346:e1256688 ((https://doi.org/10.1126/science.1256688)); Nagy LG, et al. 2014. Nature Communications 5:e4471 ((https://doi.org/10.1038/ncomms5471)); Purahong W, et al. 2016. Molecular Ecology 25:4059-4074 ((https://doi.org/10.1111/mec.13739))
ASV_4610	0	0	0	0	0	0	0	0	0	0	0	0	0	0	0	0	0	0	4	0	0	0	0	0	0	0	0	0	0	0	0	0	0	0	0	0	k__Fungi;p__Ascomycota	na	na	na	na	na	na	na
ASV_462	0	0	0	0	0	0	0	0	0	0	0	0	0	0	0	86	84	52	0	0	0	0	0	0	0	0	0	0	0	0	0	0	0	625	146	316	k__Fungi;p__Basidiomycota;c__Agaricomycetes;o__Thelephorales;f__Thelephoraceae;g__Tomentella	Symbiotroph	Ectomycorrhizal	NULL	Corticioid	Highly Probable	NULL	Rinaldi AC, et al. 2008. Fungal Diversity 33:1-45 ((http://www.fungaldiversity.org/fdp/sfdp/33-1.pdf)); Tedersoo L, et al. 2010. Mycorrhiza 20:217-263 ((https://doi.org/10.1007/s00572-009-0274-x)); http://mycorrhizas.info/ecmf.html ((http://mycorrhizas.info/ecmf.html))
ASV_463	0	0	0	0	0	0	254	121	182	0	0	0	0	0	0	0	0	20	0	8	20	17	55	0	43	0	150	0	0	0	0	0	0	0	0	0	k__Fungi;p__Ascomycota;c__Leotiomycetes;f__Pseudeurotiaceae	Saprotroph	Plant Saprotroph-Wood Saprotroph	NULL	Microfungus	Probable	Saprobic on woody tissue and rotting vegetation, often isolated from soil (Cannon & Kirk 2007)	Cannon PF, Kirk PM. 2007. Fungal Families of the World. CAB International, Cambridge (ISBN: 978-0851998275)
ASV_464	0	0	0	0	0	0	0	0	0	0	0	0	7	0	0	0	0	0	0	0	0	0	0	0	349	181	337	0	32	300	0	44	0	0	0	0	k__Fungi;p__Ascomycota;c__Leotiomycetes;o__Helotiales	na	na	na	na	na	na	na
ASV_465	0	0	0	0	28	7	0	0	0	156	0	294	0	83	0	0	0	0	0	0	0	301	0	0	0	0	0	0	0	0	0	0	0	0	0	0	k__Fungi;p__Basidiomycota;c__Agaricomycetes;o__Thelephorales;f__Thelephoraceae;g__Pseudotomentella	Symbiotroph	Ectomycorrhizal	NULL	Corticioid	Possible	NULL	Rinaldi AC, et al. 2008. Fungal Diversity 33:1-45 ((http://www.fungaldiversity.org/fdp/sfdp/33-1.pdf)); Tedersoo L, et al. 2010. Mycorrhiza 20:217-263 ((https://doi.org/10.1007/s00572-009-0274-x)) (pro parte); http://mycorrhizas.info/ecmf.html ((http://mycorrhizas.info/ecmf.html)) (sensu stricto)
ASV_4656	3	0	0	0	0	0	0	0	0	0	0	0	0	0	0	0	0	0	0	0	0	0	0	0	0	0	0	0	0	0	0	0	0	0	0	0	k__Fungi;p__Ascomycota;c__Lecanoromycetes	na	na	na	na	na	na	na
ASV_4658	0	3	0	0	0	0	0	0	0	0	0	0	0	0	0	0	0	0	0	0	0	0	0	0	0	0	0	0	0	0	0	0	0	0	0	0	k__Fungi;p__Ascomycota;c__Sordariomycetes;o__Sordariales;f__Chaetomiaceae;g__Podospora;s__Podospora_leporina	Saprotroph-Symbiotroph	Dung Saprotroph-Endophyte-Litter Saprotroph-Undefined Saprotroph	NULL	Microfungus	Possible	Endophyte detection method-culture (David et al. 2016)	Bell A. 1983. Dung Fungi: An Illustrated Guide to Coprophilous Fungi in New Zealand. Victoria University Press, Wellington (ISBN: 978-0864730015); Tedersoo L, et al. 2014. Science 346:e1256688 ((https://doi.org/10.1126/science.1256688)); David AS, et al. 2016. Microbial Ecology 71:912-926 ((https://doi.org/10.1007/s00248-015-0712-6)); Purahong W, et al. 2016. Molecular Ecology 25:4059-4074 ((http…
ASV_4661	0	3	0	0	0	0	0	0	0	0	0	0	0	0	0	0	0	0	0	0	0	0	0	0	0	0	0	0	0	0	0	0	0	0	0	0	k__Fungi;p__Basidiomycota	na	na	na	na	na	na	na
ASV_4675	0	0	0	0	0	0	0	0	0	0	0	0	0	0	3	0	0	0	0	0	0	0	0	0	0	0	0	0	0	0	0	0	0	0	0	0	k__Fungi;p__Ascomycota;c__Sordariomycetes;o__Xylariales;f__Microdochiaceae;g__Microdochium	na	na	na	na	na	na	na
ASV_4678	0	0	0	0	0	0	0	0	0	0	0	0	0	0	3	0	0	0	0	0	0	0	0	0	0	0	0	0	0	0	0	0	0	0	0	0	k__Fungi;p__Basidiomycota;c__Agaricomycetes;o__Polyporales;f__Dacryobolaceae;g__Dacryobolus;s__Dacryobolus_karstenii	Saprotroph	Wood Saprotroph	Brown Rot	Corticioid	Probable	NULL	Tedersoo L, et al. 2014. Science 346:e1256688 ((https://doi.org/10.1126/science.1256688))
ASV_47	0	0	0	0	0	0	0	0	0	0	2785	0	6419	0	7526	127	0	0	0	0	0	27	0	0	1073	1358	1555	0	0	0	0	0	0	0	0	0	k__Fungi;p__Basidiomycota;c__Agaricomycetes;o__Russulales;f__Russulaceae;g__Russula	Symbiotroph	Ectomycorrhizal	NULL	Agaricoid	Highly Probable	NULL	Rinaldi AC, et al. 2008. Fungal Diversity 33:1-45 ((http://www.fungaldiversity.org/fdp/sfdp/33-1.pdf)); Tedersoo L, et al. 2010. Mycorrhiza 20:217-263 ((https://doi.org/10.1007/s00572-009-0274-x)); http://mycorrhizas.info/ecmf.html ((http://mycorrhizas.info/ecmf.html))
ASV_470	0	0	0	0	0	0	0	0	0	0	0	0	0	0	0	0	0	0	0	281	0	0	0	0	0	0	0	0	61	0	81	439	0	0	0	0	k__Fungi;p__Ascomycota;c__Dothideomycetes;o__Pleosporales;f__Phaeosphaeriaceae;g__Pseudoophiobolus;s__Pseudoophiobolus_mathieui	Pathotroph-Saprotroph	Fungal Parasite-Plant Pathogen-Plant Saprotroph	NULL	Microfungus	Probable	Necrotrophic or saprobic on a wide range of plants, especially monocotyledons; a few species parasitic on other fungi (Cannon & Kirk 2007)	Cannon PF, Kirk PM. 2007. Fungal Families of the World. CAB International, Cambridge (ISBN: 978-0851998275)
ASV_4708	0	0	0	0	0	0	0	0	0	0	0	0	0	0	0	0	0	0	0	0	0	0	0	0	0	3	0	0	0	0	0	0	0	0	0	0	k__Fungi;p__Ascomycota;c__Dothideomycetes;o__Venturiales;f__Sympoventuriaceae;g__Pseudosigmoidea	na	na	na	na	na	na	na
ASV_471	68	79	63	31	26	11	198	25	19	10	0	15	60	19	24	92	41	48	0	22	17	0	46	47	19	27	39	94	0	0	0	0	0	21	0	0	k__Fungi;p__Ascomycota;c__Leotiomycetes;o__Rhytismatales;f__Rhytismataceae	Pathotroph-Saprotroph-Symbiotroph	Endophyte-Leaf Saprotroph-Plant Pathogen	NULL	Microfungus	Probable	Biotrophic, necrotrophic or saprobic on leaves and bark, often initially as endophytes, causing tar spots, premature leaf fall and occasionally witches broom symptoms (Cannon & Kirk 2007)	Cannon PF, Kirk PM. 2007. Fungal Families of the World. CAB International, Cambridge (ISBN: 978-0851998275)
ASV_4727	0	0	0	0	0	0	0	0	0	0	0	0	0	0	0	0	0	0	0	0	0	0	0	0	0	0	0	0	0	0	0	3	0	0	0	0	k__Fungi;p__Basidiomycota	na	na	na	na	na	na	na
ASV_473	0	0	0	11	0	11	58	0	7	0	0	0	0	0	0	0	0	0	0	0	0	0	0	68	255	129	274	126	32	0	0	0	0	0	0	0	k__Fungi;p__Ascomycota;c__Leotiomycetes;o__Helotiales;g__Tetracladium	Saprotroph	Undefined Saprotroph	NULL	NULL	Probable	NULL	Tedersoo L, et al. 2014. Science 346:e1256688 ((https://doi.org/10.1126/science.1256688))
ASV_4739	0	0	0	0	0	0	0	2	0	0	0	0	0	0	0	0	0	0	0	0	0	0	0	0	0	0	0	0	0	0	0	0	0	0	0	0	k__Fungi;p__Ascomycota;c__Sordariomycetes;o__Hypocreales;f__Nectriaceae;g__Neonectria;s__Neonectria_lugdunensis	Pathotroph	Plant Pathogen	NULL	NULL	Probable	NULL	Tedersoo L, et al. 2014. Science 346:e1256688 ((https://doi.org/10.1126/science.1256688))
ASV_4746	0	0	0	0	0	0	0	0	0	0	0	0	2	0	0	0	0	0	0	0	0	0	0	0	0	0	0	0	0	0	0	0	0	0	0	0	k__Fungi;p__Basidiomycota;c__Agaricomycetes;o__Trechisporales;g__Sistotremastrum	Saprotroph	Undefined Saprotroph	White Rot	NULL	Probable	NULL	Tedersoo L, et al. 2014. Science 346:e1256688 ((https://doi.org/10.1126/science.1256688))
ASV_4751	0	0	0	0	0	0	0	0	0	0	0	0	0	0	0	0	2	0	0	0	0	0	0	0	0	0	0	0	0	0	0	0	0	0	0	0	k__Fungi;p__Basidiomycota;c__Agaricomycetes;o__Agaricales;f__Entolomataceae;g__Clitopilus;s__Clitopilus_chrischonensis	Saprotroph	Undefined Saprotroph	NULL	Agaricoid	Probable	NULL	Tedersoo L, et al. 2014. Science 346:e1256688 ((https://doi.org/10.1126/science.1256688))
ASV_4754	0	0	0	0	0	0	0	0	0	0	0	0	0	0	0	0	0	2	0	0	0	0	0	0	0	0	0	0	0	0	0	0	0	0	0	0	k__Fungi;p__Basidiomycota;c__Agaricomycetes;o__Russulales;f__Russulaceae;g__Russula	Symbiotroph	Ectomycorrhizal	NULL	Agaricoid	Highly Probable	NULL	Rinaldi AC, et al. 2008. Fungal Diversity 33:1-45 ((http://www.fungaldiversity.org/fdp/sfdp/33-1.pdf)); Tedersoo L, et al. 2010. Mycorrhiza 20:217-263 ((https://doi.org/10.1007/s00572-009-0274-x)); http://mycorrhizas.info/ecmf.html ((http://mycorrhizas.info/ecmf.html))
ASV_4769	0	0	0	0	0	0	0	0	0	0	0	0	0	0	0	0	0	0	0	0	0	0	0	0	0	0	0	0	2	0	0	0	0	0	0	0	k__Fungi;p__Basidiomycota;c__Agaricomycetes;o__Agaricales;f__Inocybaceae;g__Inocybe;s__Inocybe_fibrosoides	Symbiotroph	Ectomycorrhizal	NULL	Agaricoid	Highly Probable	Sensu stricto (Matheny 2009).	Rinaldi AC, et al. 2008. Fungal Diversity 33:1-45 ((http://www.fungaldiversity.org/fdp/sfdp/33-1.pdf)); Matheny PB. 2009. McIlvainea 18:11-21 ((https://namyco.org/docs/3_Matheny.pdf)); Tedersoo L, et al. 2010. Mycorrhiza 20:217-263 ((https://doi.org/10.1007/s00572-009-0274-x)); http://mycorrhizas.info/ecmf.html ((http://mycorrhizas.info/ecmf.html))
ASV_48	0	0	0	0	36	0	14546	6419	8874	0	0	0	0	0	19	4281	4051	5696	4001	2601	3434	0	0	0	16	32	0	0	23	0	0	0	0	0	0	0	k__Fungi;p__Basidiomycota;c__Agaricomycetes;o__Agaricales;f__Amanitaceae;g__Amanita	Saprotroph-Symbiotroph	Ectomycorrhizal-Undefined Saprotroph	NULL	Agaricoid	Probable	Some members of the genus are deadly poisonous	Rinaldi AC, et al. 2008. Fungal Diversity 33:1-45 ((http://www.fungaldiversity.org/fdp/sfdp/33-1.pdf)); Tedersoo L, et al. 2010. Mycorrhiza 20:217-263 ((https://doi.org/10.1007/s00572-009-0274-x)); Wolfe BE, et al. 2012. PLoS ONE 7:e39597 ((https://doi.org/10.1371/journal.pone.0039597)); http://mycorrhizas.info/ecmf.html ((http://mycorrhizas.info/ecmf.html)); http://en.wikipedia.org/wiki/List_of_…
ASV_482	0	0	19	319	431	51	0	0	0	0	0	0	0	0	0	0	0	0	0	0	0	0	0	0	0	0	0	0	0	0	0	0	0	0	0	0	k__Fungi;p__Basidiomycota;c__Agaricomycetes;o__Boletales;f__Boletaceae	Pathotroph-Saprotroph-Symbiotroph	Ectomycorrhizal-Fungal Parasite-Plant Saprotroph-Wood Saprotroph	NULL	Boletoid	Probable	Most species form ectomycorrhizal associations with gymnosperm or angiosperm trees. Some are saprobes on decaying wood and leaf litter, a few are parasitic on other fungi (Cannon & Kirk 2007)	Cannon PF, Kirk PM. 2007. Fungal Families of the World. CAB International, Cambridge (ISBN: 978-0851998275)
ASV_485	0	0	0	0	0	0	0	0	0	0	0	0	0	0	94	0	0	0	0	0	0	0	0	0	0	0	0	96	338	0	198	0	86	0	0	0	k__Fungi;p__Ascomycota;c__Sordariomycetes;o__Hypocreales;f__Hypocreaceae;g__Trichoderma	Pathotroph-Saprotroph-Symbiotroph	Animal Pathogen-Endophyte-Epiphyte-Fungal Parasite-Plant Pathogen-Wood Saprotroph	Soft Rot	Microfungus	Probable	Cause of soft-rot (Seehann et al. 1975); Likely opportunistic human pathogen (Irinyi et al. 2015); Endophyte detection method-culture (Busby et al. 2016)	Seehann G, et al. 1975. List of Fungi in Soft-Rot Tissue Tests. Institute fur Holzbiologie und Holzschutz, Bundesforschungsanstalt fur Forst - und Holzwirtshaft, Hamburg - Lohbrugge, Germany; Andrews JH, et al. 1983. Phytopathology 73228-234; Hanada RE, et al. 2010. Fungal Biology 114:901-910 ((https://doi.org/10.1016/j.funbio.2010.08.006)); Costa IPMW, et al. 2012. Mycotaxon 119:e26 ((http://myc…
ASV_488	0	0	0	45	0	0	184	32	73	0	0	27	0	0	0	28	29	22	22	0	0	114	86	0	0	0	0	22	23	99	0	0	0	0	0	0	k__Fungi;p__Ascomycota;c__Eurotiomycetes;o__Eurotiales;f__Aspergillaceae	na	na	na	na	na	na	na
ASV_489	0	0	0	0	0	0	0	0	0	0	165	0	222	0	360	0	28	30	0	0	0	0	0	0	0	0	0	0	0	0	0	0	0	0	0	0	k__Fungi;p__Ascomycota;c__Eurotiomycetes;o__Eurotiales;f__Aspergillaceae;g__Penicillium;s__Penicillium_adametzioides	na	na	na	na	na	na	na
ASV_492	0	0	0	0	0	0	0	0	0	65	15	224	7	97	52	14	0	0	0	0	0	49	90	35	0	0	0	375	430	0	0	0	0	380	94	178	k__Fungi;p__Ascomycota;c__Pezizomycetes;o__Pezizales;f__Pyronemataceae;g__Wilcoxina	Symbiotroph	Ectomycorrhizal	NULL	Pezizoid	Highly Probable	NULL	Rinaldi AC, et al. 2008. Fungal Diversity 33:1-45 ((http://www.fungaldiversity.org/fdp/sfdp/33-1.pdf)); Tedersoo L, et al. 2010. Mycorrhiza 20:217-263 ((https://doi.org/10.1007/s00572-009-0274-x)); http://mycorrhizas.info/ecmf.html ((http://mycorrhizas.info/ecmf.html))
ASV_493	0	34	0	0	0	0	0	0	0	0	0	0	33	0	0	0	0	0	0	0	0	125	0	0	48	85	49	0	0	426	0	0	0	0	0	0	k__Fungi;p__Ascomycota;c__Sordariomycetes;o__Hypocreales	na	na	na	na	na	na	na
ASV_497	0	0	0	0	0	0	0	0	0	0	0	0	0	0	0	49	34	109	323	277	273	21	0	0	0	0	0	0	0	0	0	0	0	0	0	0	k__Fungi;p__Ascomycota;c__Pezizomycetes;o__Pezizales;f__Pyronemataceae;g__Tarzetta	Symbiotroph	Ectomycorrhizal	NULL	Pezizoid	Highly Probable	NULL	Rinaldi AC, et al. 2008. Fungal Diversity 33:1-45 ((http://www.fungaldiversity.org/fdp/sfdp/33-1.pdf)); Tedersoo L, et al. 2010. Mycorrhiza 20:217-263 ((https://doi.org/10.1007/s00572-009-0274-x))
ASV_5	176	118	2474	0	26681	21256	10187	3941	5426	33	7383	51	13695	0	10929	6825	5923	9503	12563	2898	8472	12754	4990	4276	176	225	480	1146	1735	2876	143	272	230	8251	5006	8364	k__Fungi;p__Basidiomycota;c__Agaricomycetes;o__Cantharellales;f__Hydnaceae;g__Clavulina	Symbiotroph	Ectomycorrhizal	NULL	Clavarioid	Highly Probable	NULL	Tedersoo L, et al. 2014. Science 346:e1256688 ((https://doi.org/10.1126/science.1256688))
ASV_50	61	84	161	230	370	392	4196	1480	3224	93	231	153	169	152	303	318	156	332	0	0	95	1554	258	580	169	176	106	160	370	790	178	277	310	1384	0	888	k__Fungi;p__Ascomycota;c__Sordariomycetes;o__Hypocreales;f__Nectriaceae;g__Ilyonectria	Pathotroph	Plant Pathogen	NULL	NULL	Probable	NULL	Tedersoo L, et al. 2014. Science 346:e1256688 ((https://doi.org/10.1126/science.1256688))
ASV_500	0	0	0	0	21	0	0	0	0	0	47	0	95	0	88	0	0	15	377	202	355	13	10	11	0	0	21	0	0	0	0	0	24	0	0	0	k__Fungi;p__Basidiomycota;c__Agaricomycetes;o__Russulales;f__Russulaceae;g__Russula	Symbiotroph	Ectomycorrhizal	NULL	Agaricoid	Highly Probable	NULL	Rinaldi AC, et al. 2008. Fungal Diversity 33:1-45 ((http://www.fungaldiversity.org/fdp/sfdp/33-1.pdf)); Tedersoo L, et al. 2010. Mycorrhiza 20:217-263 ((https://doi.org/10.1007/s00572-009-0274-x)); http://mycorrhizas.info/ecmf.html ((http://mycorrhizas.info/ecmf.html))
ASV_504	0	0	0	0	0	0	0	0	0	4	0	0	0	0	0	13	0	0	0	23	4	67	0	54	0	0	0	147	122	320	0	15	0	0	0	0	k__Fungi;p__Ascomycota;c__Dothideomycetes;o__Minutisphaerales;f__Minutisphaeraceae;g__Minutisphaera	Saprotroph	Undefined Saprotroph	NULL	NULL	Probable	NULL	Tedersoo L, et al. 2014. Science 346:e1256688 ((https://doi.org/10.1126/science.1256688))
ASV_509	0	0	10	145	426	144	21	0	14	0	0	0	0	0	0	0	0	0	0	0	0	0	0	0	0	0	0	0	0	0	0	0	0	0	0	0	k__Fungi;p__Basidiomycota;c__Agaricomycetes;o__Agaricales;f__Cortinariaceae;g__Cortinarius;s__Cortinarius_ferrugineovelatus	Symbiotroph	Ectomycorrhizal	NULL	Agaricoid	Highly Probable	NULL	Rinaldi AC, et al. 2008. Fungal Diversity 33:1-45 ((http://www.fungaldiversity.org/fdp/sfdp/33-1.pdf)); Tedersoo L, et al. 2010. Mycorrhiza 20:217-263 ((https://doi.org/10.1007/s00572-009-0274-x)); http://mycorrhizas.info/ecmf.html ((http://mycorrhizas.info/ecmf.html))
ASV_51	0	0	281	5349	5667	3353	589	79	167	0	0	0	0	0	0	0	0	0	0	0	0	0	0	0	0	0	0	0	0	0	0	0	0	0	0	0	k__Fungi;p__Basidiomycota;c__Agaricomycetes;o__Agaricales;f__Tricholomataceae;g__Tricholoma;s__Tricholoma_boudieri	Pathotroph-Symbiotroph	Ectomycorrhizal-Fungal Parasite	NULL	Agaricoid	Highly Probable	Tricholoma species are ectomycorrhizal, occurring in coniferous and broadleaved forests (Cannon & Kirk 2007); T. sclerotoideum is parasitic on Helvella spp.	Cannon PF, Kirk PM. 2007. Fungal Families of the World. CAB International, Cambridge (ISBN: 978-0851998275); Rinaldi AC, et al. 2008. Fungal Diversity 33:1-45 ((http://www.fungaldiversity.org/fdp/sfdp/33-1.pdf)); Tedersoo L, et al. 2010. Mycorrhiza 20:217-263 ((https://doi.org/10.1007/s00572-009-0274-x)); http://mycorrhizas.info/ecmf.html ((http://mycorrhizas.info/ecmf.html))
ASV_510	0	0	0	0	0	0	665	0	94	0	0	0	0	0	0	0	0	0	0	0	0	0	0	0	0	0	0	0	0	0	0	0	0	0	0	0	k__Fungi;p__Ascomycota	na	na	na	na	na	na	na
ASV_511	0	0	0	0	0	0	2	0	0	0	0	0	0	0	0	0	0	0	0	0	0	0	0	757	0	0	0	0	0	0	0	0	0	0	0	0	k__Fungi;p__Basidiomycota;c__Agaricomycetes;o__Auriculariales;f__Exidiaceae;g__Exidia	Saprotroph-Symbiotroph	Endophyte-Undefined Saprotroph	NULL	Tremelloid	Probable	NULL	Tedersoo L, et al. 2014. Science 346:e1256688 ((https://doi.org/10.1126/science.1256688)); David AS, et al. 2016. Microbial Ecology 71:912-926 ((https://doi.org/10.1007/s00248-015-0712-6))
ASV_513	0	0	0	0	0	0	0	0	0	0	113	0	282	0	348	0	0	0	0	0	0	0	0	0	0	0	0	0	15	0	0	0	0	0	0	0	k__Fungi;p__Basidiomycota;c__Agaricomycetes;o__Agaricales;f__Inocybaceae;g__Inocybe	Symbiotroph	Ectomycorrhizal	NULL	Agaricoid	Highly Probable	Sensu stricto (Matheny 2009).	Rinaldi AC, et al. 2008. Fungal Diversity 33:1-45 ((http://www.fungaldiversity.org/fdp/sfdp/33-1.pdf)); Matheny PB. 2009. McIlvainea 18:11-21 ((https://namyco.org/docs/3_Matheny.pdf)); Tedersoo L, et al. 2010. Mycorrhiza 20:217-263 ((https://doi.org/10.1007/s00572-009-0274-x)); http://mycorrhizas.info/ecmf.html ((http://mycorrhizas.info/ecmf.html))
ASV_515	0	0	0	0	0	0	0	0	0	0	0	0	0	0	0	0	0	0	0	0	0	0	0	0	0	0	0	152	95	506	0	0	0	0	0	0	k__Fungi;p__Ascomycota;c__Sordariomycetes;o__Sordariales;g__Ramophialophora;s__Ramophialophora_petraea	na	na	na	na	na	na	na
ASV_517	0	0	0	0	0	0	0	0	0	0	1177	0	325	0	304	0	0	0	0	0	0	0	0	0	0	0	0	0	0	0	0	0	0	0	0	0	k__Fungi;p__Basidiomycota;c__Agaricomycetes;o__Gomphales;f__Gomphaceae;g__Ramaria;s__Ramaria_flavescens	Saprotroph-Symbiotroph	Ectomycorrhizal-Undefined Saprotroph-Wood Saprotroph	NULL	Clavarioid-Gomphoid	Probable	Terrestrial or lignicolous, either saprobic or forming ectomycorrhizal relationships with woody plants (Cannon & Kirk 2007)	Cannon PF, Kirk PM. 2007. Fungal Families of the World. CAB International, Cambridge (ISBN: 978-0851998275)
ASV_522	0	0	0	0	0	0	0	0	0	5	0	0	0	0	0	0	0	0	33	19	18	110	0	0	12	0	0	101	41	276	30	18	68	0	0	0	k__Fungi;p__Ascomycota	na	na	na	na	na	na	na
ASV_525	0	4	0	0	0	0	0	0	0	0	0	0	0	0	0	725	0	0	0	0	0	0	0	0	0	0	0	0	0	0	0	0	0	0	0	0	k__Fungi;p__Ascomycota;c__Saccharomycetes;o__Saccharomycetales	na	na	na	na	na	na	na
ASV_528	14	0	0	0	0	0	0	0	0	6	0	0	0	0	0	0	0	17	0	0	0	0	51	0	0	0	0	0	177	1033	0	0	0	0	19	9	k__Fungi;p__Basidiomycota;c__Agaricomycetes;o__Sebacinales;f__Sebacinaceae;g__Sebacina;s__Sebacina_grisea	Symbiotroph	Ectomycorrhizal	NULL	Coralloid	Probable	Terrestrial forming mycorrhizas with a wide range of plants including orchids, Ericaceae and liverworts as well as ectomycorrhizas with conifers and angiosperm trees (Cannon & Kirk 2007)	Cannon PF, Kirk PM. 2007. Fungal Families of the World. CAB International, Cambridge (ISBN: 978-0851998275)
ASV_529	0	0	0	0	0	0	0	0	0	0	83	0	196	0	362	0	0	0	7	13	15	0	0	0	0	0	0	0	36	0	0	29	17	0	0	0	k__Fungi;p__Basidiomycota;c__Agaricomycetes;o__Thelephorales;f__Thelephoraceae	Saprotroph-Symbiotroph	Ectomycorrhizal-Undefined Saprotroph	NULL	Clavarioid	Probable	On the ground, on soil, a few on wood. At least some speices ectomycorrhizal (Cannon & Kirk 2007)	Cannon PF, Kirk PM. 2007. Fungal Families of the World. CAB International, Cambridge (ISBN: 978-0851998275)
ASV_539	0	0	0	0	0	0	0	0	0	0	0	0	0	0	36	0	0	0	0	0	0	0	0	0	0	0	0	21	0	0	0	0	0	136	101	511	k__Fungi;p__Ascomycota;c__Leotiomycetes;f__Myxotrichaceae	Saprotroph-Symbiotroph	Ectomycorrhizal-Undefined Saprotroph	NULL	Microfungus	Probable	Many species are cellulolytic, occurring on paper, straw etc. Others are mycorrhizal associated with roots of Ericaceae and Epacridaceae (Cannon & Kirk 2007)	Cannon PF, Kirk PM. 2007. Fungal Families of the World. CAB International, Cambridge (ISBN: 978-0851998275)
ASV_54	117	72	53	571	196	174	0	0	19	39	3408	80	5557	26	4458	0	0	0	0	0	0	50	0	0	0	0	0	0	0	0	0	0	0	0	0	0	k__Fungi;p__Basidiomycota;c__Agaricomycetes;o__Agaricales;f__Amanitaceae;g__Amanita	Saprotroph-Symbiotroph	Ectomycorrhizal-Undefined Saprotroph	NULL	Agaricoid	Probable	Some members of the genus are deadly poisonous	Rinaldi AC, et al. 2008. Fungal Diversity 33:1-45 ((http://www.fungaldiversity.org/fdp/sfdp/33-1.pdf)); Tedersoo L, et al. 2010. Mycorrhiza 20:217-263 ((https://doi.org/10.1007/s00572-009-0274-x)); Wolfe BE, et al. 2012. PLoS ONE 7:e39597 ((https://doi.org/10.1371/journal.pone.0039597)); http://mycorrhizas.info/ecmf.html ((http://mycorrhizas.info/ecmf.html)); http://en.wikipedia.org/wiki/List_of_…
ASV_542	10	0	0	0	0	0	66	0	0	0	0	0	0	0	0	0	0	0	0	138	0	0	91	48	9	0	0	0	51	0	243	211	321	14	0	0	k__Fungi;p__Ascomycota;c__Orbiliomycetes;o__Orbiliales	na	na	na	na	na	na	na
ASV_543	0	0	0	0	0	0	0	0	0	0	0	0	0	0	0	0	0	0	0	0	0	646	0	56	0	0	203	0	0	0	0	0	0	0	0	0	k__Fungi;p__Ascomycota;c__Dothideomycetes;o__Pleosporales;f__Torulaceae;g__Dendryphion	Pathotroph	Plant Pathogen	NULL	NULL	Probable	NULL	Tedersoo L, et al. 2014. Science 346:e1256688 ((https://doi.org/10.1126/science.1256688))
ASV_545	0	0	0	0	0	0	192	150	359	0	0	0	0	0	0	0	0	0	0	0	0	0	0	0	0	0	0	0	0	0	0	0	0	0	0	0	k__Fungi;p__Basidiomycota;c__Agaricomycetes;o__Atheliales;f__Atheliaceae;g__Piloderma	Symbiotroph	Ectomycorrhizal	NULL	Corticioid	Highly Probable	NULL	Rinaldi AC, et al. 2008. Fungal Diversity 33:1-45 ((http://www.fungaldiversity.org/fdp/sfdp/33-1.pdf)); Tedersoo L, et al. 2010. Mycorrhiza 20:217-263 ((https://doi.org/10.1007/s00572-009-0274-x)); http://mycorrhizas.info/ecmf.html ((http://mycorrhizas.info/ecmf.html))
ASV_547	0	0	0	0	0	0	0	0	0	0	0	0	0	0	0	0	0	0	0	0	0	0	0	0	131	87	626	53	0	0	0	0	0	0	0	0	k__Fungi;p__Basidiomycota	na	na	na	na	na	na	na
ASV_548	304	129	224	93	0	65	0	0	7	74	0	245	0	181	0	118	86	119	0	0	0	0	0	0	0	0	0	0	0	0	0	0	0	0	0	0	k__Fungi;p__Basidiomycota;c__Agaricomycetes;o__Atheliales;f__Atheliaceae;g__Amphinema;s__Amphinema_byssoides	Symbiotroph	Ectomycorrhizal	NULL	Corticioid	Highly Probable	NULL	Rinaldi AC, et al. 2008. Fungal Diversity 33:1-45 ((http://www.fungaldiversity.org/fdp/sfdp/33-1.pdf)); Tedersoo L, et al. 2010. Mycorrhiza 20:217-263 ((https://doi.org/10.1007/s00572-009-0274-x)); http://mycorrhizas.info/ecmf.html ((http://mycorrhizas.info/ecmf.html))
ASV_559	372	0	17	0	0	0	19	0	0	0	0	0	11	0	0	19	0	0	50	73	59	384	33	39	0	0	0	0	0	0	0	0	39	0	0	0	k__Fungi;p__Basidiomycota;c__Agaricomycetes;o__Agaricales;f__Tricholomataceae;g__Clitocybe	Pathotroph-Saprotroph	NULL	NULL	Agaricoid	Probable	NULL	Tedersoo L, et al. 2014. Science 346:e1256688 ((https://doi.org/10.1126/science.1256688))
ASV_56	0	0	0	0	0	0	3778	1713	2332	0	2963	0	5232	8	4434	0	0	10	20	17	28	40	0	6	0	0	0	55	25	0	0	0	0	0	0	0	k__Fungi;p__Basidiomycota;c__Agaricomycetes;o__Russulales;f__Russulaceae;g__Russula;s__Russula_nigricans	Symbiotroph	Ectomycorrhizal	NULL	Agaricoid	Highly Probable	NULL	Rinaldi AC, et al. 2008. Fungal Diversity 33:1-45 ((http://www.fungaldiversity.org/fdp/sfdp/33-1.pdf)); Tedersoo L, et al. 2010. Mycorrhiza 20:217-263 ((https://doi.org/10.1007/s00572-009-0274-x)); http://mycorrhizas.info/ecmf.html ((http://mycorrhizas.info/ecmf.html))
ASV_562	0	0	0	0	0	53	0	37	92	0	0	0	0	0	0	0	13	0	107	59	117	0	92	0	0	0	0	0	0	0	0	0	0	19	0	77	k__Fungi;p__Basidiomycota;c__Agaricomycetes;o__Thelephorales;f__Thelephoraceae;g__Tomentella	Symbiotroph	Ectomycorrhizal	NULL	Corticioid	Highly Probable	NULL	Rinaldi AC, et al. 2008. Fungal Diversity 33:1-45 ((http://www.fungaldiversity.org/fdp/sfdp/33-1.pdf)); Tedersoo L, et al. 2010. Mycorrhiza 20:217-263 ((https://doi.org/10.1007/s00572-009-0274-x)); http://mycorrhizas.info/ecmf.html ((http://mycorrhizas.info/ecmf.html))
ASV_563	0	0	0	0	0	0	0	21	0	0	0	28	0	0	47	136	90	81	0	0	0	119	0	28	0	137	0	0	0	0	0	0	0	0	0	17	k__Fungi;p__Ascomycota;c__Sordariomycetes;o__Hypocreales;f__Cordycipitaceae;g__Beauveria	Pathotroph	Animal Pathogen	NULL	NULL	Probable	NULL	Tedersoo L, et al. 2014. Science 346:e1256688 ((https://doi.org/10.1126/science.1256688))
ASV_568	0	0	0	54	0	0	19	0	14	0	0	19	0	19	0	0	0	0	0	0	0	0	13	0	0	0	475	17	0	0	0	0	0	25	0	14	k__Fungi;p__Mucoromycota;c__Mortierellomycetes;o__Mortierellales;f__Mortierellaceae;g__Linnemannia	Saprotroph-Symbiotroph	Endophyte-Litter Saprotroph-Soil Saprotroph-Undefined Saprotroph	NULL	Microfungus	Possible	Saprobic in soil and thus frequenctly isolated from soil and material contaminated with soil such as hay or rotten silage and spoil tips (Cannon & Kirk 2007)	Cannon PF, Kirk PM. 2007. Fungal Families of the World. CAB International, Cambridge (ISBN: 978-0851998275); Purahong W, et al. 2016. Molecular Ecology 25:4059-4074 ((https://doi.org/10.1111/mec.13739))
ASV_575	8	25	16	18	0	8	109	0	0	0	7	0	0	0	26	1035	0	94	0	0	35	41	7	0	0	0	46	114	115	0	12	0	43	0	0	0	k__Fungi;p__Basidiomycota;c__Malasseziomycetes;o__Malasseziales;f__Malasseziaceae;g__Malassezia	na	na	na	na	na	na	na
ASV_58	0	0	0	0	0	0	0	0	0	0	0	0	0	0	0	4196	4546	5518	40	33	0	0	0	0	0	0	0	0	67	0	0	0	0	0	0	0	k__Fungi;p__Ascomycota;c__Pezizomycetes;o__Pezizales;f__Pyronemataceae;g__Otidea;s__Otidea_alutacea	Saprotroph-Symbiotroph	Dung Saprotroph-Ectomycorrhizal-Soil Saprotroph-Wood Saprotroph	NULL	Gasteroid-Pezizoid	Possible	Saprobic on soil, dung or rotten wood or mycorrhizal, some species hypogeous, others associated with fire sites (Cannon & Kirk 2007)	Cannon PF, Kirk PM. 2007. Fungal Families of the World. CAB International, Cambridge (ISBN: 978-0851998275)
ASV_581	0	0	0	0	0	0	379	74	141	0	0	0	0	0	0	0	0	0	0	0	0	0	0	0	0	0	0	0	0	0	46	0	27	0	0	0	k__Fungi;p__Basidiomycota;c__Agaricomycetes;o__Agaricales;f__Cortinariaceae;g__Hebeloma	Symbiotroph	Ectomycorrhizal	NULL	Agaricoid	Highly Probable	NULL	Rinaldi AC, et al. 2008. Fungal Diversity 33:1-45 ((http://www.fungaldiversity.org/fdp/sfdp/33-1.pdf)); Tedersoo L, et al. 2010. Mycorrhiza 20:217-263 ((https://doi.org/10.1007/s00572-009-0274-x)); http://mycorrhizas.info/ecmf.html ((http://mycorrhizas.info/ecmf.html))
ASV_585	0	0	0	0	0	0	0	0	0	0	0	0	0	0	0	0	0	0	44	294	235	0	0	0	0	0	55	0	0	0	0	0	0	0	0	0	k__Fungi;p__Basidiomycota;c__Agaricomycetes;o__Agaricales;f__Lyophyllaceae;g__Tephrocybe	Saprotroph	Undefined Saprotroph	NULL	Agaricoid	Probable	NULL	Tedersoo L, et al. 2014. Science 346:e1256688 ((https://doi.org/10.1126/science.1256688))
ASV_589	0	0	0	0	0	0	290	61	275	0	0	0	0	0	0	0	0	0	0	0	0	0	0	0	0	0	0	0	0	0	0	0	0	0	0	0	k__Fungi;p__Ascomycota;c__Pezizomycetes;o__Pezizales;f__Tuberaceae;g__Tuber	Symbiotroph	Ectomycorrhizal	Hypogeous	Gasteroid	Probable	Common name - true truffle; Mycorrhizal with broadleaved trees, growing in the surface layer of soil and closely associated with roots. Highly specific pheromone-like chemicals are produced that play a role in dispersal by attracting mammals that uproot fruit bodies and ditribute spores (Cannon & Kirk 2007)	Cannon PF, Kirk PM. 2007. Fungal Families of the World. CAB International, Cambridge (ISBN: 978-0851998275)
ASV_596	0	0	0	0	0	0	0	0	0	0	0	0	0	0	0	0	0	0	0	0	0	468	0	0	28	83	37	0	0	0	0	0	0	0	0	0	k__Fungi;p__Basidiomycota;c__Agaricomycetes;o__Agaricales;f__Psathyrellaceae	Saprotroph	Dung Saprotroph-Plant Saprotroph-Wood Saprotroph	NULL	Agaricoid	Probable	Saprobic, in grass, on dung, rotten wood and similar substrata (Cannon & Kirk 2007)	Cannon PF, Kirk PM. 2007. Fungal Families of the World. CAB International, Cambridge (ISBN: 978-0851998275)
ASV_598	67	0	9	0	32	0	15	0	0	36	80	32	121	72	92	0	0	0	0	0	0	0	0	0	0	0	0	0	0	0	53	0	0	0	0	0	k__Fungi;p__Ascomycota;c__Eurotiomycetes;o__Chaetothyriales;f__Herpotrichiellaceae;g__Cladophialophora	Saprotroph	Undefined Saprotroph	NULL	Microfungus	Probable	NULL	James TY, et al. 2006. Nature 443:818-822 ((https://doi.org/10.1038/nature05110))
ASV_6	2048	201	1381	19027	13959	9616	786	457	189	13	0	29	0	0	0	5408	6120	9721	7	12	0	20675	5695	6678	13	0	0	0	0	0	0	0	0	0	14	0	k__Fungi;p__Basidiomycota;c__Agaricomycetes;o__Agaricales;f__Cortinariaceae;g__Cortinarius	Symbiotroph	Ectomycorrhizal	NULL	Agaricoid	Highly Probable	NULL	Rinaldi AC, et al. 2008. Fungal Diversity 33:1-45 ((http://www.fungaldiversity.org/fdp/sfdp/33-1.pdf)); Tedersoo L, et al. 2010. Mycorrhiza 20:217-263 ((https://doi.org/10.1007/s00572-009-0274-x)); http://mycorrhizas.info/ecmf.html ((http://mycorrhizas.info/ecmf.html))
ASV_607	258	93	201	0	0	0	0	0	0	103	0	241	0	91	0	0	0	0	34	40	0	53	0	34	0	0	60	0	0	0	64	0	0	0	0	0	k__Fungi;p__Basidiomycota;c__Agaricomycetes;o__Agaricales;f__Tricholomataceae;g__Laccaria	Symbiotroph	Ectomycorrhizal	NULL	Agaricoid	Highly Probable	NULL	Rinaldi AC, et al. 2008. Fungal Diversity 33:1-45 ((http://www.fungaldiversity.org/fdp/sfdp/33-1.pdf)); Tedersoo L, et al. 2010. Mycorrhiza 20:217-263 ((https://doi.org/10.1007/s00572-009-0274-x)); http://mycorrhizas.info/ecmf.html ((http://mycorrhizas.info/ecmf.html))
ASV_61	232	23	182	299	547	264	17	17	0	0	0	18	0	0	0	0	0	0	9705	5531	7943	119	49	55	0	11	52	0	13	0	0	0	0	4	0	0	k__Fungi;p__Basidiomycota;c__Agaricomycetes;o__Agaricales;f__Inocybaceae;g__Inocybe	Symbiotroph	Ectomycorrhizal	NULL	Agaricoid	Highly Probable	Sensu stricto (Matheny 2009).	Rinaldi AC, et al. 2008. Fungal Diversity 33:1-45 ((http://www.fungaldiversity.org/fdp/sfdp/33-1.pdf)); Matheny PB. 2009. McIlvainea 18:11-21 ((https://namyco.org/docs/3_Matheny.pdf)); Tedersoo L, et al. 2010. Mycorrhiza 20:217-263 ((https://doi.org/10.1007/s00572-009-0274-x)); http://mycorrhizas.info/ecmf.html ((http://mycorrhizas.info/ecmf.html))
ASV_611	0	0	0	0	5	0	4	0	0	0	0	7	0	0	0	0	0	0	0	62	0	0	0	0	0	10	0	24	288	0	0	84	31	73	0	0	k__Fungi;p__Ascomycota;c__Dothideomycetes;o__Dothideales;f__Saccotheciaceae	na	na	na	na	na	na	na
ASV_612	0	0	0	0	0	0	0	0	0	0	0	0	0	0	0	0	0	0	0	0	0	0	0	0	184	45	399	0	0	0	0	0	0	0	0	0	k__Fungi;p__Mucoromycota;c__Glomeromycetes;o__Glomerales;f__Claroideoglomeraceae;g__Claroideoglomus	Symbiotroph	Arbuscular Mycorrhizal	NULL	NULL	Highly Probable	NULL	Tedersoo L, et al. 2014. Science 346:e1256688 ((https://doi.org/10.1126/science.1256688))
ASV_614	0	0	0	0	27	0	62	132	66	0	0	0	43	0	0	0	0	0	0	93	0	0	0	0	73	0	0	0	33	0	50	196	175	0	0	0	k__Fungi;p__Ascomycota;c__Sordariomycetes;o__Hypocreales;f__Hypocreaceae;g__Trichoderma	Pathotroph-Saprotroph-Symbiotroph	Animal Pathogen-Endophyte-Epiphyte-Fungal Parasite-Plant Pathogen-Wood Saprotroph	Soft Rot	Microfungus	Probable	Cause of soft-rot (Seehann et al. 1975); Likely opportunistic human pathogen (Irinyi et al. 2015); Endophyte detection method-culture (Busby et al. 2016)	Seehann G, et al. 1975. List of Fungi in Soft-Rot Tissue Tests. Institute fur Holzbiologie und Holzschutz, Bundesforschungsanstalt fur Forst - und Holzwirtshaft, Hamburg - Lohbrugge, Germany; Andrews JH, et al. 1983. Phytopathology 73228-234; Hanada RE, et al. 2010. Fungal Biology 114:901-910 ((https://doi.org/10.1016/j.funbio.2010.08.006)); Costa IPMW, et al. 2012. Mycotaxon 119:e26 ((http://myc…
ASV_62	5671	1690	4280	203	344	176	0	7	29	0	4	0	0	0	30	0	0	0	0	0	0	0	0	0	0	0	0	0	0	0	0	0	0	0	0	0	k__Fungi;p__Basidiomycota;c__Agaricomycetes;o__Agaricales;f__Cortinariaceae	Symbiotroph	Ectomycorrhizal	NULL	Agaricoid	Probable	Ectomycorrhizal with woody plants, especially Pinaceae, Fagaceae and Salicaceae (Cannon & Kirk 2007)	Cannon PF, Kirk PM. 2007. Fungal Families of the World. CAB International, Cambridge (ISBN: 978-0851998275)
ASV_620	0	0	0	0	0	0	0	0	0	8	14	18	27	0	35	0	0	10	0	0	0	48	103	251	0	130	32	0	17	0	0	0	0	0	0	60	k__Fungi;p__Basidiomycota;c__Agaricomycetes;o__Auriculariales;f__Hyaloriaceae;g__Hyalodon;s__Hyalodon_piceicola	na	na	na	na	na	na	na
ASV_621	0	0	0	0	0	0	0	0	0	0	0	0	0	0	0	0	0	0	0	0	0	0	0	0	60	336	173	8	0	0	0	0	0	0	0	0	k__Fungi;p__Basidiomycota;c__Agaricomycetes;o__Agaricales;f__Hymenogastraceae;g__Hymenogaster	Symbiotroph	Ectomycorrhizal	Hypogeous	Gasteroid	Possible	Common name - false truffle	Rinaldi AC, et al. 2008. Fungal Diversity 33:1-45 ((http://www.fungaldiversity.org/fdp/sfdp/33-1.pdf)) (as ECM/not ECM); Tedersoo L, et al. 2010. Mycorrhiza 20:217-263 ((https://doi.org/10.1007/s00572-009-0274-x; sensu stricto)); http://mycorrhizas.info/ecmf.html ((http://mycorrhizas.info/ecmf.html)) ((as ECM/not ECM))
ASV_624	0	0	0	0	0	0	0	0	0	0	0	0	0	0	0	0	0	0	0	0	0	0	0	0	0	0	573	0	0	0	0	0	0	0	0	0	k__Fungi;p__Basidiomycota;c__Agaricomycetes;o__Corticiales;f__Corticiaceae;g__Lyomyces	Pathotroph-Saprotroph	Lichen Parasite-Plant Pathogen-Wood Saprotroph	NULL	Corticioid-Microfungus	Possible	Saprobes or pathogens on a wide range of mainly woody substrata; a few species are lichenicolous and some are grass pathogens (Cannon & Kirk 2007)	Cannon PF, Kirk PM. 2007. Fungal Families of the World. CAB International, Cambridge (ISBN: 978-0851998275)
ASV_629	0	0	0	0	0	0	0	0	0	0	0	0	0	0	0	0	0	0	0	124	0	0	0	0	0	0	0	0	0	0	385	214	175	0	0	0	k__Fungi;p__Basidiomycota;c__Agaricomycetes;o__Polyporales;f__Meripilaceae	Pathotroph-Saprotroph	Plant Pathogen-Undefined Saprotroph	NULL	Polyporoid	Probable	Saprobic or parasitic on hardwood trees, often growing from buried roots and causing white rot (Cannon & Kirk 2007)	Cannon PF, Kirk PM. 2007. Fungal Families of the World. CAB International, Cambridge (ISBN: 978-0851998275)
ASV_630	0	0	0	0	0	0	0	0	0	17	0	23	0	0	0	0	0	0	0	0	0	133	141	250	0	0	0	0	0	0	0	0	0	0	0	0	k__Fungi;p__Ascomycota;c__Leotiomycetes;f__Pseudeurotiaceae	Saprotroph	Plant Saprotroph-Wood Saprotroph	NULL	Microfungus	Probable	Saprobic on woody tissue and rotting vegetation, often isolated from soil (Cannon & Kirk 2007)	Cannon PF, Kirk PM. 2007. Fungal Families of the World. CAB International, Cambridge (ISBN: 978-0851998275)
ASV_631	19	0	0	0	0	0	0	0	0	0	0	0	0	0	0	564	0	0	0	0	0	0	0	0	0	0	0	0	0	0	0	0	0	11	0	0	k__Fungi;p__Ascomycota;c__Sordariomycetes;o__Hypocreales;f__Nectriaceae;g__Fusarium	Pathotroph-Saprotroph-Symbiotroph	Animal Pathogen-Endophyte-Lichen Parasite-Plant Pathogen-Soil Saprotroph-Wood Saprotroph	NULL	Microfungus	Possible	Likely opportunistic human pathogen (Irinyi et al. 2015)	Duncan CG, Eslyn WE. 1966. Mycologia 58:642-664 ((https://doi.org/10.2307/3757045)); Seehann G, et al. 1975. List of Fungi in Soft-Rot Tissue Tests. Institute fur Holzbiologie und Holzschutz, Bundesforschungsanstalt fur Forst - und Holzwirtshaft, Hamburg - Lohbrugge, Germany; Costa IPMW, et al. 2012. Mycotaxon 119:e26 ((http://mycotaxon.com/resources/checklists/costa_v119_checklist.pdf)); Tederso…
ASV_632	0	0	0	0	0	0	365	0	198	0	0	0	0	0	0	0	0	0	0	0	0	0	0	0	0	0	0	0	0	0	0	0	0	0	0	0	k__Fungi;p__Ascomycota;c__Sordariomycetes;o__Hypocreales;f__Nectriaceae;g__Ilyonectria	Pathotroph	Plant Pathogen	NULL	NULL	Probable	NULL	Tedersoo L, et al. 2014. Science 346:e1256688 ((https://doi.org/10.1126/science.1256688))
ASV_635	0	0	0	0	0	0	0	0	0	0	0	0	0	0	0	0	0	0	0	28	0	0	13	0	0	0	0	125	181	224	0	60	28	0	0	0	k__Fungi;p__Ascomycota;c__Dothideomycetes;o__Pleosporales	na	na	na	na	na	na	na
ASV_637	0	0	0	0	0	0	0	0	0	0	0	0	0	0	0	0	0	0	0	0	0	71	0	0	84	83	375	14	0	0	0	0	0	0	0	0	k__Fungi;p__Mucoromycota;c__Glomeromycetes;o__Paraglomerales	Symbiotroph	Arbuscular Mycorrhizal	NULL	NULL	Highly Probable	NULL	Redecker D, et al. 2013. Mycorrhiza 23:515-531 ((https://doi.org/10.1007/s00572-013-0486-y))
ASV_642	0	0	12	125	303	60	21	0	0	31	0	117	0	27	0	0	0	0	0	0	0	0	0	0	0	0	0	0	0	0	0	0	0	0	0	0	k__Fungi;p__Basidiomycota;c__Agaricomycetes;o__Thelephorales;f__Thelephoraceae	Saprotroph-Symbiotroph	Ectomycorrhizal-Undefined Saprotroph	NULL	Clavarioid	Probable	On the ground, on soil, a few on wood. At least some speices ectomycorrhizal (Cannon & Kirk 2007)	Cannon PF, Kirk PM. 2007. Fungal Families of the World. CAB International, Cambridge (ISBN: 978-0851998275)
ASV_643	0	0	0	0	0	0	0	0	0	0	0	0	0	0	0	549	0	0	0	0	0	0	0	0	0	0	0	0	0	0	0	0	0	0	0	0	k__Fungi;p__Basidiomycota;c__Agaricomycetes;f__Xenasmataceae;g__Xenasmatella	Saprotroph	Undefined Saprotroph	White Rot	NULL	Probable	NULL	Tedersoo L, et al. 2014. Science 346:e1256688 ((https://doi.org/10.1126/science.1256688))
ASV_647	408	89	281	0	0	0	0	0	0	0	0	0	0	0	0	0	0	0	0	0	0	0	0	0	0	0	0	0	0	0	0	0	0	0	0	0	k__Fungi;p__Basidiomycota;c__Agaricomycetes;o__Thelephorales;f__Thelephoraceae	Saprotroph-Symbiotroph	Ectomycorrhizal-Undefined Saprotroph	NULL	Clavarioid	Probable	On the ground, on soil, a few on wood. At least some speices ectomycorrhizal (Cannon & Kirk 2007)	Cannon PF, Kirk PM. 2007. Fungal Families of the World. CAB International, Cambridge (ISBN: 978-0851998275)
ASV_648	0	0	0	0	0	0	0	0	0	117	0	258	9	154	0	0	0	0	0	0	0	0	0	0	0	0	0	0	0	0	0	0	0	0	0	0	k__Fungi;p__Basidiomycota;c__Agaricomycetes;o__Thelephorales;f__Thelephoraceae;g__Tomentella	Symbiotroph	Ectomycorrhizal	NULL	Corticioid	Highly Probable	NULL	Rinaldi AC, et al. 2008. Fungal Diversity 33:1-45 ((http://www.fungaldiversity.org/fdp/sfdp/33-1.pdf)); Tedersoo L, et al. 2010. Mycorrhiza 20:217-263 ((https://doi.org/10.1007/s00572-009-0274-x)); http://mycorrhizas.info/ecmf.html ((http://mycorrhizas.info/ecmf.html))
ASV_649	0	0	0	0	0	0	336	50	108	0	0	0	0	0	0	0	0	0	0	0	39	0	0	0	0	0	0	0	0	0	0	0	0	0	0	0	k__Fungi;p__Basidiomycota;c__Agaricomycetes;o__Thelephorales	na	na	na	na	na	na	na
ASV_650	353	78	101	26	22	15	0	0	0	0	0	0	0	0	0	0	0	0	0	0	0	0	0	0	0	0	0	0	0	0	0	0	0	0	0	0	k__Fungi;p__Basidiomycota;c__Agaricomycetes;o__Agaricales;f__Cortinariaceae;g__Cortinarius;s__Cortinarius_olivaceomarginatus	Symbiotroph	Ectomycorrhizal	NULL	Agaricoid	Highly Probable	NULL	Rinaldi AC, et al. 2008. Fungal Diversity 33:1-45 ((http://www.fungaldiversity.org/fdp/sfdp/33-1.pdf)); Tedersoo L, et al. 2010. Mycorrhiza 20:217-263 ((https://doi.org/10.1007/s00572-009-0274-x)); http://mycorrhizas.info/ecmf.html ((http://mycorrhizas.info/ecmf.html))
ASV_657	0	0	19	0	25	0	33	0	0	0	5	6	37	0	26	72	0	0	39	7	27	46	0	127	0	23	0	0	0	0	0	0	0	0	0	28	k__Fungi;p__Ascomycota;c__Leotiomycetes;o__Helotiales;f__Dermateaceae;g__Pezicula	Pathotroph-Saprotroph	Plant Pathogen-Plant Saprotroph	NULL	Microfungus	Probable	Saprobic or parasitic on herbaceous and woody material (Cannon & Kirk 2007)	Cannon PF, Kirk PM. 2007. Fungal Families of the World. CAB International, Cambridge (ISBN: 978-0851998275)
ASV_658	0	0	0	0	0	0	0	0	0	0	0	0	0	0	0	0	0	0	0	48	0	0	0	0	40	0	29	0	0	0	396	217	0	0	0	0	k__Fungi;p__Ascomycota;c__Sordariomycetes;o__Hypocreales;f__Hypocreaceae;g__Trichoderma	Pathotroph-Saprotroph-Symbiotroph	Animal Pathogen-Endophyte-Epiphyte-Fungal Parasite-Plant Pathogen-Wood Saprotroph	Soft Rot	Microfungus	Probable	Cause of soft-rot (Seehann et al. 1975); Likely opportunistic human pathogen (Irinyi et al. 2015); Endophyte detection method-culture (Busby et al. 2016)	Seehann G, et al. 1975. List of Fungi in Soft-Rot Tissue Tests. Institute fur Holzbiologie und Holzschutz, Bundesforschungsanstalt fur Forst - und Holzwirtshaft, Hamburg - Lohbrugge, Germany; Andrews JH, et al. 1983. Phytopathology 73228-234; Hanada RE, et al. 2010. Fungal Biology 114:901-910 ((https://doi.org/10.1016/j.funbio.2010.08.006)); Costa IPMW, et al. 2012. Mycotaxon 119:e26 ((http://myc…
ASV_66	0	0	0	235	19	27	0	0	0	0	0	0	0	0	47	0	0	0	0	0	0	27	0	0	384	568	12085	48	60	686	0	0	0	0	0	0	k__Fungi;p__Ascomycota;c__Dothideomycetes;o__Venturiales;f__Venturiaceae	Pathotroph-Saprotroph-Symbiotroph	Endophyte-Plant Pathogen-Undefined Saprotroph	NULL	Microfungus	Probable	Mostly endophytes and weak parasites of aerial plant parts, including bark and wood, leaf and fruit tissue; rarely biotrophic. Little is known except for the important pathogens (Cannon & Kirk 2007)	Cannon PF, Kirk PM. 2007. Fungal Families of the World. CAB International, Cambridge (ISBN: 978-0851998275)
ASV_665	571	140	258	0	0	0	0	0	0	0	0	0	0	0	0	0	0	0	0	0	0	0	0	0	0	0	0	0	0	0	0	0	0	0	0	0	k__Fungi;p__Basidiomycota;c__Agaricomycetes;o__Cantharellales;f__Clavulinaceae	na	na	na	na	na	na	na
ASV_67	0	0	378	5888	5686	2927	148	0	98	0	68	0	515	0	449	0	0	0	0	7	0	0	0	0	0	0	0	0	0	0	0	0	0	0	0	0	k__Fungi;p__Basidiomycota;c__Agaricomycetes;o__Agaricales;f__Cortinariaceae;g__Cortinarius	Symbiotroph	Ectomycorrhizal	NULL	Agaricoid	Highly Probable	NULL	Rinaldi AC, et al. 2008. Fungal Diversity 33:1-45 ((http://www.fungaldiversity.org/fdp/sfdp/33-1.pdf)); Tedersoo L, et al. 2010. Mycorrhiza 20:217-263 ((https://doi.org/10.1007/s00572-009-0274-x)); http://mycorrhizas.info/ecmf.html ((http://mycorrhizas.info/ecmf.html))
ASV_674	0	0	0	0	0	0	0	0	0	0	0	0	0	0	0	0	0	0	0	43	0	0	78	0	0	386	363	0	81	228	0	54	45	0	0	0	k__Fungi;p__Mucoromycota;c__Glomeromycetes;o__Glomerales;f__Claroideoglomeraceae;g__Claroideoglomus;s__Claroideoglomus_lamellosum	Symbiotroph	Arbuscular Mycorrhizal	NULL	NULL	Highly Probable	NULL	Tedersoo L, et al. 2014. Science 346:e1256688 ((https://doi.org/10.1126/science.1256688))
ASV_675	0	0	0	0	0	0	0	0	0	0	0	0	0	0	0	0	0	0	0	109	0	51	63	65	0	0	0	0	0	0	37	191	63	0	0	0	k__Fungi;p__Basidiomycota;c__Agaricomycetes;o__Agaricales;f__Psathyrellaceae;g__Psathyrella;s__Psathyrella_umbrina	Saprotroph	Wood Saprotroph	NULL	Agaricoid	Probable	NULL	Tedersoo L, et al. 2014. Science 346:e1256688 ((https://doi.org/10.1126/science.1256688))
ASV_677	0	0	0	0	0	0	0	0	0	52	0	85	23	57	9	0	0	0	0	0	0	0	0	0	0	0	0	0	0	0	0	0	0	66	149	50	k__Fungi;p__Basidiomycota;c__Agaricomycetes;o__Sebacinales;f__Sebacinaceae	Symbiotroph	Ectomycorrhizal	NULL	Coralloid	Probable	Terrestrial forming mycorrhizas with a wide range of plants including orchids, Ericaceae and liverworts as well as ectomycorrhizas with conifers and angiosperm trees (Cannon & Kirk 2007)	Cannon PF, Kirk PM. 2007. Fungal Families of the World. CAB International, Cambridge (ISBN: 978-0851998275)
ASV_679	0	0	0	0	0	0	121	63	156	0	0	0	0	0	0	0	66	84	0	0	0	0	0	0	0	0	0	0	0	0	0	0	0	0	0	0	k__Fungi;p__Ascomycota;c__Leotiomycetes;f__Myxotrichaceae;g__Oidiodendron;s__Oidiodendron_pilicola	Pathotroph-Symbiotroph	Ericoid Mycorrhizal	NULL	Microfungus	Probable	Dark Septate Endophyte	Newsham KK. 2011. New Phytologist 190:783-793 ((https://doi.org/10.1111/j.1469-8137.2010.03611.x)) (as dark septate root endophytes)
ASV_68	2547	695	858	441	653	329	2516	1259	1696	0	0	0	0	10	0	0	0	0	120	100	226	0	0	0	0	0	0	0	0	0	0	0	0	0	0	0	k__Fungi;p__Basidiomycota;c__Agaricomycetes;o__Sebacinales;f__Sebacinaceae;g__Sebacina	Symbiotroph	Ectomycorrhizal	NULL	Coralloid	Probable	Terrestrial forming mycorrhizas with a wide range of plants including orchids, Ericaceae and liverworts as well as ectomycorrhizas with conifers and angiosperm trees (Cannon & Kirk 2007)	Cannon PF, Kirk PM. 2007. Fungal Families of the World. CAB International, Cambridge (ISBN: 978-0851998275)
ASV_682	97	28	62	157	302	159	35	12	15	0	11	0	30	0	23	28	0	26	23	0	47	0	0	0	0	33	0	7	8	0	0	0	0	96	0	62	k__Fungi;p__Ascomycota;c__Pezizomycetes;o__Pezizales;f__Pyronemataceae	Saprotroph-Symbiotroph	Dung Saprotroph-Ectomycorrhizal-Soil Saprotroph-Wood Saprotroph	NULL	Gasteroid-Pezizoid	Possible	Saprobic on soil, dung or rotten wood or mycorrhizal, some species hypogeous, others associated with fire sites (Cannon & Kirk 2007)	Cannon PF, Kirk PM. 2007. Fungal Families of the World. CAB International, Cambridge (ISBN: 978-0851998275)
ASV_689	0	0	0	0	0	0	0	0	0	0	0	0	0	0	0	0	0	0	0	0	0	0	0	0	83	98	290	0	0	0	0	0	0	0	0	0	k__Fungi;p__Ascomycota;c__Pezizomycetes;o__Pezizales	na	na	na	na	na	na	na
ASV_69	840	374	643	1162	1095	600	40	69	28	59	1377	131	2867	89	2878	1571	1588	1868	326	218	334	105	0	0	0	0	0	18	58	104	0	0	0	79	0	77	k__Fungi;p__Ascomycota;c__Dothideomycetes;f__Gloniaceae;g__Cenococcum;s__Cenococcum_geophilum	Symbiotroph	Ectomycorrhizal	NULL	NULL	Highly Probable	NULL	Tedersoo L, et al. 2014. Science 346:e1256688 ((https://doi.org/10.1126/science.1256688))
ASV_691	0	0	0	0	0	0	0	0	0	0	0	0	0	0	0	0	0	0	0	0	0	409	27	0	0	0	34	0	0	0	0	0	0	0	0	0	k__Fungi;p__Ascomycota;c__Sordariomycetes;o__Glomerellales;f__Plectosphaerellaceae;g__Lectera	Pathotroph	Plant Pathogen	NULL	NULL	Probable	NULL	Tedersoo L, et al. 2014. Science 346:e1256688 ((https://doi.org/10.1126/science.1256688))
ASV_694	0	0	0	0	0	0	0	0	0	0	0	0	0	0	0	0	0	0	0	68	0	19	19	0	0	0	0	0	11	60	118	40	151	0	0	0	k__Fungi;p__Mucoromycota;c__Glomeromycetes;o__Diversisporales;f__Diversisporaceae	Symbiotroph	Arbuscular Mycorrhizal	NULL	NULL	Highly Probable	NULL	Redecker D, et al. 2013. Mycorrhiza 23:515-531 ((https://doi.org/10.1007/s00572-013-0486-y))
ASV_695	0	0	0	71	24	40	0	0	0	0	0	0	78	0	365	153	79	210	0	0	0	0	0	0	0	0	0	0	0	0	0	0	0	0	0	0	k__Fungi;p__Basidiomycota;c__Agaricomycetes;o__Thelephorales;f__Thelephoraceae;g__Tomentella	Symbiotroph	Ectomycorrhizal	NULL	Corticioid	Highly Probable	NULL	Rinaldi AC, et al. 2008. Fungal Diversity 33:1-45 ((http://www.fungaldiversity.org/fdp/sfdp/33-1.pdf)); Tedersoo L, et al. 2010. Mycorrhiza 20:217-263 ((https://doi.org/10.1007/s00572-009-0274-x)); http://mycorrhizas.info/ecmf.html ((http://mycorrhizas.info/ecmf.html))
ASV_7	0	0	0	0	0	0	2160	812	5236	0	0	8	45	0	26	105	116	130	17	7	0	20349	21477	10867	3204	4883	6329	0	0	16	7	21	0	223	602	1075	k__Fungi;p__Basidiomycota	na	na	na	na	na	na	na
ASV_70	0	0	81	1244	7897	2073	0	0	0	0	0	0	0	0	0	0	0	0	0	0	0	0	0	0	0	0	0	0	0	0	0	0	0	0	0	0	k__Fungi;p__Basidiomycota;c__Agaricomycetes;o__Agaricales;f__Cortinariaceae;g__Cortinarius;s__Cortinarius_rufostriatus	Symbiotroph	Ectomycorrhizal	NULL	Agaricoid	Highly Probable	NULL	Rinaldi AC, et al. 2008. Fungal Diversity 33:1-45 ((http://www.fungaldiversity.org/fdp/sfdp/33-1.pdf)); Tedersoo L, et al. 2010. Mycorrhiza 20:217-263 ((https://doi.org/10.1007/s00572-009-0274-x)); http://mycorrhizas.info/ecmf.html ((http://mycorrhizas.info/ecmf.html))
ASV_700	0	0	0	0	11	0	0	0	0	0	0	0	0	0	0	0	0	0	168	98	183	0	0	0	0	0	0	0	0	0	0	0	0	0	0	0	k__Fungi;p__Basidiomycota;c__Agaricomycetes;o__Russulales;f__Russulaceae;g__Russula	Symbiotroph	Ectomycorrhizal	NULL	Agaricoid	Highly Probable	NULL	Rinaldi AC, et al. 2008. Fungal Diversity 33:1-45 ((http://www.fungaldiversity.org/fdp/sfdp/33-1.pdf)); Tedersoo L, et al. 2010. Mycorrhiza 20:217-263 ((https://doi.org/10.1007/s00572-009-0274-x)); http://mycorrhizas.info/ecmf.html ((http://mycorrhizas.info/ecmf.html))
ASV_705	0	0	0	0	0	0	70	65	50	0	0	0	0	0	0	0	0	0	0	25	0	0	0	0	0	0	0	0	0	0	148	66	33	0	0	0	k__Fungi;p__Ascomycota;c__Leotiomycetes;o__Helotiales;g__Leptodontidium	Symbiotroph	Endophyte	NULL	NULL	Highly Probable	Dark Septate Endophyte, known from plant roots.	Jumpponen A, Trappe J. 1998. New Phytologist 140:295-310 ((https://doi.org/10.1046/j.1469-8137.1998.00265.x)) (as DSE); Taylor DL, et al. 2014. Ecological Monographs 8:43-20 ((https://esajournals.onlinelibrary.wiley.com/doi/10.1890/12-1693.1))
ASV_71	0	0	0	0	0	0	5383	1998	2947	74	0	55	0	85	0	0	0	0	363	161	227	239	102	48	0	0	4	0	0	0	0	0	0	17	0	0	k__Fungi;p__Basidiomycota;c__Agaricomycetes;o__Agaricales;f__Inocybaceae;g__Inocybe	Symbiotroph	Ectomycorrhizal	NULL	Agaricoid	Highly Probable	Sensu stricto (Matheny 2009).	Rinaldi AC, et al. 2008. Fungal Diversity 33:1-45 ((http://www.fungaldiversity.org/fdp/sfdp/33-1.pdf)); Matheny PB. 2009. McIlvainea 18:11-21 ((https://namyco.org/docs/3_Matheny.pdf)); Tedersoo L, et al. 2010. Mycorrhiza 20:217-263 ((https://doi.org/10.1007/s00572-009-0274-x)); http://mycorrhizas.info/ecmf.html ((http://mycorrhizas.info/ecmf.html))
ASV_712	0	0	0	0	0	0	0	0	0	0	0	0	0	0	0	0	0	0	0	0	0	0	0	0	0	45	0	0	0	405	0	0	0	0	0	0	k__Fungi;p__Basidiomycota;c__Agaricomycetes	na	na	na	na	na	na	na
ASV_718	29	0	0	0	12	16	0	26	0	0	0	0	31	19	0	55	8	0	0	21	6	53	0	0	0	0	0	0	111	0	0	34	51	0	0	26	k__Fungi;p__Ascomycota;c__Dothideomycetes;o__Pleosporales;f__Pleosporaceae;g__Alternaria	Pathotroph-Saprotroph-Symbiotroph	Animal Pathogen-Endophyte-Plant Pathogen-Wood Saprotroph	Soft Rot	Microfungus	Possible	NULL	Duncan CG, Eslyn WE. 1966. Mycologia 58642-664; Seehann G, et al. 1975. List of Fungi in Soft-Rot Tissue Tests. Institute fur Holzbiologie und Holzschutz, Bundesforschungsanstalt fur Forst - und Holzwirtshaft, Hamburg - Lohbrugge, Germany; Tedersoo L, et al. 2014. Science 346:e1256688 ((https://doi.org/10.1126/science.1256688))
ASV_719	0	0	0	0	0	0	0	0	0	28	0	31	0	80	0	0	0	0	4	8	0	105	0	0	29	96	84	86	0	0	0	8	48	0	0	0	k__Fungi;p__Basidiomycota;c__Agaricomycetes;o__Thelephorales;f__Thelephoraceae;g__Tomentella	Symbiotroph	Ectomycorrhizal	NULL	Corticioid	Highly Probable	NULL	Rinaldi AC, et al. 2008. Fungal Diversity 33:1-45 ((http://www.fungaldiversity.org/fdp/sfdp/33-1.pdf)); Tedersoo L, et al. 2010. Mycorrhiza 20:217-263 ((https://doi.org/10.1007/s00572-009-0274-x)); http://mycorrhizas.info/ecmf.html ((http://mycorrhizas.info/ecmf.html))
ASV_727	0	0	0	23	11	0	14	0	0	0	0	0	0	0	0	9	0	0	0	11	0	0	42	20	0	0	0	23	0	304	0	36	0	0	0	0	k__Fungi;p__Ascomycota	na	na	na	na	na	na	na
ASV_731	15	0	0	0	0	0	0	0	19	0	0	0	0	0	0	0	0	0	0	9	0	68	85	0	50	14	188	0	0	0	0	37	0	23	0	30	k__Fungi;p__Ascomycota;c__Sordariomycetes;o__Hypocreales;f__Hypocreaceae;g__Hypomyces	Pathotroph	Fungal Parasite	NULL	NULL	Highly Probable	Sexual form with asexual forms spread across multiple genera	List compiled by John Plischke III ((http://home.comcast.net/~grifola/fungionfungi.pdf))
ASV_737	0	0	0	0	0	0	0	21	0	0	6	20	0	0	2	0	0	0	18	35	0	195	0	25	0	36	0	8	0	0	0	59	0	0	0	0	k__Fungi;p__Ascomycota;c__Leotiomycetes;o__Helotiales;f__Helotiaceae;g__Helicodendron;s__Helicodendron_luteoalbum	Saprotroph	Undefined Saprotroph	NULL	NULL	Probable	NULL	Tedersoo L, et al. 2014. Science 346:e1256688 ((https://doi.org/10.1126/science.1256688))
ASV_739	19	0	0	0	13	42	32	19	0	0	0	0	6	5	18	47	9	12	0	23	0	0	38	0	0	0	0	0	85	0	0	61	0	0	0	0	k__Fungi;p__Ascomycota;c__Dothideomycetes;o__Pleosporales;f__Cucurbitariaceae;g__Parafenestella	Pathotroph-Saprotroph	Plant Pathogen-Wood Saprotroph	NULL	Microfungus	Probable	Necrotrophic or saprobic on woody plants (Cannon & Kirk 2007)	Cannon PF, Kirk PM. 2007. Fungal Families of the World. CAB International, Cambridge (ISBN: 978-0851998275); Tedersoo L, et al. 2014. Science 346:e1256688 ((https://doi.org/10.1126/science.1256688))
ASV_74	0	0	0	0	9	0	2531	963	1450	0	0	17	0	0	0	0	0	0	685	605	946	115	53	0	3674	5071	6800	11	12	0	0	35	0	0	0	6	k__Fungi;p__Basidiomycota;c__Agaricomycetes;o__Agaricales;f__Inocybaceae;g__Inocybe;s__Inocybe_fuscidula	Symbiotroph	Ectomycorrhizal	NULL	Agaricoid	Highly Probable	Sensu stricto (Matheny 2009).	Rinaldi AC, et al. 2008. Fungal Diversity 33:1-45 ((http://www.fungaldiversity.org/fdp/sfdp/33-1.pdf)); Matheny PB. 2009. McIlvainea 18:11-21 ((https://namyco.org/docs/3_Matheny.pdf)); Tedersoo L, et al. 2010. Mycorrhiza 20:217-263 ((https://doi.org/10.1007/s00572-009-0274-x)); http://mycorrhizas.info/ecmf.html ((http://mycorrhizas.info/ecmf.html))
ASV_741	0	0	0	0	0	0	0	0	0	83	0	207	0	45	0	0	0	0	46	0	41	0	0	0	0	0	0	0	0	0	0	0	0	0	0	0	k__Fungi;p__Basidiomycota;c__Agaricomycetes;o__Agaricales;f__Tricholomataceae;g__Tricholoma	Pathotroph-Symbiotroph	Ectomycorrhizal-Fungal Parasite	NULL	Agaricoid	Highly Probable	Tricholoma species are ectomycorrhizal, occurring in coniferous and broadleaved forests (Cannon & Kirk 2007); T. sclerotoideum is parasitic on Helvella spp.	Cannon PF, Kirk PM. 2007. Fungal Families of the World. CAB International, Cambridge (ISBN: 978-0851998275); Rinaldi AC, et al. 2008. Fungal Diversity 33:1-45 ((http://www.fungaldiversity.org/fdp/sfdp/33-1.pdf)); Tedersoo L, et al. 2010. Mycorrhiza 20:217-263 ((https://doi.org/10.1007/s00572-009-0274-x)); http://mycorrhizas.info/ecmf.html ((http://mycorrhizas.info/ecmf.html))
ASV_744	0	0	0	0	0	0	0	0	0	0	0	0	0	0	0	0	0	0	0	0	0	238	211	54	0	22	0	0	0	0	0	0	0	0	0	0	k__Fungi;p__Mucoromycota;c__Endogonomycetes;o__Endogonales;f__Endogonaceae;g__Endogone	Symbiotroph	Ectomycorrhizal	Hypogeous	Gasteroid	Probable	Common name - false truffle	Rinaldi AC, et al. 2008. Fungal Diversity 33:1-45 ((http://www.fungaldiversity.org/fdp/sfdp/33-1.pdf)); Tedersoo L, et al. 2010. Mycorrhiza 20:217-263 ((https://doi.org/10.1007/s00572-009-0274-x)) (pro parte); http://mycorrhizas.info/ecmf.html ((http://mycorrhizas.info/ecmf.html))
ASV_748	0	0	0	0	0	0	140	32	26	0	0	0	0	0	0	0	0	0	8	0	0	63	68	0	18	26	27	0	0	0	41	3	0	0	8	0	k__Fungi;p__Ascomycota;c__Leotiomycetes	na	na	na	na	na	na	na
ASV_753	0	0	0	0	0	0	0	0	0	0	246	0	222	0	276	17	0	0	0	0	0	0	0	0	0	0	0	0	0	0	0	0	0	0	0	0	k__Fungi;p__Basidiomycota;c__Agaricomycetes;o__Sebacinales;f__Sebacinaceae;g__Sebacina;s__Sebacina_incrustans	Symbiotroph	Ectomycorrhizal	NULL	Coralloid	Probable	Terrestrial forming mycorrhizas with a wide range of plants including orchids, Ericaceae and liverworts as well as ectomycorrhizas with conifers and angiosperm trees (Cannon & Kirk 2007)	Cannon PF, Kirk PM. 2007. Fungal Families of the World. CAB International, Cambridge (ISBN: 978-0851998275)
ASV_755	0	0	0	0	0	0	0	0	0	0	165	0	242	0	393	0	0	0	0	0	0	0	0	0	0	0	0	0	0	0	0	0	0	0	0	0	k__Fungi;p__Basidiomycota;c__Agaricomycetes;o__Thelephorales;f__Thelephoraceae;g__Tomentella	Symbiotroph	Ectomycorrhizal	NULL	Corticioid	Highly Probable	NULL	Rinaldi AC, et al. 2008. Fungal Diversity 33:1-45 ((http://www.fungaldiversity.org/fdp/sfdp/33-1.pdf)); Tedersoo L, et al. 2010. Mycorrhiza 20:217-263 ((https://doi.org/10.1007/s00572-009-0274-x)); http://mycorrhizas.info/ecmf.html ((http://mycorrhizas.info/ecmf.html))
ASV_757	0	0	0	0	0	0	0	0	0	0	0	0	0	0	9	0	0	0	0	74	16	0	0	37	0	0	0	19	0	0	140	138	0	0	0	0	k__Fungi;p__Basidiomycota;c__Tremellomycetes;o__Tremellales;f__Bulleribasidiaceae;g__Vishniacozyma;s__Vishniacozyma_victoriae	na	na	na	na	na	na	na
ASV_760	0	0	0	0	0	0	0	0	0	0	0	0	0	0	0	159	130	114	0	0	0	0	0	0	0	0	0	0	0	0	0	0	0	0	0	0	k__Fungi;p__Basidiomycota;c__Agaricomycetes;o__Thelephorales;f__Thelephoraceae	Saprotroph-Symbiotroph	Ectomycorrhizal-Undefined Saprotroph	NULL	Clavarioid	Probable	On the ground, on soil, a few on wood. At least some speices ectomycorrhizal (Cannon & Kirk 2007)	Cannon PF, Kirk PM. 2007. Fungal Families of the World. CAB International, Cambridge (ISBN: 978-0851998275)
ASV_765	0	0	0	0	0	0	0	0	0	0	0	0	0	0	0	0	0	0	0	81	0	0	12	33	0	0	56	19	22	0	0	184	0	0	0	0	k__Fungi;p__Mucoromycota;c__Glomeromycetes;o__Archaeosporales;f__Archaeosporaceae;g__Archaeospora;s__Archaeospora_trappei	Symbiotroph	Arbuscular Mycorrhizal	NULL	NULL	Highly Probable	NULL	Redecker D, et al. 2013. Mycorrhiza 23:515-531 ((https://doi.org/10.1007/s00572-013-0486-y))
ASV_77	0	0	35	200	118	77	13	0	28	1434	1013	1688	312	9289	461	0	0	0	0	5	0	0	0	0	0	0	0	0	0	0	0	0	0	0	0	0	k__Fungi;p__Basidiomycota;c__Agaricomycetes;o__Agaricales;f__Cortinariaceae;g__Cortinarius	Symbiotroph	Ectomycorrhizal	NULL	Agaricoid	Highly Probable	NULL	Rinaldi AC, et al. 2008. Fungal Diversity 33:1-45 ((http://www.fungaldiversity.org/fdp/sfdp/33-1.pdf)); Tedersoo L, et al. 2010. Mycorrhiza 20:217-263 ((https://doi.org/10.1007/s00572-009-0274-x)); http://mycorrhizas.info/ecmf.html ((http://mycorrhizas.info/ecmf.html))
ASV_773	0	0	0	0	0	0	0	0	0	0	0	0	0	0	0	0	0	0	0	110	0	0	0	0	0	0	0	0	0	0	33	217	28	0	0	0	k__Fungi;p__Ascomycota	na	na	na	na	na	na	na
ASV_777	0	0	0	0	0	0	0	0	0	0	0	0	0	0	0	0	0	0	0	150	0	0	0	0	0	0	0	0	0	0	171	254	167	0	0	0	k__Fungi;p__Mucoromycota;c__Glomeromycetes;o__Paraglomerales;f__Paraglomeraceae;g__Paraglomus;s__Paraglomus_laccatum	Symbiotroph	Arbuscular Mycorrhizal	NULL	NULL	Highly Probable	NULL	Redecker D, et al. 2013. Mycorrhiza 23:515-531 ((https://doi.org/10.1007/s00572-013-0486-y))
ASV_783	294	166	229	0	0	0	0	0	0	0	0	0	0	0	0	0	0	0	0	0	0	0	0	0	0	0	0	0	0	0	0	0	0	0	0	0	k__Fungi;p__Basidiomycota;c__Agaricomycetes;o__Thelephorales;f__Thelephoraceae	Saprotroph-Symbiotroph	Ectomycorrhizal-Undefined Saprotroph	NULL	Clavarioid	Probable	On the ground, on soil, a few on wood. At least some speices ectomycorrhizal (Cannon & Kirk 2007)	Cannon PF, Kirk PM. 2007. Fungal Families of the World. CAB International, Cambridge (ISBN: 978-0851998275)
ASV_786	0	0	0	0	0	0	0	0	0	0	0	0	0	0	0	0	0	0	66	105	113	93	0	0	0	0	0	0	0	0	0	0	0	0	0	0	k__Fungi;p__Basidiomycota;c__Agaricomycetes;o__Agaricales;f__Inocybaceae;g__Pseudosperma;s__Pseudosperma_rimosum	Pathotroph-Saprotroph-Symbiotroph	Bryophyte Parasite-Dung Saprotroph-Ectomycorrhizal-Fungal Parasite-Leaf Saprotroph-Plant Parasite-Undefined Saprotroph-Wood Saprotroph	NULL	Agaricoid-Gasteroid-Microfungus-Secotioid-Yeast	Possible	Mushrooms and toadstools, Gill fungi, Agarics... lignicolous, sometimes muscicolous or fungicolous, saprobic, mycorrhizal, rarely parasitic on plants or fungi (Kirk et al. 2008)	Kirk PM et al. 2008. Dictionary of the Fungi. Tenth Edition. CAB International, Wallingford (ISBN: 978-0851998268)
ASV_787	0	0	0	0	0	0	0	0	13	0	0	0	0	0	0	68	42	72	90	21	70	0	0	0	0	0	0	0	0	0	0	0	0	0	0	0	k__Fungi;p__Basidiomycota;c__Agaricomycetes;o__Agaricales;f__Inocybaceae;g__Inocybe;s__Inocybe_catalaunica	Symbiotroph	Ectomycorrhizal	NULL	Agaricoid	Highly Probable	Sensu stricto (Matheny 2009).	Rinaldi AC, et al. 2008. Fungal Diversity 33:1-45 ((http://www.fungaldiversity.org/fdp/sfdp/33-1.pdf)); Matheny PB. 2009. McIlvainea 18:11-21 ((https://namyco.org/docs/3_Matheny.pdf)); Tedersoo L, et al. 2010. Mycorrhiza 20:217-263 ((https://doi.org/10.1007/s00572-009-0274-x)); http://mycorrhizas.info/ecmf.html ((http://mycorrhizas.info/ecmf.html))
ASV_788	32	0	0	0	0	0	0	0	0	0	0	0	0	0	0	235	16	91	0	0	0	0	0	0	0	0	0	0	0	0	0	0	0	0	0	0	k__Fungi;p__Ascomycota;c__Sordariomycetes;o__Hypocreales	na	na	na	na	na	na	na
ASV_794	0	0	6	0	0	0	19	10	11	0	0	0	0	0	0	43	103	173	0	0	0	0	0	0	0	0	0	0	0	0	0	0	0	0	0	0	k__Fungi;p__Basidiomycota;c__Agaricomycetes;o__Thelephorales;f__Thelephoraceae;g__Tomentella	Symbiotroph	Ectomycorrhizal	NULL	Corticioid	Highly Probable	NULL	Rinaldi AC, et al. 2008. Fungal Diversity 33:1-45 ((http://www.fungaldiversity.org/fdp/sfdp/33-1.pdf)); Tedersoo L, et al. 2010. Mycorrhiza 20:217-263 ((https://doi.org/10.1007/s00572-009-0274-x)); http://mycorrhizas.info/ecmf.html ((http://mycorrhizas.info/ecmf.html))
ASV_796	75	35	28	0	0	0	59	0	0	0	0	0	0	0	0	51	53	33	41	0	0	31	29	30	0	0	0	0	0	0	0	0	0	9	0	0	k__Fungi;p__Ascomycota;c__Sordariomycetes;o__Hypocreales	na	na	na	na	na	na	na
ASV_798	0	0	17	28	6	0	37	13	0	0	13	0	48	0	34	27	25	13	17	9	0	0	0	0	0	13	0	0	0	130	0	0	0	0	0	0	k__Fungi;p__Mucoromycota;c__Mortierellomycetes;o__Mortierellales;f__Mortierellaceae;g__Mortierella	Saprotroph-Symbiotroph	Endophyte-Litter Saprotroph-Soil Saprotroph-Undefined Saprotroph	NULL	Microfungus	Probable	Saprobic in soil and thus frequenctly isolated from soil and material contaminated with soil such as hay or rotten silage and spoil tips (Cannon & Kirk 2007)	Cannon PF, Kirk PM. 2007. Fungal Families of the World. CAB International, Cambridge (ISBN: 978-0851998275); Tedersoo L, et al. 2014. Science 346:e1256688 ((https://doi.org/10.1126/science.1256688)); Purahong W, et al. 2016. Molecular Ecology 25:4059-4074 ((https://doi.org/10.1111/mec.13739))
ASV_800	239	42	78	0	0	0	0	0	0	0	0	0	0	0	0	0	0	0	0	0	0	0	0	0	0	0	0	0	0	0	0	0	0	0	0	0	k__Fungi;p__Basidiomycota;c__Agaricomycetes;o__Agaricales;f__Cortinariaceae;g__Cortinarius	Symbiotroph	Ectomycorrhizal	NULL	Agaricoid	Highly Probable	NULL	Rinaldi AC, et al. 2008. Fungal Diversity 33:1-45 ((http://www.fungaldiversity.org/fdp/sfdp/33-1.pdf)); Tedersoo L, et al. 2010. Mycorrhiza 20:217-263 ((https://doi.org/10.1007/s00572-009-0274-x)); http://mycorrhizas.info/ecmf.html ((http://mycorrhizas.info/ecmf.html))
ASV_802	0	0	0	22	0	0	0	0	0	0	0	33	0	0	0	0	0	0	0	0	23	286	0	31	0	39	25	62	0	0	0	0	0	0	0	0	k__Fungi;p__Ascomycota;c__Eurotiomycetes;o__Chaetothyriales;f__Herpotrichiellaceae	Pathotroph-Saprotroph	Animal Pathogen-Fungal Parasite-Undefined Saprotroph	NULL	Facultative Yeast-Microfungus	Probable	Mostly saprobic on plants or other fungi, isolated from soil etc., and from medical sources (Cannon & Kirk 2007)	Cannon PF, Kirk PM. 2007. Fungal Families of the World. CAB International, Cambridge (ISBN: 978-0851998275)
ASV_805	0	0	0	0	0	0	0	0	0	0	0	0	0	0	0	0	0	0	0	0	0	0	0	0	23	0	317	0	17	0	0	0	0	0	0	0	k__Fungi;p__Basidiomycota	na	na	na	na	na	na	na
[truncated: 72 more rows]
